# Supplementary material for: Extremely anisotropic van der Waals thermal conductors
Source: Nature. 2021 Sep 29;597(7878):660–5. doi: 10.1038/s41586-021-03867-8 (PMC8481126; doi:10.1038/s41586-021-03867-8)
Supplement: Supplementary file 1 — Source Data Fig. 2 [file 41586_2021_3867_MOESM1_ESM.xlsx]

## Sheet: Fig. 2a
X: Time delay (ps)	Y: -V_in/V_out			X: Time delay (ps)	Y: -V_in/V_out
	TDTR measurement; N = 1	TDTR measurement; N = 10	TDTR measurement; N = 2		Model fitting; N = 1	Model fitting; N = 10	Model fitting; N = 2
-23.9967	0.06716	-0.11153	0.08969	203.16	1	0.99931	0.9993
-23	0.06471	-0.11266	0.08485	216.877	0.99879	0.99943	0.99947
-22	0.06657	-0.11211	0.08625	231.52	0.99848	1	1
-20.9967	0.06671	-0.11264	0.08367	247.15	0.99661	0.99895	0.99918
-20	0.06568	-0.11147	0.07686	263.837	0.99427	0.99785	0.9983
-19	0.06683	-0.11105	0.08399	281.65	0.9923	0.99734	0.99787
-18	0.06539	-0.11062	0.08154	300.667	0.99049	0.99704	0.9976
-17	0.06646	-0.10944	0.08301	320.967	0.98859	0.99668	0.99724
-16	0.06658	-0.11201	0.09025	342.637	0.98664	0.99628	0.99684
-15	0.06614	-0.11199	0.08342	365.77	0.98487	0.99615	0.99662
-14	0.06698	-0.10965	0.08159	390.463	0.98311	0.9964	0.9967
-13	0.06705	-0.11568	0.08229	416.827	0.98016	0.99589	0.9961
-12	0.06547	-0.11112	0.08284	444.97	0.97737	0.99495	0.9951
-11	0.06839	-0.11014	0.08697	475.01	0.97509	0.99535	0.9952
-10	0.06839	-0.11117	0.08303	507.08	0.97192	0.99439	0.99411
-9	0.06482	-0.11201	0.08199	541.317	0.9685	0.9941	0.99354
-8	0.06863	-0.11105	0.08117	577.863	0.96556	0.99415	0.99322
-7	0.06703	-0.10657	0.08503	616.88	0.96222	0.9939	0.99259
-6	0.06764	-0.11108	0.07787	658.53	0.95841	0.99349	0.99179
-5	0.06481	-0.11212	0.08574	702.99	0.95426	0.99284	0.99073
-4	0.06769	-0.11065	0.08714	750.453	0.95057	0.99254	0.98991
-3	0.06658	-0.11216	0.08621	801.12	0.94594	0.99244	0.98922
-2	0.06927	-0.11164	0.07743	855.207	0.94174	0.99216	0.98832
-1	0.28156	-0.11148	0.07886	912.947	0.93682	0.99165	0.98716
0	0.85002	-0.10872	0.08384	974.587	0.93172	0.99138	0.98616
1	1.31713	-0.10915	0.08814	1040.4	0.92612	0.99123	0.98519
2	1.52066	-0.0751	0.25978	1110.6	0.9203	0.99051	0.98367
3	1.59899	0.47739	0.79783	1185.6	0.91413	0.99039	0.98263
4	1.59474	1.16317	1.2347	1265.7	0.90778	0.99005	0.98131
5	1.54579	1.57444	1.44631	1351.1	0.90112	0.98947	0.97971
6	1.49142	1.75147	1.52694	1442.3	0.89425	0.98927	0.9784
7	1.45044	1.79684	1.51623	1539.7	0.8869	0.9887	0.97666
8	1.41447	1.78047	1.45946	1643.7	0.87898	0.98835	0.97506
9	1.36959	1.72903	1.42088	1754.6	0.8706	0.98775	0.97314
10	1.33794	1.66235	1.38739	1873.1	0.86188	0.98734	0.97132
11	1.34095	1.61175	1.34145	1999.6	0.85302	0.98666	0.96915
12.0033	1.33409	1.55855	1.30078	2134.6	0.84328	0.98627	0.96717
13	1.30725	1.49527	1.28475	2278.7	0.83339	0.9856	0.96482
14	1.25398	1.46023	1.30399	2432.5	0.82292	0.985	0.96245
15	1.21205	1.43989	1.28849	2596.8	0.81192	0.98436	0.95992
16	1.17025	1.45008	1.29134	2772.1	0.80066	0.9835	0.95705
17	1.14497	1.44365	1.25582	2959.2	0.78856	0.98286	0.95429
18	1.12966	1.41475	1.18032	3159	0.77614	0.98201	0.95118
19	1.12574	1.36817	1.15494	3372.3	0.76338	0.98112	0.94791
20	1.11257	1.3247	1.10903	3600	0.74975	0.98018	0.94444
21	1.0961	1.3012	1.12053	--	--	--	--
22	1.08514	1.29358	1.09198	--	--	--	--
23	1.04325	1.28026	1.07175	--	--	--	--
24	1.0002	1.26621	1.06177	--	--	--	--
25	0.96604	1.24869	1.04559	--	--	--	--
26	0.97149	1.23447	0.99139	--	--	--	--
27	1.06937	1.20612	0.94959	--	--	--	--
28	1.19939	1.16778	0.89942	--	--	--	--
29	1.28592	1.09727	0.94509	--	--	--	--
30	1.27993	1.02415	1.06975	--	--	--	--
31.0033	1.2133	0.98185	1.20137	--	--	--	--
32	1.14807	0.99537	1.24642	--	--	--	--
33	1.0892	1.01795	1.2259	--	--	--	--
34	1.04803	1.01499	1.16967	--	--	--	--
35	1.02205	0.9948	1.13512	--	--	--	--
36	1.01992	0.9892	1.08341	--	--	--	--
37	1.02085	1.00619	1.04665	--	--	--	--
38	1.02432	1.047	1.04984	--	--	--	--
39	1.02795	1.09637	1.05245	--	--	--	--
40	1.01608	1.12479	1.05209	--	--	--	--
41	0.99432	1.14838	1.04373	--	--	--	--
42	0.9812	1.16128	1.05151	--	--	--	--
43	0.9778	1.1652	1.01462	--	--	--	--
44	1.00328	1.15547	0.99088	--	--	--	--
45	1.00873	1.15449	0.97143	--	--	--	--
46	1.01382	1.13819	0.97072	--	--	--	--
47	1.0286	1.12687	0.99785	--	--	--	--
48	1.02631	1.12427	0.98539	--	--	--	--
49	1.01239	1.1277	0.99604	--	--	--	--
50	1.01534	1.12391	1.00468	--	--	--	--
51	1.01801	1.12234	0.99381	--	--	--	--
52	1.00706	1.10938	0.99403	--	--	--	--
53	1.05921	1.09828	0.97128	--	--	--	--
54	1.0957	1.09009	0.97514	--	--	--	--
55	1.13261	1.07646	1.00641	--	--	--	--
56	1.09869	1.06018	1.08643	--	--	--	--
58.71	0.97039	1.02139	1.10521	--	--	--	--
62.6733	0.95785	0.97776	0.98883	--	--	--	--
66.9067	1.00454	1.00195	0.96777	--	--	--	--
71.4233	1.04919	1.05628	0.99026	--	--	--	--
76.25	1.02653	1.09024	1.006	--	--	--	--
81.3933	1.02384	1.07365	1.03135	--	--	--	--
86.89	1.01586	1.02361	0.9757	--	--	--	--
92.7567	1.02711	0.9933	0.99111	--	--	--	--
99.0167	1.01514	1.01235	1.02433	--	--	--	--
105.703	1.00862	1.05093	1.01192	--	--	--	--
112.84	1.00064	1.03399	0.98495	--	--	--	--
120.46	0.9877	0.9984	1.00836	--	--	--	--
128.593	1.00078	1.00313	0.99551	--	--	--	--
137.273	0.98893	1.0241	1.00198	--	--	--
146.543	0.98447	1.00781	0.9968	--	--	--
156.437	0.99715	0.99611	1.00677	--	--	--
167	1.00863	1.01399	1.00205	--	--	--
178.273	1.0065	0.99761	1.01353
190.31	0.99331	1.00591	0.99797
203.16	1	1	1
216.877	1.00494	1.00105	1.00592
231.52	0.99275	1.00621	1.00877
247.15	0.9878	1.00603	0.99996
263.837	0.993	1.00734	0.9958
281.65	0.99365	1.01868	0.99346
300.667	0.98745	1.00903	1.00295
320.967	0.98597	1.00551	0.99792
342.637	0.98903	1.00421	0.99867
365.77	0.98712	0.9984	1.00123
390.463	0.97821	0.99559	1.00344
416.827	0.97974	0.997	0.99
444.97	0.96448	0.99498	0.98105
475.01	0.96833	0.99843	0.98839
507.08	0.97466	0.99789	0.98794
541.317	0.96994	0.99751	0.99644
577.863	0.96955	0.99414	0.98177
616.88	0.95912	0.99236	0.98728
658.53	0.96416	0.9914	0.98029
702.99	0.95231	0.99104	1.00066
750.453	0.95205	0.99174	0.99809
801.12	0.94386	0.98557	0.97749
855.207	0.93618	0.98868	0.99948
912.947	0.93248	0.98506	0.98472
974.587	0.92025	0.98238	0.98927
1040.4	0.93129	0.98699	0.9761
1110.6	0.92801	0.98811	0.98284
1185.6	0.9267	0.98566	0.97806
1265.7	0.90349	0.99006	0.97498
1351.1	0.89556	0.98656	0.97742
1442.3	0.89928	0.98561	0.98047
1539.7	0.8989	0.98191	0.96417
1643.7	0.88939	0.98341	0.9704
1754.6	0.86942	0.98355	0.96244
1873.1	0.86889	0.98044	0.97348
1999.6	0.8436	0.98264	0.9683
2134.6	0.85161	0.97697	0.96454
2278.7	0.82991	0.9763	0.95444
2432.5	0.81741	0.98006	0.96231
2596.8	0.81596	0.97713	0.96283
2772.1	0.80606	0.97862	0.96154
2959.2	0.79496	0.97631	0.92723
3159	0.78251	0.97729	0.94533
3372.3	0.76236	0.98281	0.95145
3600	0.75416	0.97445	0.94399
3614.5	0.7493	0.97133	0.94081

## Sheet: Fig. 2b
X: N	r-MoS2		X: N	r-WS2		X: N	Y: R_TDTR; model fitting for N>1 r-MoS2 (m2 K /GW)	X: N	Y: R_TDTR; model fitting for N>1 r-WS2 (m2 K /GW)
	Y: R_TDTR (m2 K /GW)	Y error		Y: R_TDTR (m2 K /GW)	Y error	2	83.9119	2	97.7442
4	87.1968	6.97574	2	100.258	8.02067	2.02002	84.1386	2.00801	97.8681
10	181.617	14.5293	4	127.92	10.2336	2.04004	84.3652	2.01602	97.992
2	70.4598	5.63678	6	159.008	12.7206	2.06006	84.5918	2.02402	98.1159
5	117.619	9.40955	8	187.891	15.0312	2.08008	84.8185	2.03203	98.2399
8	155.636	12.4509	10	223.589	17.8871	2.1001	85.0451	2.04004	98.3638
10	180.544	14.4435	1	53.3884	4.27107	2.12012	85.2717	2.04805	98.4877
15	237.782	19.0226				2.14014	85.4984	2.05606	98.6117
18	266.609	21.3287				2.16016	85.725	2.06406	98.7356
22	302.605	24.2084				2.18018	85.9516	2.07207	98.8595
0	5.78507	0.46281				2.2002	86.1783	2.08008	98.9834
1	31.4265	2.51412				2.22022	86.4049	2.08809	99.1074
						2.24024	86.6315	2.0961	99.2313
						2.26026	86.8581	2.1041	99.3552
						2.28028	87.0848	2.11211	99.4791
						2.3003	87.3114	2.12012	99.6031
						2.32032	87.538	2.12813	99.727
						2.34034	87.7647	2.13614	99.8509
						2.36036	87.9913	2.14414	99.9749
						2.38038	88.2179	2.15215	100.099
						2.4004	88.4446	2.16016	100.223
						2.42042	88.6712	2.16817	100.347
						2.44044	88.8978	2.17618	100.471
						2.46046	89.1245	2.18418	100.594
						2.48048	89.3511	2.19219	100.718
						2.5005	89.5777	2.2002	100.842
						2.52052	89.8043	2.20821	100.966
						2.54054	90.031	2.21622	101.09
						2.56056	90.2576	2.22422	101.214
						2.58058	90.4843	2.23223	101.338
						2.6006	90.7109	2.24024	101.462
						2.62062	90.9375	2.24825	101.586
						2.64064	91.1641	2.25626	101.71
						2.66066	91.3908	2.26426	101.834
						2.68068	91.6174	2.27227	101.958
						2.7007	91.844	2.28028	102.082
						2.72072	92.0707	2.28829	102.206
						2.74074	92.2973	2.2963	102.329
						2.76076	92.5239	2.3043	102.453
						2.78078	92.7506	2.31231	102.577
						2.8008	92.9772	2.32032	102.701
						2.82082	93.2038	2.32833	102.825
						2.84084	93.4305	2.33634	102.949
						2.86086	93.6571	2.34434	103.073
						2.88088	93.8837	2.35235	103.197
						2.9009	94.1104	2.36036	103.321
						2.92092	94.337	2.36837	103.445
						2.94094	94.5636	2.37638	103.569
						2.96096	94.7903	2.38438	103.693
						2.98098	95.0169	2.39239	103.817
						3.001	95.2435	2.4004	103.94
						3.02102	95.4702	2.40841	104.064
						3.04104	95.6968	2.41642	104.188
						3.06106	95.9234	2.42442	104.312
						3.08108	96.15	2.43243	104.436
						3.1011	96.3767	2.44044	104.56
						3.12112	96.6033	2.44845	104.684
						3.14114	96.8299	2.45646	104.808
						3.16116	97.0566	2.46446	104.932
						3.18118	97.2832	2.47247	105.056
						3.2012	97.5098	2.48048	105.18
						3.22122	97.7365	2.48849	105.304
						3.24124	97.9631	2.4965	105.428
						3.26126	98.1897	2.5045	105.552
						3.28128	98.4164	2.51251	105.675
						3.3013	98.643	2.52052	105.799
						3.32132	98.8696	2.52853	105.923
						3.34134	99.0962	2.53654	106.047
						3.36136	99.3229	2.54454	106.171
						3.38138	99.5495	2.55255	106.295
						3.4014	99.7762	2.56056	106.419
						3.42142	100.003	2.56857	106.543
						3.44144	100.229	2.57658	106.667
						3.46146	100.456	2.58458	106.791
						3.48148	100.683	2.59259	106.915
						3.5015	100.909	2.6006	107.039
						3.52152	101.136	2.60861	107.163
						3.54154	101.363	2.61662	107.287
						3.56156	101.589	2.62462	107.41
						3.58158	101.816	2.63263	107.534
						3.6016	102.042	2.64064	107.658
						3.62162	102.269	2.64865	107.782
						3.64164	102.496	2.65666	107.906
						3.66166	102.722	2.66466	108.03
						3.68168	102.949	2.67267	108.154
						3.7017	103.176	2.68068	108.278
						3.72172	103.402	2.68869	108.402
						3.74174	103.629	2.6967	108.526
						3.76176	103.856	2.7047	108.65
						3.78178	104.082	2.71271	108.774
						3.8018	104.309	2.72072	108.898
						3.82182	104.535	2.72873	109.021
						3.84184	104.762	2.73674	109.145
						3.86186	104.989	2.74474	109.269
						3.88188	105.215	2.75275	109.393
						3.9019	105.442	2.76076	109.517
						3.92192	105.669	2.76877	109.641
						3.94194	105.895	2.77678	109.765
						3.96196	106.122	2.78478	109.889
						3.98198	106.348	2.79279	110.013
						4.002	106.575	2.8008	110.137
						4.02202	106.802	2.80881	110.261
						4.04204	107.028	2.81682	110.385
						4.06206	107.255	2.82482	110.509
						4.08208	107.482	2.83283	110.633
						4.1021	107.708	2.84084	110.756
						4.12212	107.935	2.84885	110.88
						4.14214	108.162	2.85686	111.004
						4.16216	108.388	2.86486	111.128
						4.18218	108.615	2.87287	111.252
						4.2022	108.841	2.88088	111.376
						4.22222	109.068	2.88889	111.5
						4.24224	109.295	2.8969	111.624
						4.26226	109.521	2.9049	111.748
						4.28228	109.748	2.91291	111.872
						4.3023	109.975	2.92092	111.996
						4.32232	110.201	2.92893	112.12
						4.34234	110.428	2.93694	112.244
						4.36236	110.654	2.94494	112.367
						4.38238	110.881	2.95295	112.491
						4.4024	111.108	2.96096	112.615
						4.42242	111.334	2.96897	112.739
						4.44244	111.561	2.97698	112.863
						4.46246	111.788	2.98498	112.987
						4.48248	112.014	2.99299	113.111
						4.5025	112.241	3.001	113.235
						4.52252	112.468	3.00901	113.359
						4.54254	112.694	3.01702	113.483
						4.56256	112.921	3.02503	113.607
						4.58258	113.147	3.03303	113.731
						4.6026	113.374	3.04104	113.855
						4.62262	113.601	3.04905	113.979
						4.64264	113.827	3.05706	114.102
						4.66266	114.054	3.06507	114.226
						4.68268	114.281	3.07307	114.35
						4.7027	114.507	3.08108	114.474
						4.72272	114.734	3.08909	114.598
						4.74274	114.96	3.0971	114.722
						4.76276	115.187	3.10511	114.846
						4.78278	115.414	3.11311	114.97
						4.8028	115.64	3.12112	115.094
						4.82282	115.867	3.12913	115.218
						4.84284	116.094	3.13714	115.342
						4.86286	116.32	3.14515	115.466
						4.88288	116.547	3.15315	115.59
						4.9029	116.774	3.16116	115.713
						4.92292	117	3.16917	115.837
						4.94294	117.227	3.17718	115.961
						4.96296	117.453	3.18519	116.085
						4.98298	117.68	3.19319	116.209
						5.003	117.907	3.2012	116.333
						5.02302	118.133	3.20921	116.457
						5.04304	118.36	3.21722	116.581
						5.06306	118.587	3.22523	116.705
						5.08308	118.813	3.23323	116.829
						5.1031	119.04	3.24124	116.953
						5.12312	119.266	3.24925	117.077
						5.14314	119.493	3.25726	117.201
						5.16316	119.72	3.26527	117.325
						5.18318	119.946	3.27327	117.448
						5.2032	120.173	3.28128	117.572
						5.22322	120.4	3.28929	117.696
						5.24324	120.626	3.2973	117.82
						5.26326	120.853	3.30531	117.944
						5.28328	121.08	3.31331	118.068
						5.3033	121.306	3.32132	118.192
						5.32332	121.533	3.32933	118.316
						5.34334	121.759	3.33734	118.44
						5.36336	121.986	3.34535	118.564
						5.38338	122.213	3.35335	118.688
						5.4034	122.439	3.36136	118.812
						5.42342	122.666	3.36937	118.936
						5.44344	122.893	3.37738	119.06
						5.46346	123.119	3.38539	119.183
						5.48348	123.346	3.39339	119.307
						5.5035	123.572	3.4014	119.431
						5.52352	123.799	3.40941	119.555
						5.54354	124.026	3.41742	119.679
						5.56356	124.252	3.42543	119.803
						5.58358	124.479	3.43343	119.927
						5.6036	124.706	3.44144	120.051
						5.62362	124.932	3.44945	120.175
						5.64364	125.159	3.45746	120.299
						5.66366	125.386	3.46547	120.423
						5.68368	125.612	3.47347	120.547
						5.7037	125.839	3.48148	120.671
						5.72372	126.065	3.48949	120.794
						5.74374	126.292	3.4975	120.918
						5.76376	126.519	3.50551	121.042
						5.78378	126.745	3.51351	121.166
						5.8038	126.972	3.52152	121.29
						5.82382	127.199	3.52953	121.414
						5.84384	127.425	3.53754	121.538
						5.86386	127.652	3.54555	121.662
						5.88388	127.878	3.55355	121.786
						5.9039	128.105	3.56156	121.91
						5.92392	128.332	3.56957	122.034
						5.94394	128.558	3.57758	122.158
						5.96396	128.785	3.58559	122.282
						5.98398	129.012	3.59359	122.406
						6.004	129.238	3.6016	122.529
						6.02402	129.465	3.60961	122.653
						6.04404	129.692	3.61762	122.777
						6.06406	129.918	3.62563	122.901
						6.08408	130.145	3.63363	123.025
						6.1041	130.371	3.64164	123.149
						6.12412	130.598	3.64965	123.273
						6.14414	130.825	3.65766	123.397
						6.16416	131.051	3.66567	123.521
						6.18418	131.278	3.67367	123.645
						6.2042	131.505	3.68168	123.769
						6.22422	131.731	3.68969	123.893
						6.24424	131.958	3.6977	124.017
						6.26426	132.184	3.70571	124.14
						6.28428	132.411	3.71371	124.264
						6.3043	132.638	3.72172	124.388
						6.32432	132.864	3.72973	124.512
						6.34434	133.091	3.73774	124.636
						6.36436	133.318	3.74575	124.76
						6.38438	133.544	3.75375	124.884
						6.4044	133.771	3.76176	125.008
						6.42442	133.998	3.76977	125.132
						6.44444	134.224	3.77778	125.256
						6.46446	134.451	3.78579	125.38
						6.48448	134.677	3.79379	125.504
						6.5045	134.904	3.8018	125.628
						6.52452	135.131	3.80981	125.752
						6.54454	135.357	3.81782	125.875
						6.56456	135.584	3.82583	125.999
						6.58458	135.811	3.83383	126.123
						6.6046	136.037	3.84184	126.247
						6.62462	136.264	3.84985	126.371
						6.64464	136.49	3.85786	126.495
						6.66466	136.717	3.86587	126.619
						6.68468	136.944	3.87387	126.743
						6.7047	137.17	3.88188	126.867
						6.72472	137.397	3.88989	126.991
						6.74474	137.624	3.8979	127.115
						6.76476	137.85	3.90591	127.239
						6.78478	138.077	3.91391	127.363
						6.8048	138.304	3.92192	127.487
						6.82482	138.53	3.92993	127.61
						6.84484	138.757	3.93794	127.734
						6.86486	138.983	3.94595	127.858
						6.88488	139.21	3.95395	127.982
						6.9049	139.437	3.96196	128.106
						6.92492	139.663	3.96997	128.23
						6.94494	139.89	3.97798	128.354
						6.96496	140.117	3.98599	128.478
						6.98498	140.343	3.99399	128.602
						7.00501	140.57	4.002	128.726
						7.02503	140.796	4.01001	128.85
						7.04505	141.023	4.01802	128.974
						7.06507	141.25	4.02603	129.098
						7.08509	141.476	4.03403	129.221
						7.10511	141.703	4.04204	129.345
						7.12513	141.93	4.05005	129.469
						7.14515	142.156	4.05806	129.593
						7.16517	142.383	4.06607	129.717
						7.18519	142.61	4.07407	129.841
						7.20521	142.836	4.08208	129.965
						7.22523	143.063	4.09009	130.089
						7.24525	143.289	4.0981	130.213
						7.26527	143.516	4.10611	130.337
						7.28529	143.743	4.11411	130.461
						7.30531	143.969	4.12212	130.585
						7.32533	144.196	4.13013	130.709
						7.34535	144.423	4.13814	130.833
						7.36537	144.649	4.14615	130.956
						7.38539	144.876	4.15415	131.08
						7.40541	145.102	4.16216	131.204
						7.42543	145.329	4.17017	131.328
						7.44545	145.556	4.17818	131.452
						7.46547	145.782	4.18619	131.576
						7.48549	146.009	4.19419	131.7
						7.50551	146.236	4.2022	131.824
						7.52553	146.462	4.21021	131.948
						7.54555	146.689	4.21822	132.072
						7.56557	146.916	4.22623	132.196
						7.58559	147.142	4.23423	132.32
						7.60561	147.369	4.24224	132.444
						7.62563	147.595	4.25025	132.567
						7.64565	147.822	4.25826	132.691
						7.66567	148.049	4.26627	132.815
						7.68569	148.275	4.27427	132.939
						7.70571	148.502	4.28228	133.063
						7.72573	148.729	4.29029	133.187
						7.74575	148.955	4.2983	133.311
						7.76577	149.182	4.30631	133.435
						7.78579	149.408	4.31431	133.559
						7.80581	149.635	4.32232	133.683
						7.82583	149.862	4.33033	133.807
						7.84585	150.088	4.33834	133.931
						7.86587	150.315	4.34635	134.055
						7.88589	150.542	4.35435	134.179
						7.90591	150.768	4.36236	134.302
						7.92593	150.995	4.37037	134.426
						7.94595	151.222	4.37838	134.55
						7.96597	151.448	4.38639	134.674
						7.98599	151.675	4.39439	134.798
						8.00601	151.901	4.4024	134.922
						8.02603	152.128	4.41041	135.046
						8.04605	152.355	4.41842	135.17
						8.06607	152.581	4.42643	135.294
						8.08609	152.808	4.43443	135.418
						8.10611	153.035	4.44244	135.542
						8.12613	153.261	4.45045	135.666
						8.14615	153.488	4.45846	135.79
						8.16617	153.714	4.46647	135.913
						8.18619	153.941	4.47447	136.037
						8.20621	154.168	4.48248	136.161
						8.22623	154.394	4.49049	136.285
						8.24625	154.621	4.4985	136.409
						8.26627	154.848	4.50651	136.533
						8.28629	155.074	4.51451	136.657
						8.30631	155.301	4.52252	136.781
						8.32633	155.528	4.53053	136.905
						8.34635	155.754	4.53854	137.029
						8.36637	155.981	4.54655	137.153
						8.38639	156.207	4.55455	137.277
						8.40641	156.434	4.56256	137.401
						8.42643	156.661	4.57057	137.525
						8.44645	156.887	4.57858	137.648
						8.46647	157.114	4.58659	137.772
						8.48649	157.341	4.59459	137.896
						8.50651	157.567	4.6026	138.02
						8.52653	157.794	4.61061	138.144
						8.54655	158.02	4.61862	138.268
						8.56657	158.247	4.62663	138.392
						8.58659	158.474	4.63463	138.516
						8.60661	158.7	4.64264	138.64
						8.62663	158.927	4.65065	138.764
						8.64665	159.154	4.65866	138.888
						8.66667	159.38	4.66667	139.012
						8.68669	159.607	4.67467	139.136
						8.70671	159.834	4.68268	139.26
						8.72673	160.06	4.69069	139.383
						8.74675	160.287	4.6987	139.507
						8.76677	160.513	4.70671	139.631
						8.78679	160.74	4.71471	139.755
						8.80681	160.967	4.72272	139.879
						8.82683	161.193	4.73073	140.003
						8.84685	161.42	4.73874	140.127
						8.86687	161.647	4.74675	140.251
						8.88689	161.873	4.75475	140.375
						8.90691	162.1	4.76276	140.499
						8.92693	162.326	4.77077	140.623
						8.94695	162.553	4.77878	140.747
						8.96697	162.78	4.78679	140.871
						8.98699	163.006	4.79479	140.994
						9.00701	163.233	4.8028	141.118
						9.02703	163.46	4.81081	141.242
						9.04705	163.686	4.81882	141.366
						9.06707	163.913	4.82683	141.49
						9.08709	164.14	4.83483	141.614
						9.10711	164.366	4.84284	141.738
						9.12713	164.593	4.85085	141.862
						9.14715	164.819	4.85886	141.986
						9.16717	165.046	4.86687	142.11
						9.18719	165.273	4.87487	142.234
						9.20721	165.499	4.88288	142.358
						9.22723	165.726	4.89089	142.482
						9.24725	165.953	4.8989	142.606
						9.26727	166.179	4.90691	142.729
						9.28729	166.406	4.91491	142.853
						9.30731	166.632	4.92292	142.977
						9.32733	166.859	4.93093	143.101
						9.34735	167.086	4.93894	143.225
						9.36737	167.312	4.94695	143.349
						9.38739	167.539	4.95495	143.473
						9.40741	167.766	4.96296	143.597
						9.42743	167.992	4.97097	143.721
						9.44745	168.219	4.97898	143.845
						9.46747	168.446	4.98699	143.969
						9.48749	168.672	4.99499	144.093
						9.50751	168.899	5.003	144.217
						9.52753	169.125	5.01101	144.34
						9.54755	169.352	5.01902	144.464
						9.56757	169.579	5.02703	144.588
						9.58759	169.805	5.03504	144.712
						9.60761	170.032	5.04304	144.836
						9.62763	170.259	5.05105	144.96
						9.64765	170.485	5.05906	145.084
						9.66767	170.712	5.06707	145.208
						9.68769	170.938	5.07508	145.332
						9.70771	171.165	5.08308	145.456
						9.72773	171.392	5.09109	145.58
						9.74775	171.618	5.0991	145.704
						9.76777	171.845	5.10711	145.828
						9.78779	172.072	5.11512	145.952
						9.80781	172.298	5.12312	146.075
						9.82783	172.525	5.13113	146.199
						9.84785	172.752	5.13914	146.323
						9.86787	172.978	5.14715	146.447
						9.88789	173.205	5.15516	146.571
						9.90791	173.431	5.16316	146.695
						9.92793	173.658	5.17117	146.819
						9.94795	173.885	5.17918	146.943
						9.96797	174.111	5.18719	147.067
						9.98799	174.338	5.1952	147.191
						10.008	174.565	5.2032	147.315
						10.028	174.791	5.21121	147.439
						10.048	175.018	5.21922	147.563
						10.0681	175.244	5.22723	147.687
						10.0881	175.471	5.23524	147.81
						10.1081	175.698	5.24324	147.934
						10.1281	175.924	5.25125	148.058
						10.1481	176.151	5.25926	148.182
						10.1682	176.378	5.26727	148.306
						10.1882	176.604	5.27528	148.43
						10.2082	176.831	5.28328	148.554
						10.2282	177.058	5.29129	148.678
						10.2483	177.284	5.2993	148.802
						10.2683	177.511	5.30731	148.926
						10.2883	177.737	5.31532	149.05
						10.3083	177.964	5.32332	149.174
						10.3283	178.191	5.33133	149.298
						10.3483	178.417	5.33934	149.421
						10.3684	178.644	5.34735	149.545
						10.3884	178.871	5.35536	149.669
						10.4084	179.097	5.36336	149.793
						10.4284	179.324	5.37137	149.917
						10.4484	179.55	5.37938	150.041
						10.4685	179.777	5.38739	150.165
						10.4885	180.004	5.3954	150.289
						10.5085	180.23	5.4034	150.413
						10.5285	180.457	5.41141	150.537
						10.5486	180.684	5.41942	150.661
						10.5686	180.91	5.42743	150.785
						10.5886	181.137	5.43544	150.909
						10.6086	181.364	5.44344	151.033
						10.6286	181.59	5.45145	151.156
						10.6486	181.817	5.45946	151.28
						10.6687	182.043	5.46747	151.404
						10.6887	182.27	5.47548	151.528
						10.7087	182.497	5.48348	151.652
						10.7287	182.723	5.49149	151.776
						10.7487	182.95	5.4995	151.9
						10.7688	183.177	5.50751	152.024
						10.7888	183.403	5.51552	152.148
						10.8088	183.63	5.52352	152.272
						10.8288	183.856	5.53153	152.396
						10.8489	184.083	5.53954	152.52
						10.8689	184.31	5.54755	152.644
						10.8889	184.536	5.55556	152.767
						10.9089	184.763	5.56356	152.891
						10.9289	184.99	5.57157	153.015
						10.9489	185.216	5.57958	153.139
						10.969	185.443	5.58759	153.263
						10.989	185.67	5.5956	153.387
						11.009	185.896	5.6036	153.511
						11.029	186.123	5.61161	153.635
						11.049	186.349	5.61962	153.759
						11.0691	186.576	5.62763	153.883
						11.0891	186.803	5.63564	154.007
						11.1091	187.029	5.64364	154.131
						11.1291	187.256	5.65165	154.255
						11.1492	187.483	5.65966	154.379
						11.1692	187.709	5.66767	154.502
						11.1892	187.936	5.67568	154.626
						11.2092	188.162	5.68368	154.75
						11.2292	188.389	5.69169	154.874
						11.2492	188.616	5.6997	154.998
						11.2693	188.842	5.70771	155.122
						11.2893	189.069	5.71572	155.246
						11.3093	189.296	5.72372	155.37
						11.3293	189.522	5.73173	155.494
						11.3493	189.749	5.73974	155.618
						11.3694	189.976	5.74775	155.742
						11.3894	190.202	5.75576	155.866
						11.4094	190.429	5.76376	155.99
						11.4294	190.655	5.77177	156.113
						11.4495	190.882	5.77978	156.237
						11.4695	191.109	5.78779	156.361
						11.4895	191.335	5.7958	156.485
						11.5095	191.562	5.8038	156.609
						11.5295	191.789	5.81181	156.733
						11.5495	192.015	5.81982	156.857
						11.5696	192.242	5.82783	156.981
						11.5896	192.468	5.83584	157.105
						11.6096	192.695	5.84384	157.229
						11.6296	192.922	5.85185	157.353
						11.6496	193.148	5.85986	157.477
						11.6697	193.375	5.86787	157.601
						11.6897	193.602	5.87588	157.725
						11.7097	193.828	5.88388	157.848
						11.7297	194.055	5.89189	157.972
						11.7498	194.282	5.8999	158.096
						11.7698	194.508	5.90791	158.22
						11.7898	194.735	5.91592	158.344
						11.8098	194.961	5.92392	158.468
						11.8298	195.188	5.93193	158.592
						11.8498	195.415	5.93994	158.716
						11.8699	195.641	5.94795	158.84
						11.8899	195.868	5.95596	158.964
						11.9099	196.095	5.96396	159.088
						11.9299	196.321	5.97197	159.212
						11.9499	196.548	5.97998	159.336
						11.97	196.774	5.98799	159.46
						11.99	197.001	5.996	159.583
						12.01	197.228	6.004	159.707
						12.03	197.454	6.01201	159.831
						12.0501	197.681	6.02002	159.955
						12.0701	197.908	6.02803	160.079
						12.0901	198.134	6.03604	160.203
						12.1101	198.361	6.04404	160.327
						12.1301	198.588	6.05205	160.451
						12.1502	198.814	6.06006	160.575
						12.1702	199.041	6.06807	160.699
						12.1902	199.267	6.07608	160.823
						12.2102	199.494	6.08408	160.947
						12.2302	199.721	6.09209	161.071
						12.2502	199.947	6.1001	161.194
						12.2703	200.174	6.10811	161.318
						12.2903	200.401	6.11612	161.442
						12.3103	200.627	6.12412	161.566
						12.3303	200.854	6.13213	161.69
						12.3504	201.081	6.14014	161.814
						12.3704	201.307	6.14815	161.938
						12.3904	201.534	6.15616	162.062
						12.4104	201.76	6.16416	162.186
						12.4304	201.987	6.17217	162.31
						12.4505	202.214	6.18018	162.434
						12.4705	202.44	6.18819	162.558
						12.4905	202.667	6.1962	162.682
						12.5105	202.894	6.2042	162.806
						12.5305	203.12	6.21221	162.929
						12.5505	203.347	6.22022	163.053
						12.5706	203.573	6.22823	163.177
						12.5906	203.8	6.23624	163.301
						12.6106	204.027	6.24424	163.425
						12.6306	204.253	6.25225	163.549
						12.6507	204.48	6.26026	163.673
						12.6707	204.707	6.26827	163.797
						12.6907	204.933	6.27628	163.921
						12.7107	205.16	6.28428	164.045
						12.7307	205.387	6.29229	164.169
						12.7508	205.613	6.3003	164.293
						12.7708	205.84	6.30831	164.417
						12.7908	206.066	6.31632	164.541
						12.8108	206.293	6.32432	164.664
						12.8308	206.52	6.33233	164.788
						12.8508	206.746	6.34034	164.912
						12.8709	206.973	6.34835	165.036
						12.8909	207.2	6.35636	165.16
						12.9109	207.426	6.36436	165.284
						12.9309	207.653	6.37237	165.408
						12.951	207.879	6.38038	165.532
						12.971	208.106	6.38839	165.656
						12.991	208.333	6.3964	165.78
						13.011	208.559	6.4044	165.904
						13.031	208.786	6.41241	166.028
						13.0511	209.013	6.42042	166.152
						13.0711	209.239	6.42843	166.275
						13.0911	209.466	6.43644	166.399
						13.1111	209.692	6.44444	166.523
						13.1311	209.919	6.45245	166.647
						13.1511	210.146	6.46046	166.771
						13.1712	210.372	6.46847	166.895
						13.1912	210.599	6.47648	167.019
						13.2112	210.826	6.48448	167.143
						13.2312	211.052	6.49249	167.267
						13.2513	211.279	6.5005	167.391
						13.2713	211.506	6.50851	167.515
						13.2913	211.732	6.51652	167.639
						13.3113	211.959	6.52452	167.763
						13.3313	212.185	6.53253	167.887
						13.3514	212.412	6.54054	168.01
						13.3714	212.639	6.54855	168.134
						13.3914	212.865	6.55656	168.258
						13.4114	213.092	6.56456	168.382
						13.4314	213.319	6.57257	168.506
						13.4514	213.545	6.58058	168.63
						13.4715	213.772	6.58859	168.754
						13.4915	213.999	6.5966	168.878
						13.5115	214.225	6.6046	169.002
						13.5315	214.452	6.61261	169.126
						13.5516	214.678	6.62062	169.25
						13.5716	214.905	6.62863	169.374
						13.5916	215.132	6.63664	169.498
						13.6116	215.358	6.64464	169.621
						13.6316	215.585	6.65265	169.745
						13.6517	215.812	6.66066	169.869
						13.6717	216.038	6.66867	169.993
						13.6917	216.265	6.67668	170.117
						13.7117	216.491	6.68468	170.241
						13.7317	216.718	6.69269	170.365
						13.7517	216.945	6.7007	170.489
						13.7718	217.171	6.70871	170.613
						13.7918	217.398	6.71672	170.737
						13.8118	217.625	6.72472	170.861
						13.8318	217.851	6.73273	170.985
						13.8519	218.078	6.74074	171.109
						13.8719	218.304	6.74875	171.233
						13.8919	218.531	6.75676	171.356
						13.9119	218.758	6.76476	171.48
						13.9319	218.984	6.77277	171.604
						13.952	219.211	6.78078	171.728
						13.972	219.438	6.78879	171.852
						13.992	219.664	6.7968	171.976
						14.012	219.891	6.8048	172.1
						14.032	220.118	6.81281	172.224
						14.052	220.344	6.82082	172.348
						14.0721	220.571	6.82883	172.472
						14.0921	220.797	6.83684	172.596
						14.1121	221.024	6.84484	172.72
						14.1321	221.251	6.85285	172.844
						14.1522	221.477	6.86086	172.967
						14.1722	221.704	6.86887	173.091
						14.1922	221.931	6.87688	173.215
						14.2122	222.157	6.88488	173.339
						14.2322	222.384	6.89289	173.463
						14.2523	222.611	6.9009	173.587
						14.2723	222.837	6.90891	173.711
						14.2923	223.064	6.91692	173.835
						14.3123	223.29	6.92492	173.959
						14.3323	223.517	6.93293	174.083
						14.3523	223.744	6.94094	174.207
						14.3724	223.97	6.94895	174.331
						14.3924	224.197	6.95696	174.455
						14.4124	224.424	6.96496	174.579
						14.4324	224.65	6.97297	174.702
						14.4525	224.877	6.98098	174.826
						14.4725	225.103	6.98899	174.95
						14.4925	225.33	6.997	175.074
						14.5125	225.557	7.00501	175.198
						14.5325	225.783	7.01301	175.322
						14.5526	226.01	7.02102	175.446
						14.5726	226.237	7.02903	175.57
						14.5926	226.463	7.03704	175.694
						14.6126	226.69	7.04505	175.818
						14.6326	226.917	7.05305	175.942
						14.6526	227.143	7.06106	176.066
						14.6727	227.37	7.06907	176.19
						14.6927	227.596	7.07708	176.314
						14.7127	227.823	7.08509	176.437
						14.7327	228.05	7.09309	176.561
						14.7528	228.276	7.1011	176.685
						14.7728	228.503	7.10911	176.809
						14.7928	228.73	7.11712	176.933
						14.8128	228.956	7.12513	177.057
						14.8328	229.183	7.13313	177.181
						14.8529	229.409	7.14114	177.305
						14.8729	229.636	7.14915	177.429
						14.8929	229.863	7.15716	177.553
						14.9129	230.089	7.16517	177.677
						14.9329	230.316	7.17317	177.801
						14.9529	230.543	7.18118	177.925
						14.973	230.769	7.18919	178.048
						14.993	230.996	7.1972	178.172
						15.013	231.223	7.20521	178.296
						15.033	231.449	7.21321	178.42
						15.0531	231.676	7.22122	178.544
						15.0731	231.902	7.22923	178.668
						15.0931	232.129	7.23724	178.792
						15.1131	232.356	7.24525	178.916
						15.1331	232.582	7.25325	179.04
						15.1532	232.809	7.26126	179.164
						15.1732	233.036	7.26927	179.288
						15.1932	233.262	7.27728	179.412
						15.2132	233.489	7.28529	179.536
						15.2332	233.715	7.29329	179.66
						15.2532	233.942	7.3013	179.783
						15.2733	234.169	7.30931	179.907
						15.2933	234.395	7.31732	180.031
						15.3133	234.622	7.32533	180.155
						15.3333	234.849	7.33333	180.279
						15.3534	235.075	7.34134	180.403
						15.3734	235.302	7.34935	180.527
						15.3934	235.529	7.35736	180.651
						15.4134	235.755	7.36537	180.775
						15.4334	235.982	7.37337	180.899
						15.4535	236.208	7.38138	181.023
						15.4735	236.435	7.38939	181.147
						15.4935	236.662	7.3974	181.271
						15.5135	236.888	7.40541	181.394
						15.5335	237.115	7.41341	181.518
						15.5535	237.342	7.42142	181.642
						15.5736	237.568	7.42943	181.766
						15.5936	237.795	7.43744	181.89
						15.6136	238.021	7.44545	182.014
						15.6336	238.248	7.45345	182.138
						15.6537	238.475	7.46146	182.262
						15.6737	238.701	7.46947	182.386
						15.6937	238.928	7.47748	182.51
						15.7137	239.155	7.48549	182.634
						15.7337	239.381	7.49349	182.758
						15.7538	239.608	7.5015	182.882
						15.7738	239.835	7.50951	183.006
						15.7938	240.061	7.51752	183.129
						15.8138	240.288	7.52553	183.253
						15.8338	240.514	7.53353	183.377
						15.8538	240.741	7.54154	183.501
						15.8739	240.968	7.54955	183.625
						15.8939	241.194	7.55756	183.749
						15.9139	241.421	7.56557	183.873
						15.9339	241.648	7.57357	183.997
						15.954	241.874	7.58158	184.121
						15.974	242.101	7.58959	184.245
						15.994	242.327	7.5976	184.369
						16.014	242.554	7.60561	184.493
						16.034	242.781	7.61361	184.617
						16.0541	243.007	7.62162	184.74
						16.0741	243.234	7.62963	184.864
						16.0941	243.461	7.63764	184.988
						16.1141	243.687	7.64565	185.112
						16.1341	243.914	7.65365	185.236
						16.1542	244.141	7.66166	185.36
						16.1742	244.367	7.66967	185.484
						16.1942	244.594	7.67768	185.608
						16.2142	244.82	7.68569	185.732
						16.2342	245.047	7.69369	185.856
						16.2542	245.274	7.7017	185.98
						16.2743	245.5	7.70971	186.104
						16.2943	245.727	7.71772	186.228
						16.3143	245.954	7.72573	186.352
						16.3343	246.18	7.73373	186.475
						16.3544	246.407	7.74174	186.599
						16.3744	246.633	7.74975	186.723
						16.3944	246.86	7.75776	186.847
						16.4144	247.087	7.76577	186.971
						16.4344	247.313	7.77377	187.095
						16.4545	247.54	7.78178	187.219
						16.4745	247.767	7.78979	187.343
						16.4945	247.993	7.7978	187.467
						16.5145	248.22	7.80581	187.591
						16.5345	248.447	7.81381	187.715
						16.5545	248.673	7.82182	187.839
						16.5746	248.9	7.82983	187.963
						16.5946	249.126	7.83784	188.087
						16.6146	249.353	7.84585	188.21
						16.6346	249.58	7.85385	188.334
						16.6547	249.806	7.86186	188.458
						16.6747	250.033	7.86987	188.582
						16.6947	250.26	7.87788	188.706
						16.7147	250.486	7.88589	188.83
						16.7347	250.713	7.89389	188.954
						16.7548	250.939	7.9019	189.078
						16.7748	251.166	7.90991	189.202
						16.7948	251.393	7.91792	189.326
						16.8148	251.619	7.92593	189.45
						16.8348	251.846	7.93393	189.574
						16.8548	252.073	7.94194	189.698
						16.8749	252.299	7.94995	189.821
						16.8949	252.526	7.95796	189.945
						16.9149	252.753	7.96597	190.069
						16.9349	252.979	7.97397	190.193
						16.955	253.206	7.98198	190.317
						16.975	253.432	7.98999	190.441
						16.995	253.659	7.998	190.565
						17.015	253.886	8.00601	190.689
						17.035	254.112	8.01401	190.813
						17.0551	254.339	8.02202	190.937
						17.0751	254.566	8.03003	191.061
						17.0951	254.792	8.03804	191.185
						17.1151	255.019	8.04605	191.309
						17.1351	255.245	8.05405	191.433
						17.1552	255.472	8.06206	191.556
						17.1752	255.699	8.07007	191.68
						17.1952	255.925	8.07808	191.804
						17.2152	256.152	8.08609	191.928
						17.2352	256.379	8.09409	192.052
						17.2553	256.605	8.1021	192.176
						17.2753	256.832	8.11011	192.3
						17.2953	257.059	8.11812	192.424
						17.3153	257.285	8.12613	192.548
						17.3353	257.512	8.13413	192.672
						17.3554	257.738	8.14214	192.796
						17.3754	257.965	8.15015	192.92
						17.3954	258.192	8.15816	193.044
						17.4154	258.418	8.16617	193.167
						17.4354	258.645	8.17417	193.291
						17.4555	258.872	8.18218	193.415
						17.4755	259.098	8.19019	193.539
						17.4955	259.325	8.1982	193.663
						17.5155	259.551	8.20621	193.787
						17.5355	259.778	8.21421	193.911
						17.5556	260.005	8.22222	194.035
						17.5756	260.231	8.23023	194.159
						17.5956	260.458	8.23824	194.283
						17.6156	260.685	8.24625	194.407
						17.6356	260.911	8.25425	194.531
						17.6557	261.138	8.26226	194.655
						17.6757	261.365	8.27027	194.779
						17.6957	261.591	8.27828	194.902
						17.7157	261.818	8.28629	195.026
						17.7357	262.044	8.29429	195.15
						17.7558	262.271	8.3023	195.274
						17.7758	262.498	8.31031	195.398
						17.7958	262.724	8.31832	195.522
						17.8158	262.951	8.32633	195.646
						17.8358	263.178	8.33433	195.77
						17.8559	263.404	8.34234	195.894
						17.8759	263.631	8.35035	196.018
						17.8959	263.857	8.35836	196.142
						17.9159	264.084	8.36637	196.266
						17.9359	264.311	8.37437	196.39
						17.956	264.537	8.38238	196.514
						17.976	264.764	8.39039	196.637
						17.996	264.991	8.3984	196.761
						18.016	265.217	8.40641	196.885
						18.036	265.444	8.41441	197.009
						18.0561	265.671	8.42242	197.133
						18.0761	265.897	8.43043	197.257
						18.0961	266.124	8.43844	197.381
						18.1161	266.35	8.44645	197.505
						18.1361	266.577	8.45445	197.629
						18.1562	266.804	8.46246	197.753
						18.1762	267.03	8.47047	197.877
						18.1962	267.257	8.47848	198.001
						18.2162	267.484	8.48649	198.125
						18.2362	267.71	8.49449	198.248
						18.2563	267.937	8.5025	198.372
						18.2763	268.163	8.51051	198.496
						18.2963	268.39	8.51852	198.62
						18.3163	268.617	8.52653	198.744
						18.3363	268.843	8.53453	198.868
						18.3564	269.07	8.54254	198.992
						18.3764	269.297	8.55055	199.116
						18.3964	269.523	8.55856	199.24
						18.4164	269.75	8.56657	199.364
						18.4364	269.977	8.57457	199.488
						18.4565	270.203	8.58258	199.612
						18.4765	270.43	8.59059	199.736
						18.4965	270.656	8.5986	199.86
						18.5165	270.883	8.60661	199.983
						18.5365	271.11	8.61461	200.107
						18.5566	271.336	8.62262	200.231
						18.5766	271.563	8.63063	200.355
						18.5966	271.79	8.63864	200.479
						18.6166	272.016	8.64665	200.603
						18.6366	272.243	8.65465	200.727
						18.6567	272.469	8.66266	200.851
						18.6767	272.696	8.67067	200.975
						18.6967	272.923	8.67868	201.099
						18.7167	273.149	8.68669	201.223
						18.7367	273.376	8.69469	201.347
						18.7568	273.603	8.7027	201.471
						18.7768	273.829	8.71071	201.594
						18.7968	274.056	8.71872	201.718
						18.8168	274.283	8.72673	201.842
						18.8368	274.509	8.73473	201.966
						18.8569	274.736	8.74274	202.09
						18.8769	274.962	8.75075	202.214
						18.8969	275.189	8.75876	202.338
						18.9169	275.416	8.76677	202.462
						18.9369	275.642	8.77477	202.586
						18.957	275.869	8.78278	202.71
						18.977	276.096	8.79079	202.834
						18.997	276.322	8.7988	202.958
						19.017	276.549	8.80681	203.082
						19.037	276.775	8.81481	203.206
						19.0571	277.002	8.82282	203.329
						19.0771	277.229	8.83083	203.453
						19.0971	277.455	8.83884	203.577
						19.1171	277.682	8.84685	203.701
						19.1371	277.909	8.85485	203.825
						19.1572	278.135	8.86286	203.949
						19.1772	278.362	8.87087	204.073
						19.1972	278.589	8.87888	204.197
						19.2172	278.815	8.88689	204.321
						19.2372	279.042	8.89489	204.445
						19.2573	279.268	8.9029	204.569
						19.2773	279.495	8.91091	204.693
						19.2973	279.722	8.91892	204.817
						19.3173	279.948	8.92693	204.94
						19.3373	280.175	8.93493	205.064
						19.3574	280.402	8.94294	205.188
						19.3774	280.628	8.95095	205.312
						19.3974	280.855	8.95896	205.436
						19.4174	281.081	8.96697	205.56
						19.4374	281.308	8.97497	205.684
						19.4575	281.535	8.98298	205.808
						19.4775	281.761	8.99099	205.932
						19.4975	281.988	8.999	206.056
						19.5175	282.215	9.00701	206.18
						19.5375	282.441	9.01502	206.304
						19.5576	282.668	9.02302	206.428
						19.5776	282.895	9.03103	206.552
						19.5976	283.121	9.03904	206.675
						19.6176	283.348	9.04705	206.799
						19.6376	283.574	9.05506	206.923
						19.6577	283.801	9.06306	207.047
						19.6777	284.028	9.07107	207.171
						19.6977	284.254	9.07908	207.295
						19.7177	284.481	9.08709	207.419
						19.7377	284.708	9.0951	207.543
						19.7578	284.934	9.1031	207.667
						19.7778	285.161	9.11111	207.791
						19.7978	285.387	9.11912	207.915
						19.8178	285.614	9.12713	208.039
						19.8378	285.841	9.13514	208.163
						19.8579	286.067	9.14314	208.287
						19.8779	286.294	9.15115	208.41
						19.8979	286.521	9.15916	208.534
						19.9179	286.747	9.16717	208.658
						19.9379	286.974	9.17518	208.782
						19.958	287.201	9.18318	208.906
						19.978	287.427	9.19119	209.03
						19.998	287.654	9.1992	209.154
						20.018	287.88	9.20721	209.278
						20.038	288.107	9.21522	209.402
						20.0581	288.334	9.22322	209.526
						20.0781	288.56	9.23123	209.65
						20.0981	288.787	9.23924	209.774
						20.1181	289.014	9.24725	209.898
						20.1381	289.24	9.25526	210.021
						20.1582	289.467	9.26326	210.145
						20.1782	289.693	9.27127	210.269
						20.1982	289.92	9.27928	210.393
						20.2182	290.147	9.28729	210.517
						20.2382	290.373	9.2953	210.641
						20.2583	290.6	9.3033	210.765
						20.2783	290.827	9.31131	210.889
						20.2983	291.053	9.31932	211.013
						20.3183	291.28	9.32733	211.137
						20.3383	291.507	9.33534	211.261
						20.3584	291.733	9.34334	211.385
						20.3784	291.96	9.35135	211.509
						20.3984	292.186	9.35936	211.633
						20.4184	292.413	9.36737	211.756
						20.4384	292.64	9.37538	211.88
						20.4585	292.866	9.38338	212.004
						20.4785	293.093	9.39139	212.128
						20.4985	293.32	9.3994	212.252
						20.5185	293.546	9.40741	212.376
						20.5385	293.773	9.41542	212.5
						20.5586	293.999	9.42342	212.624
						20.5786	294.226	9.43143	212.748
						20.5986	294.453	9.43944	212.872
						20.6186	294.679	9.44745	212.996
						20.6386	294.906	9.45546	213.12
						20.6587	295.133	9.46346	213.244
						20.6787	295.359	9.47147	213.368
						20.6987	295.586	9.47948	213.491
						20.7187	295.813	9.48749	213.615
						20.7387	296.039	9.4955	213.739
						20.7588	296.266	9.5035	213.863
						20.7788	296.492	9.51151	213.987
						20.7988	296.719	9.51952	214.111
						20.8188	296.946	9.52753	214.235
						20.8388	297.172	9.53554	214.359
						20.8589	297.399	9.54354	214.483
						20.8789	297.626	9.55155	214.607
						20.8989	297.852	9.55956	214.731
						20.9189	298.079	9.56757	214.855
						20.9389	298.305	9.57558	214.979
						20.959	298.532	9.58358	215.102
						20.979	298.759	9.59159	215.226
						20.999	298.985	9.5996	215.35
						21.019	299.212	9.60761	215.474
						21.039	299.439	9.61562	215.598
						21.0591	299.665	9.62362	215.722
						21.0791	299.892	9.63163	215.846
						21.0991	300.119	9.63964	215.97
						21.1191	300.345	9.64765	216.094
						21.1391	300.572	9.65566	216.218
						21.1592	300.798	9.66366	216.342
						21.1792	301.025	9.67167	216.466
						21.1992	301.252	9.67968	216.59
						21.2192	301.478	9.68769	216.714
						21.2392	301.705	9.6957	216.837
						21.2593	301.932	9.7037	216.961
						21.2793	302.158	9.71171	217.085
						21.2993	302.385	9.71972	217.209
						21.3193	302.611	9.72773	217.333
						21.3393	302.838	9.73574	217.457
						21.3594	303.065	9.74374	217.581
						21.3794	303.291	9.75175	217.705
						21.3994	303.518	9.75976	217.829
						21.4194	303.745	9.76777	217.953
						21.4394	303.971	9.77578	218.077
						21.4595	304.198	9.78378	218.201
						21.4795	304.425	9.79179	218.325
						21.4995	304.651	9.7998	218.448
						21.5195	304.878	9.80781	218.572
						21.5395	305.104	9.81582	218.696
						21.5596	305.331	9.82382	218.82
						21.5796	305.558	9.83183	218.944
						21.5996	305.784	9.83984	219.068
						21.6196	306.011	9.84785	219.192
						21.6396	306.238	9.85586	219.316
						21.6597	306.464	9.86386	219.44
						21.6797	306.691	9.87187	219.564
						21.6997	306.917	9.87988	219.688
						21.7197	307.144	9.88789	219.812
						21.7397	307.371	9.8959	219.936
						21.7598	307.597	9.9039	220.06
						21.7798	307.824	9.91191	220.183
						21.7998	308.051	9.91992	220.307
						21.8198	308.277	9.92793	220.431
						21.8398	308.504	9.93594	220.555
						21.8599	308.731	9.94394	220.679
						21.8799	308.957	9.95195	220.803
						21.8999	309.184	9.95996	220.927
						21.9199	309.41	9.96797	221.051
						21.9399	309.637	9.97598	221.175
						21.96	309.864	9.98398	221.299
						21.98	310.09	9.99199	221.423
						22	310.317	10	221.547

## Sheet: Fig. 2c
	MoS2 (MD simulations)					r-MoS2 (MD simulations)					r-MoS2 (experimental)
X: T (K)	Y:k_in-plane (W /m /K)	Y error	Y:k_out-of-plane (W /m /K)	Y error	X: T (K)	Y:k_in-plane (W /m /K)	Y error	Y:k_out-of-plane (W /m /K)	Y error	X: T (K)	Y:k_out-of-plane (W /m /K)	Y error	Y:k_out-of-plane (W /m /K)	Y error
200	215.729	17.9167	5.68516	0.7828	200	105.661	7.14703	0.15822	0.0548	197.93			0.04224	0.00137
250	116.469	2.65633	5.20268	0.56921	250	75.7944	4.57887	0.14965	0.05882	227.36			0.04897	0.0022
300	76.9717	3.03744	3.7134	0.51387	300	55.0672	3.19354	0.15558	0.03557	261.17			0.04994	0.00295
350	59.4059	4.23027	2.81928	0.52582	350	45.5414	3.08971	0.16231	0.0389	300	50	6	0.05075	0.00365
400	43.9611	3.54799	2.34853	0.58666	400	35.0037	2.78623	0.17326	0.03988
450	35.3532	3.05686	1.44103	0.57582	450	29.4497	2.6681	0.15975	0.03977
500	29.019	1.96309	1.41178	0.47002	500	25.4256	2.40305	0.16884	0.03956

## Sheet: Fig. 2d (i)
k_z (nm^-1)	Frequency, longitudinal acoustic mode of r-MoS2 (THz)
--	0	0.24915	0.49829	0.74744	0.99658	1.24573	1.49488	1.74402	1.99317	2.24231	2.49146	2.74061	2.98975	3.2389	3.48805	3.73719	3.98634	4.23548	4.48463	4.73378	4.98292	5.23207	5.48121	5.73036	5.97951	6.22865	6.4778	6.72694	6.97609	7.22524	7.47438	7.72353	7.97267	8.22182	8.47097	8.72011	8.96926	9.2184	9.46755	9.7167	9.96584
0	∞	-2.58105	-3.10544	-3.62588	-3.75732	-3.89137	-4.87039	-4.14486	-5.14796	-5.31348	-4.39885	-4.63421	-5.129	-5.32301	-4.31841	-5.22859	-4.94049	-5.84337	-5.10036	-5.2557	-5.3827	-5.20029	-5.36144	-5.45141	-4.95405	-5.66784	-4.57562	-5.50301	-5.15357	-5.09524	-4.6996	-5.40443	-5.07638	-5.21612	-5.31036	-4.47448	-4.53767	-4.41633	-4.02202	-3.56578	-5.22321
0.01	∞	-2.57836	-3.10607	-3.6255	-3.75591	-3.89502	-4.88418	-4.14751	-5.04871	-5.47133	-4.40366	-4.67868	-5.00268	-5.21051	-4.33286	-5.217	-4.99881	-5.65057	-5.17108	-5.20273	-5.13409	-5.02489	-5.20729	-5.52301	-4.9328	-5.25941	-4.5783	-5.56336	-5.02421	-5.74106	-4.69853	-6.45677	-6.21629	-5.10703	-5.29109	-4.55547	-4.67614	-4.47298	-4.01827	-3.57032	-5.07999
0.02	∞	-2.57185	-3.10464	-3.62397	-3.75514	-3.89078	-4.88423	-4.13893	-5.12245	-5.32106	-4.39459	-4.65264	-5.11022	-5.22279	-4.32527	-5.29811	-5.02388	-5.48656	-5.10186	-5.21956	-5.40808	-5.10868	-5.07917	-5.86762	-4.91087	-5.41257	-4.52819	-5.38223	-5.06558	-5.31739	-4.66512	-5.24754	-5.36119	-5.033	-5.50226	-4.53078	-4.68529	-4.47511	-3.9958	-3.55724	-5.46352
0.03	∞	-2.55974	-3.10252	-3.6262	-3.7514	-3.88995	-4.85354	-4.13741	-5.0973	-5.37164	-4.40069	-4.65989	-5.09332	-5.23325	-4.33849	-5.26924	-4.96443	-5.37594	-5.24343	-5.16689	-5.34745	-5.1718	-5.15317	-5.92951	-4.99186	-5.45737	-4.57259	-6.0665	-4.9563	-5.09565	-4.67128	-5.78589	-6.59724	-5.09714	-5.44759	-4.5303	-4.57838	-4.4709	-4.00739	-3.54796	-5.33313
0.04	∞	-2.54182	-3.10021	-3.62386	-3.74736	-3.89034	-4.82928	-4.14364	-5.09816	-5.34239	-4.40486	-4.65462	-5.00912	-5.38019	-4.33634	-5.16118	-4.96447	-5.46955	-5.1811	-5.28143	-5.12434	-5.14245	-5.2427	-5.58537	-4.90315	-5.20359	-4.55524	-5.95534	-4.91168	-5.30202	-4.6591	-6.02398	-6.01549	-5.20526	-6.84147	-4.50212	-4.75061	-4.51803	-4.01447	-3.53385	-4.94224
0.05	∞	-2.51889	-3.09686	-3.62363	-3.74893	-3.8846	-4.79942	-4.13169	-5.07902	-5.32991	-4.39721	-4.65718	-5.00816	-5.21773	-4.32671	-5.34349	-4.96696	-5.40081	-5.22845	-5.18962	-5.23012	-5.23852	-5.21789	-6.32002	-4.91819	-5.65122	-4.54028	-5.61896	-4.86335	-5.12089	-4.65979	-5.5192	-5.73545	-5.03259	-5.14641	-4.53923	-4.62118	-4.43865	-4.0049	-3.50973	-5.1066
0.06	∞	-2.49007	-3.09453	-3.6271	-3.74566	-3.88019	-4.83481	-4.13442	-5.06391	-5.46752	-4.39686	-4.64004	-5.04997	-5.31887	-4.3379	-5.24524	-4.97977	-5.54298	-5.05609	-5.33665	-5.14313	-5.04294	-5.19603	-5.68231	-4.9901	-5.26542	-4.59004	-6.14586	-5.00795	-5.10418	-4.73882	-5.87916	-5.57082	-5.20317	-5.37866	-4.53985	-4.66331	-4.43021	-4.01979	-3.47899	-5.22637
0.07	∞	-2.45153	-3.08992	-3.62172	-3.74549	-3.88221	-4.78105	-4.12732	-5.07586	-5.43554	-4.38989	-4.6418	-5.02561	-5.42897	-4.34176	-5.18599	-5.01813	-5.6677	-5.08172	-5.13928	-5.21478	-4.99939	-5.06052	-5.66486	-4.99138	-5.58468	-4.52674	-5.81398	-4.98655	-5.27565	-4.63844	-5.85547	-6.91118	-4.96186	-6.63893	-4.57854	-4.62792	-4.45438	-4.01102	-3.43349	-5.01831
0.08	∞	-2.40346	-3.08421	-3.62466	-3.73789	-3.8705	-4.78924	-4.12694	-5.00842	-5.29782	-4.41804	-4.65365	-5.11249	-5.27996	-4.3298	-5.20399	-5.00461	-5.43479	-5.23677	-5.06614	-5.34254	-5.06076	-5.30049	-5.60105	-5.02421	-5.45827	-4.51058	-5.38554	-5.01304	-5.25898	-4.76419	-5.46796	-5.82649	-4.99122	-6.03436	-4.58653	-4.56411	-4.46115	-3.99454	-3.39609	-5.04703
0.09	∞	-2.31889	-3.0731	-3.62381	-3.7376	-3.8738	-4.80875	-4.13331	-5.03069	-5.19282	-4.39154	-4.62984	-5.2019	-5.27786	-4.32321	-5.21471	-5.02892	-5.39009	-5.19606	-5.28263	-5.43325	-5.24272	-5.19269	-6.5993	-5.10127	-5.2934	-4.50091	-5.84264	-5.16372	-5.08141	-4.68352	-5.59501	-5.91002	-5.10409	-5.21337	-4.54982	-4.60581	-4.45028	-4.00193	-3.30215	-5.55314
0.1	∞	-2.23824	-3.07215	-3.62614	-3.72399	-3.86851	-4.77376	-4.1284	-4.94945	-5.13452	-4.41123	-4.64384	-5.13749	-5.35945	-4.35977	-5.27509	-5.00876	-5.5619	-5.27459	-5.33892	-5.35585	-5.23541	-5.24438	-5.55134	-4.89097	-5.52531	-4.53018	-5.79882	-4.97424	-5.22645	-4.7188	-5.9768	-5.61013	-4.97876	-5.46839	-4.5448	-4.51767	-4.48388	-3.9874	-3.21629	-5.30934
0.11	∞	-2.1232	-3.05485	-3.63492	-3.7264	-3.86368	-4.80927	-4.11558	-4.97123	-5.18311	-4.39141	-4.61975	-5.08769	-5.58289	-4.34162	-5.39567	-4.99345	-5.43916	-5.09999	-5.3266	-5.23997	-5.23749	-5.09937	-5.48894	-5.01432	-5.41829	-4.54151	-5.64262	-4.94277	-5.14596	-4.67018	-7.18923	-5.75891	-5.0213	-5.11033	-4.56138	-4.57624	-4.41577	-3.95759	-3.09257	-5.46749
0.12	∞	-1.95652	-3.05935	-3.63349	-3.71483	-3.86238	-4.72392	-4.13224	-4.96416	-5.09564	-4.39794	-4.58288	-5.05639	-5.44552	-4.33982	-5.54739	-4.9988	-5.25162	-5.23377	-5.08544	-5.22753	-5.22391	-5.20119	-6.00432	-4.95465	-5.26293	-4.55581	-6.0979	-5.02906	-5.12838	-4.6471	-5.3585	-5.25315	-5.23586	-5.00464	-4.51812	-4.66725	-4.45565	-3.94754	-2.94167	-5.34317
0.13	∞	-1.60827	-3.03248	-3.61497	-3.70474	-3.86137	-4.73403	-4.10804	-4.93415	-5.13986	-4.42672	-4.61767	-5.06901	-5.38697	-4.33609	-5.7154	-5.07458	-5.25387	-5.07526	-5.13613	-5.05673	-5.01488	-5.13527	-5.7709	-4.96245	-5.28713	-4.55113	-6.52124	-4.89811	-5.05923	-4.76083	-6.13597	-6.26687	-5.02037	-5.06554	-4.55565	-4.60405	-4.43444	-3.92929	-2.57518	-5.90229
0.14	∞	-0.32675	-3.04399	-3.89382	-3.70015	-3.81856	-4.76875	-3.89271	-4.93587	-4.49422	-4.40077	-4.12361	-5.18742	-4.85589	-4.31783	-4.1103	-5.05239	-4.09702	-5.21668	-5.15265	-5.25072	-5.06912	-5.30574	-4.28826	-4.92716	-4.44448	-4.51761	-4.86892	-4.97363	-4.55804	-4.64607	-4.92114	-5.47999	-4.46689	-5.44519	-4.43251	-4.64965	-5.68761	-3.94226	-1.31158	-5.1178
0.15	∞	-1.79953	-3.02596	-3.61129	-3.70471	-3.85446	-4.74029	-4.12272	-4.91897	-5.17685	-4.42725	-4.62497	-5.14378	-5.23595	-4.32593	-5.12302	-5.04003	-5.89448	-5.18205	-5.27424	-5.17687	-5.12634	-5.22752	-5.23055	-5.06588	-5.26667	-4.51995	-5.22175	-4.91416	-5.32087	-4.64974	-5.38839	-6.02288	-5.1223	-5.23769	-4.52812	-4.63348	-4.47312	-3.91994	-2.76883	-5.29991
0.16	∞	-2.03474	-2.99516	-3.62074	-3.69182	-3.83769	-4.74171	-4.12644	-4.94107	-5.25859	-4.40284	-4.60719	-5.14841	-5.49376	-4.33896	-5.16597	-4.95678	-6.56256	-5.12623	-5.3669	-5.36343	-5.21114	-5.13834	-5.52979	-5.05442	-5.11063	-4.50378	-6.8599	-4.93246	-5.03255	-4.71668	-6.2837	-5.54487	-5.04537	-5.32225	-4.52738	-4.56292	-4.4181	-3.90286	-3.01201	-5.14337
0.17	∞	-2.22759	-2.98483	-3.58375	-3.68593	-3.84145	-4.68472	-4.10474	-4.84504	-5.05794	-4.42664	-4.65607	-5.27302	-5.40742	-4.33528	-5.14527	-5.09028	-5.87197	-5.17418	-5.37455	-5.26337	-5.21837	-5.10222	-5.14421	-5.02512	-5.093	-4.5047	-5.81953	-5.06426	-5.20569	-4.72308	-5.56884	-5.32862	-5.10225	-5.27584	-4.46494	-4.57356	-4.37889	-3.8969	-3.19385	-5.4958
0.18	∞	-2.37848	-2.95799	-3.62738	-3.65858	-3.82647	-4.71129	-4.10676	-4.95126	-5.21416	-4.41762	-4.64198	-5.07856	-5.25115	-4.33818	-5.24157	-4.96125	-5.8479	-5.07356	-5.39661	-5.19023	-5.13895	-5.06929	-5.38392	-4.95876	-5.34969	-4.52138	-5.47561	-4.9048	-5.48826	-4.6172	-5.85131	-6.41886	-5.15802	-5.24626	-4.4525	-4.52763	-4.37357	-3.87282	-3.35118	-5.06792
0.19	∞	-2.48164	-2.96009	-3.6182	-3.6724	-3.82293	-4.70062	-4.105	-4.95511	-5.11727	-4.40641	-4.62405	-5.2649	-5.23183	-4.3639	-5.36412	-5.01142	-5.64565	-5.36328	-5.22456	-5.27265	-5.1128	-5.20794	-5.27543	-4.93273	-5.40201	-4.54944	-5.50475	-5.12174	-5.14964	-4.7649	-5.40021	-5.24115	-5.01184	-5.54324	-4.45496	-4.58436	-4.39991	-3.84868	-3.44916	-5.03511
0.2	∞	-2.58304	-2.95277	-3.63191	-3.6283	-3.81633	-4.66931	-4.09355	-4.78957	-5.04074	-4.42516	-4.60453	-5.13117	-5.32634	-4.34328	-5.2292	-5.05345	-5.5538	-5.25946	-5.17463	-5.21642	-5.07601	-5.67367	-5.41618	-5.04237	-5.60469	-4.55927	-5.4232	-4.85103	-5.28161	-4.68267	-5.42541	-5.21425	-5.03358	-5.57255	-4.50635	-4.52954	-4.41137	-3.83925	-3.55512	-4.89337
0.21	∞	-2.65601	-2.94451	-3.5719	-3.63971	-3.80951	-4.62205	-4.07964	-4.9029	-5.10551	-4.39716	-4.60847	-5.19378	-5.35716	-4.33781	-5.19979	-5.11138	-5.42793	-5.41245	-5.12288	-5.2633	-4.97873	-5.55062	-5.85985	-5.00541	-5.21778	-4.51529	-5.24483	-5.00245	-5.04717	-4.72959	-5.61284	-5.38332	-5.17913	-5.18226	-4.48694	-4.53658	-4.42538	-3.83138	-3.63354	-4.9957
0.22	∞	-2.73217	-2.89553	-3.56771	-3.64354	-3.79493	-4.58754	-4.0825	-4.88753	-5.30906	-4.42481	-4.64224	-5.2435	-5.46992	-4.34125	-5.30342	-4.9938	-5.45971	-5.24244	-5.13799	-5.30525	-5.19081	-5.18679	-6.03381	-4.96649	-5.16266	-4.49882	-5.74448	-4.83671	-5.15309	-4.7092	-5.63683	-5.52257	-5.1943	-5.03672	-4.49637	-4.48521	-4.31376	-3.76457	-3.68604	-5.051
0.23	∞	-2.79441	-3.02802	-3.61011	-3.63175	-3.79666	-4.5704	-4.06444	-4.79897	-4.9426	-4.40971	-4.58857	-5.22379	-5.36353	-4.34749	-5.42156	-5.04791	-5.47339	-5.2515	-5.23097	-5.28587	-5.28009	-5.23742	-5.88929	-4.95452	-5.58312	-4.52367	-5.40197	-4.97089	-5.26693	-4.70381	-5.7744	-6.2491	-5.15586	-5.17211	-4.52809	-4.487	-4.42923	-3.90793	-3.73031	-6.78105
0.24	∞	-2.87148	-3.55037	-3.58999	-3.6095	-3.79004	-4.53185	-4.06689	-4.97364	-4.99857	-4.4318	-4.60302	-5.12478	-5.55095	-4.3486	-5.29121	-4.99479	-5.4902	-5.10615	-5.25702	-5.15847	-5.07854	-5.1413	-5.45715	-4.85196	-5.58933	-4.52217	-5.82545	-4.91934	-5.21152	-4.5912	-5.7293	-5.67977	-4.86863	-5.06516	-4.43881	-4.37773	-4.36748	-4.26497	-3.82757	-5.09842
0.25	∞	-2.90553	-4.39389	-3.65178	-3.57659	-3.76882	-4.49271	-4.08793	-4.88718	-5.22996	-4.43848	-4.58803	-5.33581	-5.36456	-4.35403	-5.37848	-5.2165	-5.27332	-5.19934	-5.36964	-5.22488	-5.18823	-5.18971	-6.3665	-5.04666	-5.62364	-4.52183	-6.73443	-5.0879	-5.54883	-4.67843	-5.57505	-6.03011	-4.96427	-5.129	-4.40771	-4.4729	-4.41654	-4.39402	-3.84405	-5.08027
0.26	∞	-2.94728	-2.5659	-3.52565	-3.59152	-3.76934	-4.57023	-4.07857	-4.74929	-5.14916	-4.42394	-4.57218	-5.19943	-5.78476	-4.35655	-5.61852	-5.1286	-5.24169	-5.35542	-5.11425	-5.51949	-5.12663	-5.25119	-7.20479	-4.96181	-5.7016	-4.52562	-6.77317	-4.96037	-5.47054	-4.68925	-5.95977	-5.11615	-5.14312	-4.98204	-4.45041	-4.41892	-4.33328	-3.50859	-3.89182	-5.04711
0.27	∞	-2.99328	-1.56138	-3.57941	-3.5535	-3.77187	-4.47861	-4.07003	-4.78493	-5.1675	-4.69338	-4.60488	-5.27744	-5.43109	-4.38015	-5.25008	-4.96904	-6.36322	-5.67424	-5.18456	-5.27727	-5.01965	-5.4419	-5.31792	-4.92937	-5.31693	-4.55081	-5.64634	-4.95545	-5.07907	-4.77905	-5.5269	-6.03272	-5.03782	-4.96765	-4.44897	-4.39286	-4.4199	-2.47924	-3.91569	-4.90585
0.28	∞	-3.03723	-1.28081	-3.59972	-3.51661	-3.74115	-4.46459	-4.02683	-4.8402	-5.14423	-4.80279	-4.60162	-5.23259	-5.34902	-4.40824	-5.29125	-5.02363	-5.38834	-5.6677	-5.27198	-5.27667	-5.25401	-6.181	-5.39017	-4.97584	-5.47564	-4.55079	-5.45611	-5.01428	-5.32657	-4.86381	-5.90067	-6.06367	-4.88515	-4.78249	-4.42354	-4.39236	-4.46102	-2.17716	-3.98294	-4.84357
0.29	∞	-3.07947	-1.15942	-3.58639	-3.54249	-3.7363	-4.17058	-4.07516	-4.73122	-4.82625	-4.46899	-4.62001	-5.22508	-6.08525	-4.54882	-5.35478	-5.05623	-5.50463	-5.26433	-5.25447	-5.15267	-5.22906	-5.22987	-5.32472	-4.97375	-5.37138	-4.74524	-5.85038	-5.01406	-5.5111	-4.72324	-6.11975	-5.85763	-4.91887	-4.94678	-4.32736	-4.39478	-4.41856	-2.07712	-3.99254	-5.44348
0.3	∞	-3.11921	-1.88375	-3.67116	-3.53223	-3.69856	-4.37761	-4.05258	-4.74992	-5.08803	-4.43719	-4.62978	-5.20451	-5.4549	-4.34964	-5.02779	-4.96287	-5.58112	-5.32783	-5.14682	-5.26011	-5.18781	-5.2476	-5.61573	-4.99439	-5.11372	-4.57741	-5.75523	-4.92066	-5.30241	-4.74054	-5.69591	-5.16063	-4.8818	-4.98018	-4.36503	-4.40551	-4.67133	-2.80946	-4.04998	-5.50771
0.31	∞	-3.15163	-2.16106	-4.06593	-3.51294	-3.7082	-4.45141	-4.02929	-4.76765	-5.0677	-4.43027	-4.61191	-5.17469	-5.65131	-4.34948	-5.5009	-5.07798	-5.43392	-5.43142	-5.11323	-5.35539	-5.06375	-5.30771	-5.31609	-5.2349	-5.71146	-4.55327	-5.73586	-4.92387	-5.18903	-4.59289	-5.36708	-5.65599	-5.26028	-5.25314	-4.33468	-4.42844	-4.93749	-3.07803	-4.0863	-5.22587
0.32	∞	-3.182	-2.39084	-3.54981	-3.51355	-3.66678	-4.47002	-4.02583	-4.74985	-4.79962	-4.41743	-4.56736	-5.12743	-5.46017	-4.36076	-5.37032	-5.05898	-5.53673	-5.33286	-5.28953	-4.97883	-5.15031	-5.11386	-5.69263	-5.01623	-6.51461	-4.51836	-6.14227	-4.89015	-5.03525	-4.63248	-5.70852	-5.20548	-4.8629	-4.89469	-4.43566	-4.37374	-4.29266	-3.29106	-4.12803	-5.22607
0.33	∞	-3.22514	-2.33902	-3.56172	-3.41043	-3.70224	-4.32629	-4.00209	-4.74896	-4.88894	-4.41299	-4.55242	-5.10093	-5.69967	-4.33222	-5.2004	-5.11808	-5.59258	-5.44414	-5.17331	-5.16939	-5.1194	-5.4203	-5.68191	-5.05979	-5.45297	-4.51733	-6.23144	-5.03987	-5.00634	-4.67614	-5.79556	-6.22707	-5.16683	-4.82247	-4.3375	-4.27877	-4.55275	-3.27413	-4.14575	-5.36768
0.34	∞	-3.25342	-2.55447	-4.05984	-3.44993	-3.69932	-4.27058	-4.0259	-4.78651	-4.93212	-4.46849	-4.61748	-5.32552	-5.76307	-4.31659	-5.36636	-5.12282	-5.46906	-5.1378	-5.19231	-5.25938	-5.07635	-5.15606	-5.50839	-5.16234	-5.77727	-4.472	-6.58414	-5.00573	-5.06782	-4.81923	-5.52498	-5.82801	-4.98968	-5.22565	-4.3598	-4.24575	-5.42474	-3.45477	-4.18409	-5.12964
0.35	∞	-3.28347	-2.66213	-3.95075	-3.39113	-3.65257	-4.4131	-4.01109	-4.75912	-4.86318	-4.4284	-4.57869	-5.28907	-6.37939	-4.33228	-5.33761	-4.94893	-5.23653	-5.2814	-5.77569	-5.41137	-5.28333	-5.09708	-6.67115	-5.04815	-5.2629	-4.48704	-6.01637	-4.9571	-5.17317	-4.71104	-5.309	-7.46538	-4.88028	-5.06392	-4.29758	-4.30199	-4.74421	-3.55678	-4.21887	-5.36762
0.36	∞	-3.30761	-2.78531	-4.21342	-3.29627	-3.64434	-4.45007	-4.00669	-4.67694	-5.08686	-4.4594	-4.53512	-5.62964	-5.46713	-4.33999	-5.23014	-5.13344	-5.22134	-5.44751	-5.10765	-5.46128	-5.00338	-5.34174	-5.71931	-4.93089	-5.26679	-4.5923	-5.5069	-5.01956	-5.07523	-4.76739	-5.83947	-5.92388	-4.78578	-4.89626	-4.30213	-4.07952	-4.70191	-3.68668	-4.24048	-5.05826
0.37	∞	-3.34054	-2.85096	-3.76497	-3.37343	-3.59803	-4.45626	-3.99977	-4.74808	-4.84351	-4.45182	-4.5309	-5.61926	-5.6925	-4.36291	-5.28546	-5.04544	-5.78007	-5.35876	-5.3257	-5.15881	-5.30521	-5.56069	-5.22814	-5.07309	-5.43626	-4.59378	-6.19167	-5.08527	-5.12709	-4.73992	-5.64377	-5.83073	-4.89513	-5.67131	-4.23512	-4.2151	-4.50359	-3.77509	-4.28323	-5.01823
0.38	∞	-3.3668	-2.921	-2.92375	-3.32475	-3.63332	-4.43269	-3.98681	-4.6704	-4.94367	-4.50625	-4.56919	-5.64107	-5.56991	-4.34601	-5.26755	-5.06833	-5.48585	-5.46007	-5.20674	-5.37188	-5.13183	-5.29047	-5.87708	-4.89762	-5.58969	-4.53504	-5.36015	-5.00702	-4.99797	-4.75745	-6.47222	-5.57375	-4.85213	-5.00409	-4.31832	-4.1745	-3.80165	-3.82859	-4.26762	-5.18417
0.39	∞	-3.39143	-2.97968	-2.7508	-3.29183	-3.61264	-4.28723	-3.99521	-4.61553	-4.97995	-4.4348	-4.58018	-5.32003	-6.39109	-4.34412	-5.30353	-5.02661	-5.89761	-5.31707	-5.20241	-5.17444	-5.38311	-5.60432	-5.88098	-5.02219	-5.31492	-4.53215	-5.49249	-5.20138	-5.03261	-4.71468	-5.73921	-5.69798	-4.92884	-4.91621	-4.28431	-4.15731	-3.61752	-3.89001	-4.27226	-5.16343
0.4	∞	-3.4198	-3.02939	-2.24297	-3.28025	-3.60999	-4.44658	-3.96357	-4.6998	-4.74824	-4.44792	-4.49961	-5.27029	-5.76058	-4.34597	-5.2387	-5.12038	-5.34111	-5.41632	-5.30537	-5.54924	-5.113	-5.16892	-6.27274	-4.97989	-5.10599	-4.56991	-5.75832	-5.02956	-4.98496	-4.70996	-6.34103	-5.5306	-4.87768	-5.25179	-4.30731	-4.0711	-3.09684	-3.95768	-4.33062	-5.07449
0.41	∞	-3.44504	-3.06942	-1.52855	-3.18357	-3.48601	-4.22297	-3.97082	-4.5387	-4.57723	-4.43062	-4.49838	-5.23218	-5.14477	-4.31264	-5.3892	-5.01568	-5.30487	-5.42897	-5.74841	-5.35238	-5.39269	-5.15305	-6.56967	-4.94123	-5.86733	-4.5099	-5.23285	-5.00305	-5.05812	-4.68856	-5.07827	-6.25282	-4.73951	-4.95451	-4.14916	-3.98999	-2.3762	-3.97727	-4.32788	-5.12311
0.42	∞	-3.4904	-3.13513	-0.92584	-3.12397	-3.35835	-4.57221	-3.8203	-4.569	-4.20905	-4.47085	-4.38765	-5.16224	-4.70179	-4.34139	-5.56987	-5.14672	-5.48789	-5.51517	-4.688	-5.57242	-4.73874	-5.40465	-5.80648	-4.99722	-5.8247	-4.49889	-5.22403	-4.8781	-4.91029	-4.73073	-4.64719	-5.24204	-4.97712	-5.04575	-4.09643	-3.93949	-1.78371	-4.00257	-4.32551	-5.08642
0.43	∞	-3.49573	-3.15685	-1.56566	-3.08756	-3.49932	-4.26638	-3.88472	-4.46434	-4.57804	-4.44453	-4.44747	-5.49083	-5.18255	-4.33417	-7.8486	-5.12234	-5.1646	-5.51495	-5.57675	-5.73443	-5.70715	-5.11015	-5.9081	-5.05102	-6.06537	-4.54493	-5.55484	-5.05781	-4.96463	-4.76633	-4.97025	-7.02285	-4.77141	-5.32286	-4.16276	-3.90284	-2.43896	-4.04033	-4.35247	-5.13038
0.44	∞	-3.51295	-3.19361	-2.09421	-2.92114	-3.55313	-4.37218	-3.92901	-4.63535	-4.66359	-4.43899	-4.48841	-5.74305	-5.92779	-4.32735	-5.41872	-5.00522	-5.36251	-5.41497	-5.60356	-5.47432	-5.34092	-5.3233	-5.53734	-4.86497	-5.56791	-4.5062	-5.73696	-5.07881	-5.3332	-4.72431	-5.75648	-5.62773	-4.79376	-4.90415	-4.22587	-3.74053	-2.95745	-4.06178	-4.4109	-4.88758
0.45	∞	-3.53353	-3.21567	-1.9256	-2.89531	-3.46648	-4.03341	-3.88784	-4.57223	-4.67073	-4.45282	-4.52714	-5.26524	-5.63739	-4.34478	-5.41709	-5.06515	-5.21051	-5.27758	-6.03028	-5.33315	-5.86294	-5.37686	-5.72371	-5.03515	-5.65383	-4.54795	-5.58471	-5.01126	-5.36809	-4.69417	-5.1346	-5.38957	-4.88257	-4.73462	-4.13643	-3.73616	-2.80902	-4.10387	-4.40261	-4.99483
0.46	∞	-3.55716	-3.24789	-2.33803	-2.95106	-3.44126	-4.22018	-3.87221	-4.50555	-4.53478	-4.39493	-4.52142	-5.33165	-5.83513	-4.34083	-6.46446	-5.2111	-5.28522	-5.17191	-6.15107	-5.38823	-5.59865	-5.2032	-5.86519	-5.36462	-5.63816	-4.53903	-6.19229	-4.84499	-5.10134	-4.6527	-5.1205	-5.69731	-4.63821	-4.85917	-4.10875	-3.77212	-3.19995	-4.16386	-4.39256	-5.1255
0.47	∞	-3.57745	-3.28158	-2.78928	-2.93257	-3.42722	-4.16082	-3.92457	-4.43385	-4.74444	-4.42597	-4.58166	-5.29017	-5.8736	-4.36715	-5.14713	-5.23144	-5.38147	-5.47103	-5.53757	-5.40173	-5.51176	-5.294	-6.67311	-5.01847	-5.19631	-4.50145	-5.90657	-5.2503	-5.16795	-4.69559	-6.00681	-5.06565	-4.89006	-4.96272	-4.16533	-3.76672	-3.70377	-4.20091	-4.39088	-5.53601
0.48	∞	-3.59666	-3.32927	-2.8758	-2.79212	-3.44499	-4.18304	-3.8431	-4.53602	-4.66824	-4.46748	-4.48097	-5.89212	-6.01888	-4.31628	-5.1343	-5.06038	-5.48632	-5.2104	-5.92818	-5.16886	-5.52146	-5.29501	-5.57427	-5.01421	-5.12788	-4.55704	-5.8138	-5.00302	-5.22616	-4.66373	-4.97042	-6.00694	-4.63392	-4.79277	-4.12767	-3.60747	-3.78674	-4.27064	-4.45898	-4.88509
0.49	∞	-3.61216	-3.34613	-2.96424	-2.60148	-3.32588	-4.07521	-3.87987	-4.32854	-4.69948	-4.42279	-4.522	-5.80132	-5.88025	-4.3259	-5.56578	-4.96511	-5.32958	-5.42467	-6.08051	-5.32958	-5.83924	-5.21312	-7.4348	-4.83002	-5.47372	-4.5583	-5.77468	-5.31617	-5.1359	-4.71278	-5.27027	-5.0851	-4.81619	-4.77159	-4.08814	-3.41173	-3.84277	-4.26504	-4.40335	-6.0011
0.5	∞	-3.63987	-3.384	-3.11544	-2.5502	-3.28926	-4.14759	-3.85925	-4.28444	-4.60956	-4.42185	-4.49602	-6.03136	-5.74761	-4.34739	-5.50892	-5.16447	-5.1595	-5.54665	-5.48027	-5.46061	-5.45706	-5.92043	-5.741	-5.02774	-5.19623	-4.48414	-5.7338	-5.26391	-5.12329	-4.65317	-5.31326	-5.08967	-4.75803	-4.79491	-3.99209	-3.34717	-4.03836	-4.25044	-4.46279	-5.25663
0.51	∞	-3.64959	-3.41324	-3.11215	-2.44679	-3.2941	-4.01061	-3.82405	-4.41849	-4.63199	-4.41092	-4.42299	-5.73123	-6.00537	-4.31218	-5.54573	-5.11847	-5.28152	-5.36134	-5.80574	-5.45017	-5.29722	-5.06345	-6.39553	-5.13934	-6.1781	-4.52298	-5.6364	-5.49599	-5.02918	-4.62939	-5.49432	-5.1798	-4.52844	-4.74787	-3.99769	-3.25526	-4.00663	-4.32112	-4.51696	-5.52045
0.52	∞	-3.66997	-3.43443	-3.16899	-2.25592	-3.24175	-3.96713	-3.88605	-4.26023	-4.59866	-4.40087	-4.47054	-5.47859	-5.69138	-4.34856	-5.52231	-5.18306	-5.24753	-5.39566	-5.52171	-5.87345	-5.20774	-5.43742	-5.8612	-5.0986	-5.70604	-4.55567	-5.66056	-5.15111	-4.99048	-4.70284	-5.22936	-4.94371	-4.73267	-4.60294	-3.95085	-3.05346	-4.08875	-4.33305	-4.51714	-5.10896
0.53	∞	-3.69274	-3.455	-3.26674	-1.88396	-3.18131	-3.93698	-3.81856	-4.23526	-4.70541	-4.45245	-4.42755	-5.33629	-6.06301	-4.34904	-5.24071	-5.13192	-5.34238	-5.33701	-5.55523	-5.1722	-5.49399	-5.20712	-5.67655	-4.93292	-5.28679	-4.51127	-5.91179	-5.35699	-5.16165	-4.76683	-5.5445	-4.90483	-4.53319	-4.58441	-3.89538	-2.68451	-4.22169	-4.31087	-4.47164	-5.39641
0.54	∞	-3.70921	-3.47782	-3.32409	-1.39025	-3.17351	-4.05776	-3.76927	-4.07258	-4.685	-4.50721	-4.45571	-4.68498	-5.53759	-4.33027	-5.76644	-5.14992	-5.29476	-5.59907	-5.8628	-4.68108	-5.20232	-5.16786	-5.95066	-5.1121	-6.75175	-4.53005	-5.31822	-5.52339	-5.05453	-4.74199	-5.67122	-4.86603	-4.48004	-4.79804	-3.89403	-2.1861	-4.25807	-4.3083	-4.50115	-6.38892
0.55	∞	-3.72215	-3.49547	-3.35162	-1.44754	-3.19181	-4.03287	-3.81145	-3.95842	-4.70463	-4.46981	-4.445	-4.88514	-5.9961	-4.32136	-5.96255	-5.34294	-5.27153	-5.28042	-5.14117	-4.47915	-5.13721	-5.41504	-6.62118	-5.00771	-5.6384	-4.50964	-6.90873	-5.64886	-4.87063	-4.84457	-5.2192	-4.64078	-4.54992	-4.64153	-3.95086	-2.24293	-4.32366	-4.35485	-4.60386	-5.3667
0.56	∞	-3.74412	-3.52309	-3.39086	-1.03277	-3.15715	-4.02438	-3.71048	-3.758	-4.62371	-4.50516	-4.39629	-4.63941	-6.22082	-4.34424	-5.63912	-6.72938	-5.27523	-5.83409	-5.37597	-4.82246	-5.40818	-6.01012	-6.09657	-5.29094	-6.22513	-4.55355	-6.90826	-5.45709	-4.92458	-4.77123	-5.18033	-4.37387	-4.50941	-4.54709	-3.84924	-1.83645	-4.35412	-4.39294	-4.51045	-4.84483
0.57	∞	-3.75713	-3.54477	-3.35032	-1.58731	-3.10093	-3.80039	-3.68508	-4.29613	-4.50186	-4.48516	-4.39806	-4.99946	-5.92059	-4.33657	-5.61367	-5.1882	-5.09742	-6.02228	-5.96862	-4.89748	-5.76949	-5.83554	-5.92791	-4.92711	-5.80687	-4.51738	-5.42015	-5.75766	-4.79318	-4.74344	-4.9167	-5.22239	-4.38399	-4.39214	-3.83206	-2.39239	-4.33355	-4.46677	-4.57608	-5.00465
0.58	∞	-3.77708	-3.5623	-3.45564	-1.91495	-2.92455	-3.89481	-3.747	-4.36903	-4.47635	-4.4392	-4.4577	-5.30471	-6.73523	-4.34065	-5.43956	-5.31867	-5.06131	-5.15012	-5.81908	-5.29928	-5.55763	-5.11399	-5.80668	-5.24823	-6.46563	-4.55478	-7.08002	-5.3785	-5.02814	-4.67363	-5.38613	-4.92557	-4.41523	-4.48537	-3.67961	-2.70279	-4.37867	-4.44705	-4.62364	-5.07541
0.59	∞	-3.78495	-3.58177	-3.49151	-2.05832	-2.86887	-3.90728	-3.7328	-4.22528	-4.56919	-4.50994	-4.40105	-5.96472	-5.34574	-4.3347	-5.56759	-5.25225	-5.24577	-5.70401	-5.26252	-5.51404	-5.10026	-5.51857	-6.23483	-5.04987	-6.10182	-4.52768	-5.05206	-5.11846	-4.99409	-4.75221	-5.16411	-4.79144	-4.48717	-4.5286	-3.60566	-2.84688	-4.41169	-4.43024	-4.65873	-4.85682
0.6	∞	-3.80552	-3.60552	-3.51199	-2.92219	-2.83775	-3.71122	-3.75531	-4.15571	-4.53896	-4.44268	-4.37974	-5.46583	-5.50127	-4.31577	-5.88076	-5.18491	-5.28109	-5.33521	-5.38045	-5.41968	-5.25956	-5.2423	-5.58826	-5.10662	-7.11031	-4.52059	-7.79731	-5.02757	-4.74929	-4.70944	-5.15942	-4.88416	-4.58129	-4.35417	-3.57305	-3.62357	-4.48316	-4.39863	-4.54536	-4.94177
0.61	∞	-3.81473	-3.62416	-3.58428	-3.34901	-2.92319	-3.67187	-3.71254	-4.21956	-4.37089	-4.38187	-4.28188	-5.48971	-5.43196	-4.30751	-5.55919	-5.43178	-5.11801	-5.67057	-5.47234	-5.26405	-5.54821	-5.38494	-5.20413	-5.15632	-5.81558	-4.48752	-6.77031	-5.2843	-4.75454	-4.66092	-4.89791	-5.0271	-4.41549	-4.36519	-3.65346	-4.07167	-4.56824	-4.48751	-4.5741	-5.48955
0.62	∞	-3.8354	-3.63265	-3.60022	-4.81537	-2.78302	-3.72109	-3.67571	-4.22857	-4.57433	-4.462	-4.42587	-5.20744	-7.29342	-4.29	-5.50863	-5.32432	-5.01519	-6.51241	-5.49818	-7.35012	-5.28554	-5.49693	-5.62894	-5.07419	-6.03135	-4.53325	-6.0525	-5.92332	-4.78283	-4.75481	-5.05558	-4.88973	-4.32499	-4.42702	-3.54162	-5.37612	-4.54567	-4.44351	-4.59438	-5.28441
0.63	∞	-3.8496	-3.66418	-3.66587	-4.3037	-2.63896	-3.81658	-3.74192	-4.18237	-4.44087	-4.53683	-4.4746	-5.86947	-5.78104	-4.29783	-6.2808	-5.68796	-4.97287	-5.35486	-5.52123	-5.75812	-5.47384	-5.36675	-6.4967	-6.57039	-5.95051	-4.49736	-5.55831	-4.99611	-4.89852	-4.74959	-4.94126	-4.9717	-4.45661	-4.46634	-3.37094	-5.27954	-4.62213	-4.54103	-4.52768	-5.07752
0.64	∞	-3.86538	-3.68468	-3.64896	-4.26735	-2.37403	-3.70416	-3.57163	-4.18678	-4.3155	-4.47227	-4.44672	-6.16356	-5.22679	-4.34748	-5.82236	-5.19614	-5.02412	-5.52442	-6.41268	-5.51426	-5.72075	-5.22358	-6.69964	-5.05577	-5.88962	-4.59997	-5.41628	-5.03755	-4.75057	-4.73769	-4.78306	-4.80831	-4.26734	-4.34852	-3.10814	-4.72213	-4.64471	-4.52829	-4.75849	-5.17698
0.65	∞	-3.87443	-3.69316	-3.67336	-3.94969	-2.3073	-3.62851	-3.64072	-4.35809	-4.21964	-4.48514	-4.41989	-6.32513	-5.04309	-4.31908	-5.60954	-5.35758	-5.07728	-6.36851	-5.69788	-5.55479	-5.46956	-5.8017	-6.79165	-5.34439	-5.89948	-4.48295	-5.1227	-5.4458	-4.81965	-4.66072	-4.9078	-4.8043	-4.29165	-4.29749	-3.04543	-4.56551	-4.57939	-4.49194	-4.62939	-5.28067
0.66	∞	-3.89365	-3.70388	-3.64436	-3.74225	-1.86515	-3.66683	-3.46824	-4.07844	-4.14783	-4.44138	-4.35185	-5.3005	-4.92213	-4.29941	-5.79106	-5.26564	-5.1466	-5.50184	-5.73203	-5.69683	-5.26975	-5.56111	-5.75831	-5.17617	-5.92516	-4.48915	-5.13828	-5.26244	-4.90564	-4.72674	-4.74475	-4.67677	-4.15084	-4.26143	-2.60004	-4.38435	-4.64453	-4.5401	-4.71334	-5.30233
0.67	∞	-3.93438	-3.73805	-3.6155	-3.90051	-1.25238	-3.45001	-3.27469	-4.05241	-4.15718	-4.50435	-4.18264	-5.26836	-4.77967	-4.35395	-6.20475	-5.41975	-5.14289	-5.56666	-4.84042	-6.15027	-4.86745	-5.70359	-5.89188	-5.32092	-5.43215	-4.55611	-5.30544	-5.32621	-4.64187	-4.72104	-4.77399	-4.68928	-3.94299	-4.1854	-1.98569	-4.56813	-4.63631	-4.56466	-4.62269	-5.18475
0.68	∞	-3.92883	-3.7428	-3.68597	-3.8335	-1.32012	-3.49714	-3.37429	-4.19674	-4.10598	-4.66969	-4.20783	-5.21532	-4.54691	-4.36098	-5.39009	-5.43876	-5.23051	-6.46386	-4.98344	-5.55161	-5.45388	-6.11883	-5.52728	-5.11942	-6.2026	-4.56398	-4.96328	-5.35117	-4.7103	-4.79733	-4.63468	-4.76702	-4.08841	-4.20284	-2.0584	-4.89148	-4.66387	-4.6889	-4.72589	-5.14457
0.69	∞	-3.93435	-3.75938	-3.73962	-3.9005	-1.55749	-3.17285	-3.46541	-4.13456	-4.28551	-4.76631	-4.22217	-5.59695	-4.97423	-4.32947	-6.74117	-5.45563	-5.12949	-6.20288	-5.19299	-5.40125	-6.04828	-5.46752	-5.49494	-5.08296	-6.54105	-4.47916	-5.26987	-5.35661	-4.68227	-4.80451	-4.98945	-4.70878	-4.05445	-3.84552	-2.28794	-4.43944	-5.04826	-4.6517	-4.66341	-5.08821
0.7	∞	-3.95039	-3.75123	-3.70208	-4.40097	-1.29167	-2.96274	-3.39568	-3.9899	-4.1019	-6.23724	-4.17679	-4.9811	-4.70457	-4.30968	-5.05276	-5.53864	-4.91036	-6.22297	-4.68476	-5.81391	-5.11839	-7.13426	-5.38665	-5.24645	-5.42906	-4.53781	-4.92145	-5.17996	-4.67773	-4.87918	-4.62372	-4.56191	-4.06901	-3.65583	-2.02755	-4.94854	-4.5374	-4.5927	-4.80839	-5.10683
0.71	∞	-3.95901	-3.77308	-3.77066	-3.93733	-1.80667	-3.05664	-3.3337	-3.9112	-4.29861	-4.76632	-4.21484	-4.98787	-4.84695	-4.32671	-5.45495	-5.41621	-5.07168	-6.13378	-5.68382	-5.42425	-6.46192	-6.03895	-5.45092	-5.44266	-5.98376	-4.52545	-5.00917	-5.57893	-4.83415	-4.86216	-4.72596	-4.47974	-3.98939	-3.75712	-2.56589	-4.60677	-4.87036	-4.59293	-4.79825	-5.85676
0.72	∞	-3.97612	-3.79396	-3.82142	-3.99543	-2.08537	-3.15425	-3.37644	-3.95348	-4.13359	-4.52764	-4.24042	-4.58254	-5.15591	-4.31614	-6.52023	-5.50163	-4.87752	-5.36138	-6.00382	-5.10942	-6.55207	-5.33826	-5.61075	-5.47003	-6.2375	-4.50255	-5.20466	-5.12672	-4.73596	-4.84107	-4.95527	-4.67556	-4.08832	-3.86154	-2.84892	-4.72546	-4.79049	-4.66078	-4.78702	-5.04628
0.73	∞	-3.98123	-3.81128	-3.90059	-3.80494	-2.64244	-2.95407	-3.22444	-3.9168	-4.10835	-4.49014	-4.33284	-5.02994	-4.97891	-4.34444	-5.25059	-5.3159	-4.82326	-5.08666	-5.15802	-6.05099	-5.76154	-5.54867	-5.01674	-5.06753	-5.7505	-4.59573	-5.75992	-5.95206	-4.76568	-4.76851	-4.7077	-4.52803	-3.93361	-3.63938	-3.38261	-4.50969	-5.09834	-4.63731	-4.76539	-4.82683
0.74	∞	-3.99747	-3.83168	-3.87268	-3.89577	-3.46769	-2.95248	-3.30362	-4.01436	-4.14759	-4.90949	-4.26818	-4.9794	-5.50816	-4.38464	-5.21521	-5.28955	-4.84382	-5.94752	-6.03182	-6.24712	-5.25406	-5.34981	-5.27597	-5.34621	-5.60545	-4.48519	-5.39622	-5.27074	-4.73582	-4.90113	-4.66985	-4.50997	-4.00247	-3.65964	-4.45349	-4.46579	-4.95082	-4.71138	-4.82013	-4.98902
0.75	∞	-4.00702	-3.82916	-3.90719	-3.78714	-3.7446	-2.88849	-3.3789	-3.97486	-4.21343	-4.79014	-4.21943	-4.74475	-5.16315	-4.34247	-6.31731	-5.4611	-4.9751	-6.00154	-6.88488	-6.0286	-5.11816	-5.43766	-5.84947	-5.39259	-5.67027	-4.51152	-5.04771	-5.44676	-4.8051	-5.08691	-4.63414	-4.55437	-4.0652	-3.56064	-4.78578	-4.55141	-5.37101	-4.65219	-4.64751	-5.08394
0.76	∞	-4.02119	-3.81361	-3.9163	-3.96116	-3.53585	-2.14728	-3.18041	-3.97397	-3.98831	-4.91049	-4.16084	-4.79584	-5.39862	-4.32019	-5.50021	-5.36277	-4.96049	-5.22333	-5.69525	-5.47525	-5.39478	-5.25279	-5.32191	-5.60741	-5.84795	-4.52364	-6.07012	-6.47729	-4.63986	-4.70633	-4.53284	-4.64987	-3.90298	-2.83881	-4.47561	-4.68839	-5.17256	-4.69265	-4.78389	-5.38363
0.77	∞	-4.03457	-3.8556	-3.92306	-3.85549	-3.68136	-2.14987	-3.21344	-3.94449	-4.16028	-4.77178	-4.1795	-5.0901	-4.77776	-4.44471	-4.94687	-6.2613	-5.19482	-5.20507	-6.28281	-6.94922	-6.40139	-5.40345	-5.87539	-5.34858	-5.26303	-4.50791	-5.12059	-5.81065	-4.63691	-4.81527	-4.66379	-4.43985	-3.88739	-2.83757	-5.04871	-4.62236	-4.98286	-4.75402	-4.74677	-6.37535
0.78	∞	-4.04669	-3.87026	-3.96922	-3.92298	-3.65379	-1.95188	-3.07789	-3.68053	-4.16538	-5.06786	-4.12111	-4.83255	-4.80815	-4.33001	-5.82649	-5.29952	-4.99849	-5.06762	-6.10203	-5.64227	-5.63105	-5.20832	-5.66403	-5.17919	-5.34845	-4.58846	-5.22058	-6.01447	-4.67324	-4.92556	-4.79437	-4.23334	-3.79201	-2.62774	-4.48774	-4.75718	-5.22241	-4.7669	-4.69392	-5.38803
0.79	∞	-4.05183	-3.86448	-3.95169	-3.96244	-3.71156	-1.6647	-2.99924	-3.82807	-4.19206	-4.50914	-4.09279	-5.47606	-4.64435	-4.39002	-5.1181	-5.3115	-4.92538	-4.95627	-5.47569	-5.43764	-5.42422	-5.0327	-5.28348	-5.26137	-6.33041	-4.54816	-5.00936	-5.43312	-4.68375	-6.02015	-4.90846	-4.40477	-3.65789	-2.34405	-4.89087	-4.71563	-5.08748	-4.90863	-4.73736	-5.24657
0.8	∞	-4.06375	-3.88852	-3.9998	-4.01973	-3.97962	-1.53249	-3.10926	-3.77262	-3.90525	-5.39348	-4.17625	-4.80189	-4.90943	-4.67646	-5.14774	-6.00872	-4.96618	-4.73081	-5.50192	-5.87734	-5.79175	-4.96049	-5.28256	-5.41158	-6.1328	-4.7147	-5.4916	-5.65402	-4.62403	-4.78873	-4.43486	-4.24685	-3.77672	-2.22702	-4.48348	-4.86292	-5.44277	-4.83476	-4.79507	-5.31631
0.81	∞	-4.08273	-3.85232	-4.02129	-4.07177	-4.93137	-1.34172	-2.91709	-3.74231	-4.00576	-4.04952	-4.17341	-4.78073	-6.01716	-4.46222	-4.99492	-5.28851	-4.81161	-4.64817	-5.29189	-4.98958	-5.8022	-4.8702	-5.21087	-5.04007	-7.47139	-4.64185	-5.69592	-5.42331	-4.57045	-7.1985	-4.49652	-4.29215	-3.56175	-2.02397	-4.60094	-4.83439	-5.1923	-4.74929	-4.80466	-5.55465
0.82	∞	-4.08745	-3.8951	-3.99184	-4.01269	-3.95404	-1.33351	-2.88673	-3.6245	-4.03806	-4.3943	-4.1664	-4.75626	-4.69555	-4.54312	-5.81682	-5.66581	-4.77561	-4.46072	-5.54325	-5.62907	-5.60484	-4.58269	-4.99645	-5.18941	-5.33135	-4.58756	-4.90778	-5.71311	-4.59477	-4.97507	-4.52063	-4.30421	-3.55495	-2.01597	-4.46169	-4.93886	-5.03728	-4.77478	-4.81098	-5.58749
0.83	∞	-4.08855	-3.88756	-4.03111	-4.00592	-5.9409	-1.42651	-2.95236	-3.48343	-4.01846	-3.96749	-4.04827	-5.28437	-4.96247	-4.53427	-5.48732	-5.26246	-4.82241	-4.50487	-5.89081	-5.07631	-5.71757	-4.65633	-5.15297	-5.84069	-5.8596	-4.53836	-5.19402	-5.29236	-4.61686	-5.14583	-4.57408	-4.12862	-3.59187	-2.11572	-5.31444	-4.78052	-6.26641	-4.81562	-4.72196	-5.36596
0.84	∞	-4.10612	-3.93195	-4.04058	-3.9917	-4.0012	-1.77241	-2.82897	-3.71427	-4.0088	-4.91877	-4.2048	-4.70171	-4.83152	-4.41109	-5.2651	-5.2691	-4.93251	-4.9993	-5.58672	-5.07229	-5.70934	-5.15527	-5.80312	-5.40933	-6.34364	-4.57516	-5.26854	-5.6595	-4.72526	-5.2285	-4.63551	-4.36263	-3.46784	-2.45634	-4.61186	-4.72871	-5.21687	-4.7703	-4.64981	-6.93968
0.85	∞	-4.11436	-3.94117	-4.08669	-4.01166	-3.73308	-2.08348	-2.6924	-3.48335	-3.8114	-4.25176	-4.10679	-4.40061	-4.92015	-4.37258	-4.95664	-5.4771	-4.8081	-5.108	-5.72848	-5.44968	-5.81567	-5.70853	-5.10908	-4.96562	-5.15669	-4.55278	-5.19758	-4.86836	-4.58203	-5.028	-4.32935	-4.12372	-3.34252	-2.75943	-4.42603	-4.73359	-5.67856	-4.76505	-4.75713	-5.71698
0.86	∞	-4.13592	-3.9572	-4.0717	-4.04506	-3.95877	-2.26053	-2.64926	-3.48262	-3.76332	-4.57447	-3.98396	-4.38301	-4.49562	-4.30027	-4.77801	-4.87186	-4.8147	-4.66261	-5.63682	-5.4765	-6.356	-5.05778	-5.14548	-6.05413	-5.23797	-4.53184	-4.78116	-4.88602	-4.58203	-5.45577	-4.35091	-4.18031	-3.27693	-2.97195	-4.84881	-4.59205	-5.3579	-4.98095	-4.68139	-5.34628
0.87	∞	-4.14315	-3.98672	-4.09857	-4.03805	-3.98698	-2.68883	-2.79407	-3.5265	-3.78272	-5.002	-3.95565	-4.54061	-4.78514	-4.34695	-5.07492	-5.51508	-4.87317	-4.87588	-5.57341	-6.11188	-5.1684	-5.23125	-5.26431	-5.45965	-6.30107	-4.45686	-4.93545	-5.07659	-4.45397	-5.00747	-4.32178	-4.1475	-3.44628	-3.37147	-4.65951	-4.5276	-5.60915	-4.73497	-4.6526	-5.44925
0.88	∞	-4.14943	-3.98719	-4.0819	-4.15069	-3.95797	-2.7578	-2.33612	-3.39934	-3.7783	-5.00165	-3.89449	-4.43363	-5.16979	-4.41403	-4.98217	-5.67985	-4.55766	-5.07441	-5.45914	-6.0876	-5.58852	-6.19537	-4.96658	-5.26138	-5.62837	-4.58982	-5.22692	-5.06789	-4.41911	-5.36037	-4.34143	-3.95931	-2.97597	-3.44393	-4.50375	-4.68682	-5.34826	-4.71496	-4.57062	-5.12298
0.89	∞	-4.15731	-4.00887	-4.05524	-4.107	-4.07762	-2.83218	-2.03098	-3.34741	-3.65899	-4.48159	-3.93072	-4.72245	-4.8553	-4.4085	-4.76801	-5.78856	-4.63934	-5.67682	-5.65503	-5.68128	-5.32734	-5.6199	-4.92689	-5.60857	-5.55789	-4.56896	-5.73781	-5.66351	-4.46277	-5.08135	-4.10042	-3.95579	-2.67151	-3.5355	-4.79022	-4.80517	-5.47697	-5.06016	-4.78831	-8.39553
0.9	∞	-4.17853	-4.01656	-4.05583	-4.22797	-4.17669	-3.66308	-1.9017	-3.18525	-3.64561	-5.22589	-3.88303	-4.7056	-4.47481	-4.42154	-4.87846	-5.10722	-4.71891	-5.21612	-5.60682	-5.43704	-6.92089	-5.33589	-5.02009	-6.04817	-5.04633	-4.53378	-4.93783	-5.56313	-4.40716	-5.00163	-4.18112	-3.79196	-2.53277	-4.46375	-4.96245	-4.68145	-5.88052	-5.03304	-4.72088	-5.09712
0.91	∞	-4.18766	-4.02639	-4.07408	-4.14358	-4.43668	-3.09279	-1.69999	-3.14211	-3.57103	-5.86754	-3.94572	-4.48215	-4.46727	-4.32173	-4.39571	-5.0161	-4.60675	-5.44791	-5.20858	-5.27719	-5.37704	-5.54381	-4.96725	-5.58911	-4.80151	-4.48269	-4.80902	-5.25693	-4.53519	-5.19677	-4.06374	-3.76323	-2.33266	-3.78563	-4.93377	-5.05927	-6.30226	-5.00405	-4.76827	-5.00551
0.92	∞	-4.20781	-4.04124	-4.14609	-4.13358	-4.6789	-3.49314	-1.75908	-3.06051	-3.58771	-4.73358	-3.89592	-5.11652	-4.52409	-4.49363	-4.77574	-5.83547	-4.50595	-5.09479	-5.4115	-6.04028	-6.47282	-5.6038	-4.85898	-5.34285	-5.6536	-4.75538	-4.92136	-5.55565	-4.52702	-4.79939	-4.12323	-3.69116	-2.3789	-4.1817	-5.29012	-4.92621	-5.56089	-5.14448	-4.69456	-5.85199
0.93	∞	-4.21712	-4.05555	-4.08626	-4.18744	-4.51151	-3.44929	-1.61388	-2.89771	-3.48799	-4.71736	-3.75686	-4.38591	-4.58701	-4.33853	-4.66104	-4.82424	-4.51533	-5.0008	-4.70883	-5.22802	-4.89558	-5.05275	-4.64568	-5.64454	-4.86168	-4.55258	-4.89097	-5.03904	-4.34944	-5.47372	-4.0777	-3.49264	-2.23267	-4.07712	-5.14156	-4.91465	-5.26123	-4.82646	-4.68049	-5.30782
0.94	∞	-4.21225	-4.07376	-4.15454	-4.33969	-4.80528	-3.51365	-1.50908	-2.91007	-3.57115	-4.20932	-3.68502	-4.52958	-4.26536	-4.25028	-4.41426	-5.29952	-4.36556	-5.25714	-5.49245	-4.93359	-5.30491	-5.52443	-4.66501	-5.03383	-4.79875	-4.45251	-4.64793	-5.85262	-4.21468	-5.07706	-4.04198	-3.52383	-2.13613	-4.20053	-5.32067	-4.82533	-5.45031	-4.92444	-4.68092	-5.82585
0.95	∞	-4.23616	-4.06652	-4.10922	-4.66797	-5.33117	-3.57834	-1.47082	-2.95391	-3.59669	-4.5263	-3.78657	-4.37176	-4.65535	-4.63573	-4.55053	-5.03393	-4.205	-4.87929	-5.0845	-5.06551	-5.58417	-5.34076	-4.47741	-6.00504	-4.81429	-4.62335	-4.92462	-4.81274	-4.31203	-5.37053	-4.18536	-3.5395	-2.10922	-4.2098	-5.08781	-4.93136	-5.98433	-4.91335	-4.75401	-6.06761
0.96	∞	-4.23798	-4.08814	-4.17701	-4.28217	-4.1693	-3.93846	-2.00531	-2.74354	-3.42459	-4.48178	-3.86811	-4.40769	-4.54004	-4.38225	-5.38589	-5.22725	-4.46962	-5.16866	-5.44587	-6.12087	-5.92504	-5.14777	-4.76875	-5.9072	-6.56302	-4.62849	-4.90432	-5.03519	-4.36546	-5.19539	-4.00873	-3.32328	-2.61918	-4.55949	-4.97597	-4.98394	-5.93171	-4.97207	-4.76366	-5.23671
0.97	∞	-4.23793	-4.08876	-4.12257	-4.23443	-4.22975	-3.97364	-2.00374	-2.63141	-3.3103	-4.9271	-3.82131	-4.26513	-4.5571	-4.3286	-4.60006	-4.84345	-4.45013	-5.1354	-5.28671	-5.15139	-5.87678	-5.54035	-4.66976	-5.36038	-4.84859	-4.53742	-5.02461	-4.83105	-4.42225	-5.38438	-3.85804	-3.20586	-2.65028	-4.72675	-4.82439	-4.74892	-7.53911	-5.13553	-4.82844	-5.55657
0.98	∞	-4.24536	-4.09788	-4.20418	-4.31001	-4.32395	-3.74374	-2.35597	-2.42283	-3.30334	-4.26194	-3.81396	-4.22538	-4.41554	-4.25913	-5.33274	-5.55242	-4.52726	-5.16972	-5.29477	-4.99401	-5.42357	-5.27175	-4.84941	-5.6694	-5.50948	-4.4089	-4.76293	-4.8313	-4.22368	-4.91771	-3.8673	-3.00903	-3.00066	-4.39003	-4.69331	-4.90437	-5.91232	-4.85186	-4.69268	-5.9582
0.99	∞	-4.25841	-4.11739	-4.23461	-4.22471	-5.3068	-3.94375	-2.38393	-2.3443	-3.35671	-4.14432	-3.87642	-4.19707	-4.51338	-4.31789	-4.52012	-4.82856	-4.39265	-4.84717	-6.77838	-5.0118	-5.17256	-5.19064	-4.61372	-5.41851	-4.86363	-4.45758	-4.97531	-4.74883	-4.32831	-4.75603	-3.9596	-2.93466	-3.02324	-4.76827	-6.33834	-4.76132	-6.49623	-5.04113	-4.71311	-5.68817
1	∞	-4.27894	-4.12357	-4.20622	-4.33592	-4.36824	-3.89572	-2.63595	-2.0406	-3.21833	-4.00202	-3.73752	-4.08233	-4.57192	-4.30919	-6.11167	-4.55152	-4.73233	-5.14678	-4.85705	-6.34251	-5.01959	-5.58574	-5.27659	-5.11092	-5.98443	-4.4521	-5.06086	-4.82138	-4.20369	-4.5067	-3.72016	-2.62456	-3.28085	-4.43168	-5.1669	-4.94003	-5.59283	-5.3589	-4.8089	-5.05233
1.01	∞	-4.27466	-4.1318	-4.23917	-4.36358	-4.22011	-3.84186	-2.85928	-2.05061	-3.16657	-3.86185	-3.76267	-3.7788	-4.54181	-4.359	-4.8965	-4.5978	-4.47479	-5.31019	-5.68481	-5.00786	-5.26921	-5.41326	-4.89431	-4.98523	-5.3966	-4.60163	-4.87492	-4.24281	-4.18974	-4.33063	-3.69225	-2.61783	-3.61538	-4.42832	-4.85098	-4.80565	-6.02463	-5.19581	-4.69766	-5.1653
1.02	∞	-4.29499	-4.13976	-4.25423	-4.46904	-4.42979	-4.41636	-3.00451	-1.90957	-3.03309	-3.88061	-3.70621	-3.82167	-4.72921	-4.46905	-4.44096	-4.14176	-4.67454	-4.86066	-4.8774	-4.90127	-5.2459	-4.97967	-4.79064	-4.47939	-4.74291	-4.69047	-5.30538	-4.24787	-4.21992	-4.49271	-3.54735	-2.47668	-3.7223	-5.55116	-5.10291	-4.6919	-5.01027	-5.04505	-4.78397	-5.28336
1.03	∞	-4.2928	-4.14808	-4.27308	-4.85147	-4.60227	-4.13015	-3.36664	-1.71489	-2.92727	-3.85259	-3.7291	-3.82515	-4.17178	-4.39992	-4.81144	-4.17275	-4.46256	-5.2081	-4.83348	-5.58581	-5.06738	-5.53778	-4.62937	-4.49947	-5.35237	-4.49085	-4.70545	-4.38517	-4.25621	-4.41922	-3.47445	-2.28819	-4.13494	-4.76862	-5.22661	-4.93168	-5.4849	-5.63161	-4.85301	-5.16367
1.04	∞	-4.30588	-4.15631	-4.25576	-4.48797	-5.3135	-3.93471	-3.18781	-1.80828	-2.95149	-3.67193	-3.64648	-3.95487	-4.13058	-4.35743	-4.63867	-4.08063	-4.63569	-4.71663	-5.90886	-6.39158	-6.66301	-5.34743	-4.81834	-4.34795	-5.05168	-4.55563	-4.63479	-4.44724	-4.09683	-4.24032	-3.51361	-2.38983	-3.89781	-4.73754	-5.04559	-4.83468	-5.08974	-4.86278	-4.64093	-5.24432
1.05	∞	-4.3067	-4.15706	-4.30877	-4.8877	-4.31693	-4.16295	-3.42859	-1.64322	-2.68558	-3.35734	-3.7283	-4.1005	-4.46711	-4.44808	-4.67416	-4.5049	-4.60576	-4.6032	-4.68344	-5.5099	-4.72594	-4.7034	-4.78299	-5.26719	-5.25648	-4.63349	-4.82187	-4.74862	-4.21703	-3.81966	-3.22178	-2.21889	-4.21782	-4.57532	-5.00816	-4.86538	-5.42451	-5.42667	-4.88369	-5.1532
1.06	∞	-4.31271	-4.18086	-4.29077	-5.21885	-4.52366	-4.24279	-3.38843	-1.55012	-2.86798	-3.3543	-3.60088	-3.98124	-4.18315	-4.88057	-4.51018	-4.36238	-4.60145	-4.68124	-5.15008	-4.82313	-5.45972	-4.68115	-4.87652	-4.65939	-4.83638	-4.67584	-4.45818	-4.63946	-4.04505	-3.85982	-3.42982	-2.12599	-4.15802	-4.87951	-5.07913	-4.88042	-5.15994	-4.98751	-4.87088	-5.56657
1.07	∞	-4.32655	-4.17801	-4.31376	-5.13596	-4.59281	-4.21777	-3.42754	-1.61698	-2.73024	-3.56287	-3.52149	-3.74568	-4.13124	-4.40336	-4.71752	-4.18677	-4.53925	-4.71016	-4.89669	-4.71757	-4.87518	-4.76272	-4.95657	-4.64875	-5.02249	-4.57983	-4.5895	-4.33403	-4.00458	-4.17136	-3.29406	-2.19435	-4.07176	-4.97615	-5.17874	-4.92379	-5.14028	-5.2893	-4.64749	-5.97744
1.08	∞	-4.34288	-4.18249	-4.27913	-4.55291	-4.7841	-3.82455	-3.43494	-1.88725	-2.71622	-3.40589	-3.53567	-3.75342	-4.21358	-4.44227	-4.54842	-4.11505	-4.49021	-5.13919	-4.71518	-4.65832	-5.13325	-4.98252	-4.75693	-4.34171	-5.11968	-4.55486	-4.50699	-4.22137	-3.97757	-4.02041	-3.24391	-2.46734	-4.36274	-4.58115	-5.58218	-5.12391	-6.71209	-5.12176	-4.8459	-5.78188
1.09	∞	-4.33983	-4.18192	-4.31586	-5.86119	-4.85566	-3.68402	-3.34199	-2.03397	-2.45609	-3.19687	-3.52125	-3.82742	-4.07334	-5.28518	-4.29299	-4.36967	-4.3691	-4.56099	-4.88132	-4.70191	-4.95969	-4.65446	-4.84934	-4.66527	-4.5035	-4.69022	-4.42036	-4.43688	-3.96652	-3.68733	-2.96222	-2.60722	-3.96439	-4.34093	-5.80583	-4.93863	-5.5793	-5.5923	-4.70729	-6.06221
1.1	∞	-4.35169	-4.21392	-4.31754	-4.49058	-4.37914	-4.07799	-3.77535	-2.25533	-2.19724	-3.23441	-3.71774	-3.99892	-3.9202	-4.97264	-4.3832	-4.46462	-4.21249	-4.51091	-5.71445	-4.89459	-6.38539	-4.74302	-4.48896	-4.70277	-4.61055	-4.95216	-4.35335	-4.41278	-4.278	-3.77363	-2.72847	-2.84607	-4.72785	-4.98562	-4.98836	-4.95924	-5.63726	-6.30956	-4.86276	-5.78959
1.11	∞	-4.36128	-4.21808	-4.35507	-4.56839	-4.68781	-4.18151	-3.87021	-2.49798	-2.14519	-3.37502	-3.418	-3.86896	-3.77616	-4.67847	-4.29009	-4.57339	-4.51922	-4.52899	-4.8189	-5.52009	-5.00596	-4.61198	-4.79187	-4.85452	-4.56697	-4.73516	-4.16675	-4.35999	-3.85954	-3.87419	-2.66946	-3.08604	-4.93206	-4.99008	-5.16923	-4.88523	-6.05768	-5.01497	-4.90423	-5.66087
1.12	∞	-4.36317	-4.20785	-4.34411	-4.50352	-4.33265	-4.19277	-4.27522	-2.43071	-2.0054	-3.19702	-3.68106	-3.73936	-3.84507	-4.39012	-4.1336	-4.31607	-4.29329	-4.79014	-4.83705	-5.04865	-4.96882	-4.97367	-4.46788	-4.5105	-4.47813	-4.58282	-4.32933	-4.18128	-4.09252	-3.77984	-2.52134	-3.03283	-5.21582	-4.842	-5.00234	-4.83817	-5.85472	-5.22706	-4.69599	-5.24977
1.13	∞	-4.36974	-4.23825	-4.36899	-4.42697	-4.44321	-4.12049	-4.91427	-2.72425	-1.96225	-3.21536	-3.38208	-3.80485	-3.82758	-4.53272	-4.0432	-4.73139	-4.12916	-4.36488	-4.97297	-4.73539	-4.97584	-4.63627	-4.43564	-5.32146	-4.37761	-4.50085	-4.24337	-4.20313	-3.83296	-3.71783	-2.48477	-3.36458	-4.81122	-5.06084	-5.07768	-5.00919	-5.46242	-5.09719	-4.76594	-5.37059
1.14	∞	-4.38314	-4.23822	-4.36306	-4.44089	-4.53996	-4.25403	-3.90757	-2.8712	-2.10762	-2.98649	-3.26826	-3.76863	-3.78241	-5.46985	-4.14853	-4.73482	-4.44216	-4.6121	-4.57923	-4.7271	-4.78576	-4.75409	-4.59598	-5.23637	-4.48151	-5.24798	-4.16638	-4.23155	-3.67694	-3.48071	-2.6366	-3.47441	-4.67073	-5.18817	-5.07955	-5.07926	-4.84375	-5.12329	-4.69989	-6.73074
1.15	∞	-4.39759	-4.22465	-4.3679	-4.50203	-4.51107	-4.05753	-3.61999	-2.65413	-1.79721	-2.73835	-3.24644	-3.81762	-3.65972	-4.54306	-3.92684	-4.55337	-4.18563	-4.22994	-4.83518	-4.43619	-4.88287	-4.39417	-4.41384	-4.81903	-4.17338	-5.58492	-4.05398	-4.22304	-3.71534	-3.25874	-2.33698	-3.26505	-4.44649	-4.70878	-5.3102	-4.93689	-5.02501	-5.30149	-4.77779	-5.15475
1.16	∞	-4.40516	-4.25418	-4.32036	-4.46795	-4.88493	-3.90186	-4.00049	-2.97698	-1.88251	-2.74401	-3.16716	-3.73256	-3.70125	-7.22538	-4.01342	-4.45926	-4.11418	-4.36515	-4.50414	-4.33198	-4.68111	-4.51735	-4.27358	-4.70529	-4.24458	-4.83232	-4.08529	-4.18013	-3.61031	-3.23256	-2.40442	-3.58004	-5.55668	-4.7565	-4.85535	-4.8472	-4.96805	-5.10606	-4.64937	-5.05877
1.17	∞	-4.40967	-4.25641	-4.39576	-4.45197	-4.88824	-4.08067	-4.44762	-3.00259	-1.67229	-2.7214	-3.09931	-3.6038	-3.57452	-4.26673	-4.05875	-4.53369	-4.03075	-4.45873	-4.70879	-4.70262	-4.73503	-4.55781	-4.19962	-4.80972	-4.36912	-4.38816	-3.96752	-4.0211	-3.53091	-3.20983	-2.19944	-3.59831	-4.6498	-5.00441	-4.93539	-4.65155	-5.41755	-5.54342	-4.67925	-5.19682
1.18	∞	-4.42596	-4.27086	-4.38719	-4.45185	-5.08451	-4.15608	-3.84921	-3.02731	-1.66664	-2.63069	-3.17034	-3.58809	-3.67191	-4.76647	-3.83278	-4.30513	-4.22016	-4.26739	-4.78565	-4.54374	-4.75326	-4.37072	-4.53035	-4.78712	-4.07988	-4.60783	-4.08407	-4.01656	-3.64444	-3.12894	-2.18614	-3.6972	-4.73998	-5.01956	-5.06644	-4.73933	-5.65447	-5.41348	-4.74646	-5.37195
1.19	∞	-4.4178	-4.27939	-4.44587	-4.51478	-5.00493	-4.30282	-4.16322	-3.30429	-1.79729	-2.74702	-3.02079	-3.47337	-3.81719	-5.41557	-3.86663	-4.52371	-4.31655	-4.70747	-4.56025	-4.58199	-4.6424	-4.73281	-4.48525	-5.28544	-4.19446	-5.01673	-4.15354	-3.83637	-3.47693	-3.21541	-2.31993	-3.95549	-5.2571	-5.02819	-5.14599	-4.91323	-4.88682	-6.01127	-4.8063	-6.19764
1.2	∞	-4.42699	-4.27552	-4.46381	-4.50259	-4.74839	-4.11206	-4.0979	-3.40022	-2.15181	-2.18091	-3.0391	-3.46625	-3.67453	-4.59048	-4.13427	-4.59631	-4.16358	-4.41565	-4.36188	-4.72349	-4.48215	-4.65186	-4.28753	-4.73144	-4.46731	-5.01122	-3.96287	-3.77268	-3.48905	-2.65588	-2.68946	-4.07315	-5.86886	-5.21758	-4.82489	-5.08076	-5.13562	-4.96975	-4.86304	-5.11232
1.21	∞	-4.43511	-4.29573	-4.43984	-4.49549	-4.3984	-4.17684	-4.28837	-3.06108	-2.36508	-2.11759	-2.97972	-3.42237	-3.88132	-4.08253	-4.09916	-4.19534	-4.14717	-4.21357	-4.43698	-4.55465	-4.51279	-4.33576	-4.21861	-4.40672	-4.30631	-4.60312	-4.21379	-3.81812	-3.43824	-2.59241	-2.89498	-3.66615	-5.47492	-5.45126	-4.83217	-4.94533	-5.26984	-5.10379	-4.68679	-8.18458
1.22	∞	-4.44433	-4.29374	-4.4179	-4.56228	-4.55824	-4.08327	-4.10463	-3.18256	-2.49733	-2.16404	-2.62856	-3.18992	-3.60439	-3.98557	-4.16503	-4.09366	-4.13426	-4.27273	-4.17364	-4.47991	-4.2157	-4.50484	-4.32141	-4.3423	-4.31058	-4.4122	-4.00559	-3.59657	-3.0716	-2.62659	-3.04332	-3.81087	-5.39238	-4.80123	-4.83672	-4.71278	-5.5735	-5.54564	-4.9703	-5.15131
1.23	∞	-4.44995	-4.30646	-4.46548	-4.59927	-4.44476	-4.33536	-3.97059	-3.21482	-2.56605	-2.18066	-2.6242	-3.32063	-3.65771	-4.55798	-4.02964	-4.15024	-3.99206	-4.53497	-4.32905	-4.17035	-4.46711	-4.64142	-4.18845	-4.35489	-4.20096	-5.42315	-4.00521	-3.70728	-3.04836	-2.66413	-3.11545	-3.83782	-5.33848	-5.11123	-5.26735	-5.13417	-5.02198	-6.18815	-4.79206	-5.79467
1.24	∞	-4.45791	-4.30281	-4.44087	-4.62476	-4.66333	-4.12708	-3.78535	-3.19812	-2.39352	-2.00431	-2.6792	-3.18934	-3.29577	-3.80249	-3.8223	-4.38305	-3.78209	-4.11965	-4.17499	-4.41555	-4.27091	-4.34706	-4.01578	-4.71569	-4.04478	-4.20797	-3.64313	-3.55959	-3.1323	-2.4826	-2.94391	-3.81684	-4.69037	-5.4218	-4.95346	-4.73948	-4.70774	-6.0838	-4.67556	-5.36465
1.25	∞	-4.48319	-4.31755	-4.48532	-4.5054	-4.5797	-4.30425	-4.00134	-3.20532	-2.67378	-1.95007	-2.61808	-3.14196	-3.49868	-3.61343	-4.01085	-3.84244	-4.16145	-4.08992	-4.30632	-4.28678	-4.33612	-4.1548	-4.43449	-4.06999	-4.23595	-3.97727	-3.82727	-3.51556	-3.04857	-2.42978	-3.235	-3.76029	-5.51595	-5.78166	-5.25376	-4.93786	-5.03738	-5.67706	-4.77353	-5.04596
1.26	∞	-4.46433	-4.32087	-4.47968	-4.49783	-4.49296	-4.18503	-4.16115	-3.56727	-2.76387	-1.91982	-2.74733	-3.08314	-3.59232	-3.55397	-3.82075	-4.12519	-4.32137	-3.9027	-4.10643	-4.13574	-4.1991	-4.08094	-4.5307	-4.41942	-4.17664	-3.97564	-3.91207	-3.49152	-3.18367	-2.3884	-3.33997	-4.24374	-5.12925	-5.4375	-4.82437	-4.77804	-4.94429	-5.58149	-4.73544	-6.11674
1.27	∞	-4.47191	-4.32235	-4.51588	-4.60169	-4.51159	-4.15006	-4.07962	-3.62756	-2.81437	-1.68937	-2.38538	-2.92678	-3.22513	-3.33871	-3.51027	-3.97766	-3.81571	-3.94913	-3.98526	-3.97645	-4.06394	-4.06996	-3.95483	-4.26898	-3.7497	-3.71039	-3.54117	-3.33006	-2.80147	-2.15881	-3.40234	-4.25172	-5.18674	-5.22164	-5.17568	-4.87989	-4.96868	-6.34351	-4.71549	-5.57685
1.28	∞	-4.4775	-4.33832	-4.44675	-4.51259	-4.46823	-3.87373	-4.85792	-3.63841	-2.94315	-1.51418	-2.31222	-3.02752	-3.35468	-3.72052	-3.54792	-3.7909	-3.8312	-3.74474	-3.96931	-3.8503	-4.01569	-3.8349	-4.0029	-4.00714	-3.82751	-4.13147	-3.66148	-3.40047	-2.7397	-1.98994	-3.5178	-4.29376	-4.83523	-4.8837	-4.87538	-4.72711	-4.80444	-6.17039	-4.52951	-5.22204
1.29	∞	-4.49488	-4.3553	-4.49037	-4.66648	-4.71264	-4.2173	-4.16167	-3.60238	-2.91446	-1.77935	-2.2489	-2.90245	-3.16474	-3.7191	-3.72442	-3.81472	-4.02117	-4.00511	-3.99943	-3.94612	-4.13641	-4.08644	-4.27278	-4.07299	-4.02866	-4.02675	-3.49456	-3.26572	-2.6805	-2.25673	-3.50937	-4.30225	-5.58493	-5.26236	-5.29571	-4.80893	-5.61101	-5.28801	-4.76179	-5.25098
1.3	∞	-4.50082	-4.3536	-4.47619	-4.56717	-4.54424	-4.42747	-4.02992	-3.65199	-2.92419	-2.02941	-2.14574	-2.83155	-3.26037	-3.5569	-3.55628	-3.67535	-3.96267	-3.94321	-3.84572	-3.86997	-3.93599	-3.97246	-4.18243	-3.91867	-3.81131	-3.86837	-3.61411	-3.23356	-2.56449	-2.50253	-3.52024	-4.24364	-5.62966	-6.4792	-5.39818	-4.83276	-5.09603	-5.31647	-4.58577	-4.82466
1.31	∞	-4.50063	-4.36535	-4.47301	-4.66531	-4.59197	-4.43832	-4.14343	-3.36638	-3.04872	-2.31542	-2.0058	-3.05415	-3.07787	-3.66906	-3.38066	-3.81364	-3.78926	-3.81866	-4.12514	-4.27452	-4.15841	-3.96392	-3.957	-4.05198	-3.68339	-4.02785	-3.42569	-3.45596	-2.44666	-2.80762	-3.60366	-4.07494	-5.0304	-6.6621	-4.8109	-5.16178	-4.80699	-5.50248	-4.70853	-4.94846
1.32	∞	-4.50965	-4.37692	-4.53121	-4.74266	-4.85066	-4.46747	-4.22896	-3.59943	-3.19911	-2.32596	-2.1797	-2.46008	-3.11015	-3.48617	-3.3444	-3.88869	-3.92632	-3.94945	-4.05517	-3.90356	-4.08088	-4.03993	-4.07728	-4.20883	-3.64398	-3.79561	-3.45401	-2.86275	-2.59919	-2.82584	-3.77846	-4.22079	-6.44737	-5.60313	-4.75771	-4.75996	-4.95791	-5.77018	-4.5427	-6.0471
1.33	∞	-4.52376	-4.37427	-4.50445	-4.70252	-4.58644	-4.47168	-4.20571	-3.63018	-3.0934	-2.27393	-2.09462	-2.58791	-2.93688	-3.57415	-3.5233	-3.74904	-3.6407	-3.87395	-3.81594	-3.85497	-3.8156	-3.92688	-3.8539	-3.92693	-3.77645	-3.89547	-3.28482	-2.96362	-2.51915	-2.77474	-3.64643	-4.42247	-5.87741	-5.4733	-4.63518	-4.77743	-4.92177	-5.95714	-4.86352	-4.92634
1.34	∞	-4.52922	-4.40296	-4.54187	-4.6042	-4.64767	-4.42691	-3.99521	-3.74836	-3.04478	-2.62165	-1.81334	-2.53184	-2.82776	-3.32755	-3.45429	-3.53806	-3.78222	-3.88289	-3.76006	-3.83986	-3.76114	-4.00637	-3.95445	-3.7356	-3.72809	-3.60895	-3.16763	-2.92021	-2.23497	-3.10585	-3.57586	-4.48581	-5.07205	-5.58901	-5.2009	-4.95416	-4.97656	-6.27215	-4.71473	-5.38115
1.35	∞	-4.53162	-4.39422	-4.49335	-4.66896	-4.52618	-4.70983	-4.05485	-3.53009	-3.26045	-2.60595	-1.53601	-2.53499	-2.99364	-3.68473	-3.24125	-3.82226	-3.50634	-3.86678	-3.90604	-3.90986	-3.94453	-3.92584	-3.59729	-4.07461	-3.50208	-4.07425	-3.34545	-2.92634	-1.96359	-3.10066	-3.86803	-4.39572	-5.69988	-6.21886	-5.3965	-4.76482	-4.57262	-5.24477	-4.59492	-5.56098
1.36	∞	-4.53763	-4.39918	-4.56707	-4.55435	-4.67156	-4.66049	-4.20106	-3.96749	-3.1223	-2.73174	-1.67165	-2.66381	-2.69579	-3.46584	-3.36301	-3.66225	-3.68976	-3.93064	-3.81438	-4.05202	-3.87524	-4.03106	-3.84202	-3.91781	-3.63492	-3.77797	-3.01081	-3.04731	-2.10087	-3.25568	-3.65449	-4.68827	-5.02953	-5.20047	-5.17547	-4.70095	-4.931	-5.96698	-4.7724	-5.13263
1.37	∞	-4.55637	-4.40239	-4.52967	-4.75155	-4.55746	-4.86085	-4.87402	-3.74307	-3.11547	-2.64169	-1.63337	-2.42087	-2.69046	-3.20108	-3.49044	-3.69985	-3.59171	-3.81517	-3.84036	-3.94232	-3.90324	-3.85526	-3.76053	-3.93413	-3.82511	-3.49471	-3.04083	-2.789	-2.06024	-3.16286	-3.64407	-4.62585	-4.60842	-5.14172	-4.62001	-4.68021	-4.98027	-5.23908	-4.56897	-5.79006
1.38	∞	-4.55626	-4.4125	-4.58882	-4.6899	-4.63569	-4.39975	-5.82842	-3.63209	-3.16328	-2.73661	-1.92618	-2.07648	-2.6081	-3.33057	-3.46867	-3.51649	-3.59777	-3.93794	-4.01932	-3.93784	-4.04948	-4.03522	-3.79299	-3.72497	-3.68959	-3.60936	-2.93529	-2.45626	-2.35124	-3.22892	-3.75308	-4.38249	-4.56196	-6.56576	-5.17	-4.96129	-4.63994	-5.91952	-4.4958	-4.96973
1.39	∞	-4.57863	-4.43597	-4.59681	-4.58914	-4.61984	-4.50936	-4.73234	-3.70623	-3.43377	-2.80855	-2.11994	-2.36581	-2.63645	-3.33984	-3.58803	-3.43771	-3.46426	-3.8399	-3.82526	-3.92075	-3.87263	-3.96191	-3.61121	-3.63526	-3.82997	-3.66571	-2.96556	-2.73932	-2.55168	-3.31566	-3.95838	-4.51017	-4.80501	-5.42561	-5.15331	-4.60496	-4.84707	-5.06804	-4.83852	-5.7195
1.4	∞	-4.59309	-4.41979	-4.59434	-4.67683	-4.61115	-4.34749	-4.60404	-3.71765	-3.4087	-2.7101	-2.29617	-2.34596	-2.74351	-3.07312	-3.44207	-3.35855	-3.53947	-3.70191	-3.66451	-4.08608	-3.71866	-3.77174	-3.72909	-3.54314	-3.69504	-3.39101	-3.11348	-2.72671	-2.72102	-3.24278	-4.00495	-4.53525	-4.41023	-5.61457	-4.68903	-4.7665	-4.73789	-5.46806	-4.7407	-5.10641
1.41	∞	-4.57275	-4.44166	-4.62203	-4.71758	-4.61493	-4.55605	-5.67859	-3.7106	-3.32618	-2.88965	-2.49625	-2.03681	-2.59303	-3.28718	-3.34815	-3.40431	-3.5016	-3.89573	-3.66191	-3.73605	-3.71072	-3.99514	-3.69394	-3.6578	-3.56685	-3.55754	-2.94094	-2.42333	-2.91677	-3.41716	-3.88395	-4.62647	-4.73663	-6.09305	-4.89078	-4.82001	-4.60586	-4.88334	-4.81375	-5.80986
1.42	∞	-4.58783	-4.44488	-4.61686	-4.82111	-4.5793	-5.10358	-4.94601	-3.78782	-3.70661	-2.90783	-2.57016	-2.00341	-2.78101	-3.23792	-3.45858	-3.34318	-3.49747	-3.55619	-3.64448	-3.82602	-3.71706	-3.67945	-3.66695	-3.54114	-3.7194	-3.53885	-3.08865	-2.38427	-3.00458	-3.4468	-4.18057	-4.66677	-4.84008	-5.24726	-4.99891	-4.65377	-4.92411	-5.52072	-4.50161	-5.34312
1.43	∞	-4.58049	-4.45645	-4.62831	-4.71758	-4.60296	-5.0138	-5.01827	-3.78216	-3.33476	-2.94065	-2.53517	-1.92366	-2.48312	-3.06855	-2.98905	-3.33402	-3.45731	-3.47487	-3.75507	-3.76545	-3.77538	-3.56961	-3.62034	-3.56043	-3.24426	-3.35256	-2.80422	-2.30517	-2.94449	-3.47107	-4.0297	-4.68099	-4.45222	-8.00122	-4.69562	-4.54287	-4.91217	-4.87261	-4.77403	-5.42024
1.44	∞	-4.60364	-4.45669	-4.56225	-4.78071	-4.64596	-5.09682	-4.70762	-3.77022	-3.42874	-2.9981	-2.81485	-1.92595	-2.69005	-3.07803	-3.19164	-3.28423	-3.73617	-3.5748	-3.80699	-3.62567	-3.85072	-3.65281	-3.88488	-3.51235	-3.42647	-3.35015	-3.01819	-2.30172	-3.21968	-3.56873	-4.09669	-4.80666	-4.55042	-4.95129	-4.77022	-4.94074	-4.72194	-5.19881	-4.60374	-5.90394
1.45	∞	-4.59023	-4.47356	-4.61811	-4.70561	-4.71963	-4.90598	-5.11212	-3.77649	-3.60834	-3.0318	-2.91026	-1.96003	-2.59759	-2.82409	-3.12065	-3.35286	-3.53483	-3.69554	-3.50643	-3.42827	-3.58255	-3.77027	-3.69294	-3.53223	-3.36563	-3.12282	-2.91537	-2.34522	-3.335	-3.61071	-4.33428	-4.8688	-4.70265	-5.43372	-4.77528	-4.57777	-4.72697	-5.28933	-4.6812	-4.7819
1.46	∞	-4.58684	-4.48085	-4.63085	-4.69679	-4.80074	-4.76735	-5.35243	-4.03838	-3.5014	-2.97304	-2.71569	-1.92522	-2.11299	-2.95067	-3.14959	-3.14046	-3.25099	-3.47573	-3.42932	-3.55862	-3.49175	-3.57229	-3.42338	-3.35738	-3.37334	-3.22162	-2.43788	-2.30055	-3.15406	-3.51441	-4.17	-6.12919	-4.67835	-5.33018	-4.92169	-4.65644	-4.64155	-5.46813	-4.51189	-4.87651
1.47	∞	-4.59808	-4.48387	-4.65458	-4.69754	-4.66855	-4.82611	-5.51128	-4.10312	-3.45473	-3.06012	-2.77204	-1.81505	-2.4046	-2.72933	-3.16394	-3.16098	-3.30522	-3.53154	-3.47023	-3.4324	-3.53661	-3.67635	-3.48364	-3.32462	-3.39401	-3.03372	-2.71991	-2.188	-3.24165	-3.5417	-4.07081	-5.52375	-4.44563	-5.42403	-4.61844	-4.51456	-4.50931	-6.41992	-4.55731	-5.34353
1.48	∞	-4.60955	-4.47199	-4.69056	-4.70996	-4.65134	-5.09015	-4.98001	-3.92217	-3.65745	-3.21406	-3.02175	-2.00287	-2.37348	-2.59273	-2.96555	-2.93872	-3.22792	-3.22634	-3.53274	-3.41587	-3.65675	-3.32791	-3.382	-3.14342	-3.19308	-2.85937	-2.69877	-2.37873	-3.46878	-3.76537	-4.34087	-4.82006	-4.55698	-5.75526	-5.10837	-4.82958	-4.91938	-6.00593	-4.58254	-5.50357
1.49	∞	-4.62201	-4.48243	-4.65821	-4.65338	-4.78455	-4.93758	-4.8364	-4.29436	-3.66692	-3.14332	-2.7762	-2.21349	-2.18968	-2.83435	-3.17139	-3.06924	-3.12444	-3.20834	-3.3853	-3.42148	-3.44631	-3.29406	-3.31944	-3.27572	-3.38842	-3.09247	-2.50717	-2.59115	-3.238	-3.67998	-4.28902	-5.90827	-4.65532	-5.54698	-4.88999	-4.88493	-5.0035	-5.24043	-4.46045	-4.99999
1.5	∞	-4.62125	-4.48794	-4.66295	-4.85129	-4.83204	-4.98917	-5.65845	-3.96415	-3.71413	-3.27233	-2.95803	-2.2031	-1.99853	-2.59921	-2.65314	-3.10572	-3.33284	-3.36673	-3.26356	-3.42157	-3.30655	-3.47768	-3.51776	-3.29996	-2.86996	-2.88884	-2.32235	-2.58387	-3.43977	-3.83272	-4.3582	-4.92012	-4.82321	-4.98045	-4.88788	-4.69348	-4.65969	-4.81096	-4.6384	-5.38643
1.51	∞	-4.62168	-4.49024	-4.56352	-4.67528	-4.83261	-5.36088	-5.87614	-4.0367	-3.55868	-3.17759	-2.71732	-2.40551	-1.96849	-2.4933	-3.11731	-2.745	-2.90101	-3.37307	-3.25246	-3.37256	-3.24847	-3.48213	-3.04697	-2.94754	-3.31116	-2.76935	-2.29179	-2.80161	-3.18111	-3.75449	-4.3089	-5.34971	-4.61889	-6.59481	-4.9413	-4.66462	-5.02532	-6.32629	-4.60617	-5.35261
1.52	∞	-4.62973	-4.49668	-4.71772	-4.77602	-4.77138	-4.75372	-4.9036	-4.23106	-3.5531	-3.25229	-2.74398	-2.35373	-1.76668	-2.389	-2.74816	-2.90587	-2.93225	-3.19761	-3.12925	-3.62819	-3.17604	-3.28801	-3.10789	-3.12354	-2.96672	-2.66534	-2.09767	-2.75625	-3.19179	-3.81245	-4.42546	-5.62208	-4.73632	-5.07534	-5.33585	-4.54079	-4.86681	-5.43615	-4.85048	-5.01864
1.53	∞	-4.64292	-4.50843	-4.66252	-4.82918	-4.84215	-4.61777	-5.15879	-4.16118	-3.698	-3.2967	-2.89219	-2.54698	-1.97578	-2.44732	-2.71265	-2.90984	-2.85188	-2.96394	-3.17199	-3.37958	-3.22026	-3.06013	-3.01184	-3.06578	-2.94245	-2.73341	-2.30472	-2.93409	-3.34223	-3.90009	-4.36081	-5.38238	-4.49156	-5.55037	-4.60503	-4.75577	-4.73963	-4.79655	-4.72787	-5.43214
1.54	∞	-4.66038	-4.52276	-4.70397	-4.72236	-4.89092	-4.83997	-5.27151	-4.02369	-3.47643	-3.32735	-2.84905	-2.5285	-1.85709	-2.21577	-2.53057	-2.88832	-3.06597	-2.95114	-3.19142	-3.23947	-3.23109	-3.03941	-3.22952	-3.06746	-2.74393	-2.48297	-2.18285	-2.90316	-3.29279	-3.93867	-4.12741	-4.87009	-4.73793	-4.86748	-4.88701	-4.54268	-4.60858	-6.17164	-4.67115	-4.6982
1.55	∞	-4.66202	-4.50123	-4.72456	-4.81739	-4.72665	-4.71345	-5.04758	-4.00213	-3.7594	-3.28671	-2.98909	-2.48426	-1.96083	-2.57083	-2.49362	-2.53988	-2.89033	-2.95066	-3.10291	-3.0563	-3.14077	-3.03656	-3.06328	-2.71529	-2.71582	-2.84555	-2.30295	-2.9026	-3.46555	-3.83412	-4.45284	-5.04275	-4.5687	-4.79417	-4.8928	-4.73846	-4.71809	-5.31989	-4.58589	-5.28721
1.56	∞	-4.66197	-4.50403	-4.69843	-4.76467	-4.80634	-5.42649	-4.82552	-4.40983	-3.89017	-3.1428	-3.10761	-2.72901	-2.22003	-2.25422	-2.54821	-2.97664	-2.96237	-2.93241	-3.21592	-3.22303	-3.25471	-3.01749	-3.08577	-3.16802	-2.76676	-2.54106	-2.55007	-3.15703	-3.58337	-3.6586	-4.98131	-5.71653	-4.58457	-4.88446	-4.62481	-4.70128	-4.85671	-6.10255	-4.63193	-5.17313
1.57	∞	-4.66223	-4.55003	-4.71934	-4.81193	-4.71673	-4.93419	-4.80238	-3.93023	-3.81463	-3.20838	-3.07292	-2.73389	-2.42637	-1.97403	-2.52155	-2.84205	-2.7644	-2.86174	-3.162	-3.19019	-3.21433	-2.95444	-2.90202	-3.01856	-2.76514	-2.25665	-2.753	-3.12035	-3.52377	-3.74537	-4.7256	-5.25253	-4.45004	-4.95596	-4.53063	-4.60203	-4.58795	-5.0809	-4.49654	-4.94172
1.58	∞	-4.64385	-4.52843	-4.71423	-4.79389	-4.88289	-4.73211	-4.96453	-4.15994	-3.85262	-3.39945	-3.11721	-2.69238	-2.34243	-2.04783	-2.50708	-2.71607	-2.8052	-2.83453	-3.10625	-3.17756	-3.15202	-2.9496	-2.92499	-2.92216	-2.74267	-2.32681	-2.67154	-3.10253	-3.60241	-3.9932	-4.62657	-5.15782	-4.69945	-5.17038	-4.73562	-4.89872	-4.55115	-6.03688	-4.65553	-5.31325
1.59	∞	-4.67371	-4.54701	-4.75072	-4.74473	-4.7576	-4.5421	-6.58639	-4.0913	-3.85173	-3.07075	-3.09613	-2.74381	-2.59301	-1.92034	-2.26548	-2.64933	-2.91229	-2.9776	-3.13405	-3.11696	-3.20044	-3.06305	-3.10021	-2.82289	-2.49876	-2.20464	-2.93414	-3.16059	-3.55028	-3.6504	-4.70131	-5.07022	-4.53235	-4.99684	-4.76983	-4.67776	-4.92675	-5.20057	-4.61818	-4.91319
1.6	∞	-4.68481	-4.54042	-4.74594	-4.73165	-4.86607	-4.72985	-4.83107	-4.10414	-3.72708	-3.31856	-3.14853	-2.77616	-2.33001	-2.04185	-2.27374	-2.45598	-2.79045	-2.90778	-3.23907	-3.12035	-3.30768	-3.02085	-2.93693	-2.64153	-2.51944	-2.31106	-2.67508	-3.18387	-3.63361	-3.9751	-4.41508	-5.041	-4.44487	-4.8559	-4.64142	-4.6824	-4.54686	-4.59075	-4.62134	-5.11258
1.61	∞	-4.67464	-4.54855	-4.7077	-4.88923	-5.19335	-4.5885	-5.20628	-4.19038	-3.90724	-3.22217	-3.11671	-2.88559	-2.48315	-1.99003	-2.22885	-2.46602	-2.79703	-2.98745	-2.88394	-2.96493	-2.93144	-3.08361	-2.9214	-2.62928	-2.46115	-2.2715	-2.8354	-3.29216	-3.58604	-3.77345	-4.67577	-4.99594	-4.63036	-5.01967	-5.08709	-4.56556	-4.79028	-4.80448	-4.49766	-4.54238
1.62	∞	-4.67863	-4.56982	-4.75745	-4.78802	-5.08188	-4.73843	-4.93465	-4.24211	-3.77119	-3.21405	-3.12543	-2.88422	-2.45813	-2.14918	-2.08798	-2.82044	-2.54748	-2.80999	-2.82669	-2.91177	-2.88585	-2.87703	-2.69134	-3.00314	-2.31635	-2.42674	-2.83181	-3.31783	-3.62198	-3.8292	-4.46626	-5.49051	-4.54245	-5.00986	-4.66806	-4.6253	-4.6018	-4.95594	-4.51083	-4.50173
1.63	∞	-4.69508	-4.58024	-4.73974	-4.91729	-4.84401	-4.53184	-5.09362	-4.31012	-3.92338	-3.39625	-3.11227	-2.95808	-2.54107	-2.08126	-2.16244	-2.32336	-2.64618	-2.89525	-2.81218	-2.57964	-2.85999	-2.9888	-2.77897	-2.49516	-2.39569	-2.36414	-2.8917	-3.42957	-3.62926	-3.91453	-4.94429	-5.33253	-4.53565	-4.72581	-4.9551	-4.60452	-4.6197	-4.97328	-4.69433	-4.49655
1.64	∞	-4.68575	-4.56206	-4.74432	-4.84009	-4.69957	-4.69544	-5.04675	-3.98494	-4.07155	-3.39078	-3.20808	-2.83056	-2.70971	-2.16586	-2.19387	-2.20981	-2.56566	-2.84411	-2.76791	-2.62876	-2.81349	-2.91425	-2.70006	-2.38835	-2.44052	-2.45555	-3.04439	-3.24736	-3.68752	-4.03462	-5.54614	-4.8652	-4.47953	-5.11732	-4.61787	-4.63439	-4.88273	-4.87803	-4.55096	-5.10853
1.65	∞	-4.70846	-4.57035	-4.7021	-4.85334	-5.05343	-4.66169	-4.77797	-3.85027	-3.71934	-3.36794	-2.97104	-2.6567	-2.61024	-2.37953	-2.15536	-2.17506	-2.48448	-2.77875	-2.78918	-2.74556	-2.84443	-2.87207	-2.6251	-2.3532	-2.38379	-2.67299	-2.98141	-3.07071	-3.45669	-3.92804	-4.3674	-4.57182	-4.44796	-4.94999	-4.72786	-4.6368	-4.4138	-4.79517	-4.64056	-5.64068
1.66	∞	-4.72965	-4.5517	-4.71204	-4.97189	-5.07385	-4.5523	-4.7483	-4.32068	-3.81553	-3.58313	-3.15567	-2.81199	-2.5125	-2.3842	-2.3349	-2.50475	-2.7926	-2.76117	-2.7345	-2.58777	-2.78907	-2.84049	-2.9321	-2.68264	-2.56858	-2.6849	-2.88472	-3.24285	-3.63646	-4.35101	-5.06756	-4.72125	-4.52145	-4.98605	-4.9527	-4.73414	-4.48509	-4.91018	-4.53206	-4.46224
1.67	∞	-4.7131	-4.56263	-4.72779	-4.91931	-4.8252	-4.66713	-5.21832	-4.19241	-3.89487	-3.58858	-3.38798	-3.12394	-2.65166	-2.26178	-1.9866	-2.45563	-2.66194	-2.57197	-2.88886	-2.92768	-2.94577	-2.66822	-2.80372	-2.64931	-2.21747	-2.55016	-3.00753	-3.52246	-3.87786	-4.24476	-4.64163	-5.42963	-4.35794	-5.16774	-4.74151	-4.73976	-4.89562	-5.73036	-4.45239	-6.11172
1.68	∞	-4.72973	-4.57754	-4.81574	-4.86665	-4.91787	-4.77112	-4.5338	-4.04747	-3.76259	-3.72262	-3.30007	-2.98143	-2.54736	-2.33566	-2.04968	-2.20472	-2.36361	-2.89001	-2.65666	-2.40618	-2.69449	-3.01306	-2.48613	-2.38226	-2.28465	-2.62591	-2.90011	-3.37456	-3.81693	-4.50735	-4.50149	-5.03247	-4.69709	-4.95625	-4.69586	-4.7741	-4.39138	-4.549	-4.44778	-4.47028
1.69	∞	-4.73069	-4.567	-4.75626	-4.82056	-4.93285	-5.0353	-5.25251	-4.26004	-3.83861	-3.67135	-3.45254	-2.97201	-2.66244	-2.55459	-2.22072	-2.20642	-2.33985	-2.4919	-2.75975	-2.72342	-2.83191	-2.58129	-2.48177	-2.40047	-2.4506	-2.84927	-3.02678	-3.42589	-3.9687	-4.25585	-4.56507	-5.05969	-4.66132	-4.88912	-4.58339	-4.61255	-4.60642	-4.75769	-4.37494	-4.81903
1.7	∞	-4.73159	-4.60534	-4.73652	-4.88871	-4.81878	-4.99237	-7.41476	-4.23474	-4.04767	-3.6862	-3.41062	-3.13825	-2.83336	-2.45634	-2.48357	-2.11964	-2.39042	-2.46223	-2.71975	-2.54309	-2.75295	-2.56219	-2.54928	-2.30091	-2.73338	-2.76977	-3.17567	-3.58181	-3.87357	-4.90493	-5.31508	-4.95855	-4.59438	-5.11916	-4.83571	-4.54674	-4.43801	-4.86894	-4.55625	-4.9312
1.71	∞	-4.73457	-4.60755	-4.7921	-4.96369	-4.92284	-4.72302	-4.9318	-4.06101	-3.99385	-3.59182	-3.47869	-3.04631	-2.81295	-2.62939	-2.12706	-2.03161	-2.57376	-2.37622	-2.6413	-2.4141	-2.69161	-2.46743	-2.71333	-2.21816	-2.36867	-2.91864	-3.16048	-3.53254	-4.00023	-4.32096	-4.8439	-5.50099	-4.55284	-5.1838	-4.47897	-4.41551	-4.63185	-4.65825	-4.42867	-5.23792
1.72	∞	-4.74537	-4.58685	-4.77257	-4.9044	-4.77558	-4.57358	-6.15463	-4.10768	-3.90146	-3.58752	-3.64919	-2.91702	-3.03525	-2.54875	-2.27462	-2.09107	-2.35833	-2.38886	-2.91164	-2.51552	-2.97051	-2.47573	-2.49397	-2.27108	-2.52605	-2.84011	-3.44447	-3.3431	-4.11861	-4.25332	-6.41377	-4.70241	-4.43556	-5.38423	-4.60728	-4.40785	-4.6324	-5.83796	-4.50927	-4.59809
1.73	∞	-4.76572	-4.58809	-4.79347	-4.81955	-4.86532	-4.66227	-5.0434	-4.11088	-4.0655	-3.80041	-3.49708	-3.13745	-2.74871	-2.50639	-2.32795	-2.20506	-2.17387	-2.61841	-2.44237	-2.65385	-2.48463	-2.71401	-2.30316	-2.37922	-2.56824	-2.80558	-3.09272	-3.61406	-3.99971	-4.42069	-5.22038	-5.96946	-4.44543	-4.71925	-4.61449	-4.30654	-4.48203	-5.21683	-4.38227	-4.4053
1.74	∞	-4.75356	-4.62224	-4.74212	-5.06426	-5.01387	-4.98407	-5.24197	-4.06624	-4.00715	-3.67798	-3.76059	-3.09027	-2.75773	-2.87276	-2.57251	-2.01775	-2.2502	-2.56243	-2.64866	-2.62425	-2.68737	-2.66558	-2.39467	-2.20261	-2.80743	-3.16551	-3.14961	-3.53033	-4.30766	-4.47645	-5.12448	-5.02694	-4.37159	-5.66482	-4.55535	-4.54993	-4.48377	-4.69996	-4.25892	-4.65571
1.75	∞	-4.75799	-4.6539	-4.87893	-4.93649	-4.97846	-5.0293	-5.27249	-4.22742	-3.9185	-3.74665	-3.76474	-3.43251	-3.24233	-2.75043	-2.54133	-2.18385	-2.40698	-2.26855	-2.5679	-2.53298	-2.60639	-2.36486	-2.54607	-2.37387	-2.78902	-3.06306	-3.5937	-3.89536	-4.40761	-4.67245	-4.84285	-5.14639	-4.5192	-5.13169	-5.22226	-4.61517	-4.23447	-4.6993	-4.49887	-5.20174
1.76	∞	-4.7521	-4.62548	-4.84227	-4.92148	-5.06465	-4.87898	-5.8805	-4.33917	-4.25418	-3.67978	-3.53029	-3.3858	-3.1484	-2.7296	-2.45669	-2.36812	-2.22195	-2.3734	-2.37453	-2.38363	-2.41509	-2.46575	-2.36255	-2.56086	-2.71076	-3.01696	-3.55911	-3.85875	-4.09547	-4.34246	-5.43477	-5.27775	-4.49303	-4.8634	-4.64364	-4.48359	-4.44959	-4.78951	-4.33285	-4.79823
1.77	∞	-4.75924	-4.6615	-4.80575	-5.09536	-5.41408	-4.94631	-5.33342	-4.32898	-3.93656	-3.72013	-3.75412	-3.33231	-3.02135	-2.8841	-2.49349	-2.36255	-1.89148	-2.37824	-2.34799	-2.39316	-2.39847	-2.48079	-2.02532	-2.55946	-2.72951	-3.1871	-3.40094	-3.81167	-4.39727	-4.43391	-4.96858	-4.66212	-4.33252	-5.00487	-4.61345	-4.97636	-4.70827	-4.61164	-4.68359	-5.0722
1.78	∞	-4.74128	-4.6228	-4.82202	-4.88332	-5.1334	-5.20612	-5.58143	-4.37862	-3.88429	-3.78446	-3.55853	-3.45962	-2.96349	-2.85692	-2.67278	-2.19964	-2.06314	-2.28496	-2.26055	-2.2491	-2.31177	-2.37949	-2.19824	-2.38907	-2.93605	-3.22126	-3.3037	-4.11738	-4.1557	-4.6351	-5.03325	-4.68962	-4.55587	-4.68592	-4.72689	-4.44489	-4.59814	-5.06444	-4.48521	-4.97307
1.79	∞	-4.75038	-4.65379	-4.83666	-4.865	-4.83429	-4.89782	-4.8398	-4.44345	-4.34394	-3.77119	-3.8556	-3.37929	-3.34221	-2.78357	-2.76577	-2.36295	-2.21231	-2.12706	-2.41761	-2.27388	-2.45895	-2.21994	-2.35202	-2.57123	-3.00522	-3.0984	-3.69714	-4.03437	-4.56907	-4.4828	-5.15059	-4.7147	-4.32205	-4.70768	-4.61262	-4.58376	-4.5262	-4.70121	-4.40309	-6.28329
1.8	∞	-4.75984	-4.65811	-4.86485	-4.94328	-4.96528	-4.96664	-5.12164	-4.55488	-3.99216	-3.82557	-3.75961	-3.46276	-3.25385	-3.06024	-2.76335	-2.44485	-2.47491	-2.1664	-2.24511	-2.32806	-2.28281	-2.2699	-2.64028	-2.62928	-3.05816	-3.3861	-3.674	-4.05604	-4.56899	-4.58522	-4.73831	-4.74858	-4.52355	-4.55981	-4.63211	-4.71267	-4.43766	-5.96923	-4.35413	-4.71274
1.81	∞	-4.79604	-4.6782	-4.85725	-4.96769	-4.98368	-4.83958	-5.2445	-4.27272	-4.03196	-3.73309	-3.92108	-3.5146	-3.17113	-2.75185	-2.67437	-2.31638	-2.12931	-2.28252	-2.05862	-2.01884	-2.1047	-2.39208	-2.27825	-2.51442	-2.94253	-3.08189	-3.56284	-4.0492	-4.4767	-4.76883	-5.68868	-4.97012	-4.40876	-4.74869	-4.71594	-4.42125	-4.45826	-4.88013	-4.57739	-4.53628
1.82	∞	-4.77552	-4.66883	-4.87756	-5.02679	-5.23705	-4.90513	-5.19185	-4.49259	-4.06476	-3.77819	-3.88377	-3.39517	-3.1496	-2.89502	-2.75467	-2.46964	-2.26421	-2.27272	-2.20291	-2.21569	-2.25974	-2.36832	-2.41455	-2.675	-3.01286	-3.22316	-3.51549	-3.82071	-4.4333	-4.52932	-4.94489	-5.25032	-4.41058	-5.00284	-4.66338	-4.47493	-4.59216	-4.5777	-4.39551	-4.84682
1.83	∞	-4.78713	-4.67056	-4.85422	-4.99681	-5.04881	-4.92192	-5.75434	-4.44934	-4.15094	-4.00435	-3.81688	-3.3962	-3.1413	-3.06756	-2.86112	-2.74114	-2.51549	-2.35383	-2.10736	-2.15236	-2.1607	-2.46422	-2.6657	-2.95882	-3.14389	-3.44933	-3.56212	-4.00205	-4.56447	-5.87853	-5.00871	-4.95395	-4.41096	-4.93367	-4.56052	-4.44008	-4.59581	-4.70293	-4.39254	-4.71839
1.84	∞	-4.77165	-4.67504	-4.81001	-5.01358	-5.07629	-5.09376	-5.27675	-4.4005	-4.27501	-3.93964	-3.81476	-3.34847	-3.21347	-3.07345	-2.97603	-2.62549	-2.59459	-2.36044	-2.19051	-2.02359	-2.2325	-2.45203	-2.75225	-2.84235	-3.24342	-3.40823	-3.58393	-3.89945	-4.38309	-5.33723	-5.25804	-4.46918	-4.38386	-4.79429	-4.4883	-4.64069	-4.72233	-4.4527	-4.49888	-4.83807
1.85	∞	-4.79519	-4.66797	-4.87736	-5.00355	-4.93475	-5.38862	-4.83005	-4.54486	-4.21559	-3.90855	-3.82461	-3.57043	-3.16581	-2.94748	-2.86068	-2.58589	-2.48802	-2.25073	-2.22076	-2.47539	-2.26929	-2.35296	-2.63422	-2.79136	-3.11733	-3.28321	-3.51507	-4.14682	-4.36838	-4.85121	-5.90224	-4.64866	-4.24928	-4.52064	-4.61969	-4.56523	-4.77194	-4.94739	-4.43337	-4.67837
1.86	∞	-4.79133	-4.64696	-4.92897	-4.92779	-4.94008	-5.03194	-5.96931	-4.62774	-4.2562	-3.95497	-4.15859	-3.56834	-3.15298	-2.96478	-3.09198	-2.88739	-2.71625	-2.37309	-2.31509	-2.44944	-2.35071	-2.46933	-2.88273	-3.08168	-3.33497	-3.30259	-3.597	-4.08399	-5.56376	-5.39376	-4.54433	-4.67634	-4.27181	-4.60285	-5.02768	-4.52767	-4.50994	-5.06176	-4.56584	-4.68936
1.87	∞	-4.80345	-4.68619	-4.9155	-4.99623	-5.05722	-5.47385	-5.43032	-4.51533	-4.26015	-3.94461	-3.89083	-3.72152	-3.29415	-3.10067	-3.00604	-2.85977	-2.53499	-2.55861	-2.53306	-2.40594	-2.59237	-2.65498	-2.689	-3.08586	-3.30754	-3.38374	-3.69066	-4.44957	-4.64623	-5.51973	-4.6994	-4.84329	-4.57912	-4.64968	-4.91543	-4.74011	-4.44758	-5.05786	-4.57992	-4.80369
1.88	∞	-4.82875	-4.68963	-4.94558	-4.89316	-4.92642	-5.11496	-5.42243	-4.69218	-4.1806	-4.00023	-3.95196	-3.66521	-3.44093	-3.09098	-3.11929	-2.83748	-2.71753	-2.68235	-2.55978	-2.57031	-2.61026	-2.77362	-2.86618	-3.08202	-3.35598	-3.42809	-3.85386	-4.28114	-4.65453	-4.71987	-4.80633	-4.48202	-4.48388	-4.71781	-4.52846	-4.40504	-4.49496	-5.09114	-4.21334	-4.70561
1.89	∞	-4.80486	-4.68583	-4.93601	-4.99632	-4.82945	-5.18373	-4.86146	-4.54949	-4.31673	-3.8912	-3.95984	-3.67776	-3.53515	-3.19996	-3.0538	-3.17693	-3.02663	-2.85234	-2.70549	-2.89911	-2.75122	-2.96158	-3.2008	-3.41369	-3.30685	-3.57145	-3.933	-4.18839	-4.80991	-5.07713	-4.90368	-4.82857	-4.57365	-5.05387	-4.70464	-4.46381	-4.55971	-5.59963	-4.39161	-4.47264
1.9	∞	-4.81773	-4.69024	-4.94464	-5.04373	-5.0605	-4.99712	-5.12402	-4.45209	-4.49907	-3.88022	-4.14063	-3.65987	-3.56281	-3.127	-3.13177	-2.99833	-3.04614	-2.95157	-2.79642	-2.91595	-2.86419	-3.06941	-3.20397	-3.22541	-3.41837	-3.44421	-3.95031	-4.40534	-5.19247	-5.07776	-5.3643	-4.60075	-4.36961	-4.41602	-4.96197	-4.33508	-4.38184	-4.52652	-4.45222	-4.55075
1.91	∞	-4.80264	-4.69354	-4.84122	-5.07456	-4.97098	-5.06518	-6.09652	-4.69982	-4.50215	-3.94765	-4.4265	-3.77706	-3.59479	-3.13893	-3.28916	-2.97238	-2.93729	-2.91505	-2.81699	-3.02266	-2.84562	-3.04859	-3.0875	-3.16841	-3.54283	-3.49181	-3.95061	-4.5505	-4.89566	-4.92947	-4.68765	-4.41251	-4.29453	-4.45323	-4.5531	-4.72905	-4.58432	-4.54214	-4.64347	-4.94534
1.92	∞	-4.83718	-4.71439	-4.92457	-4.93296	-4.98485	-5.50288	-5.13963	-4.42935	-4.44146	-4.03875	-4.26527	-3.92831	-3.6373	-3.16136	-3.09168	-3.09678	-3.06484	-2.96972	-2.89989	-2.76172	-2.92708	-3.119	-3.22165	-3.32607	-3.3727	-3.51058	-4.03536	-4.97303	-4.85675	-5.00585	-4.76738	-4.50004	-4.37914	-4.49461	-4.40599	-4.55706	-4.29196	-4.32076	-4.46751	-4.97923
1.93	∞	-4.83828	-4.70155	-4.92223	-5.03769	-4.9056	-5.13491	-5.08714	-4.74011	-4.30103	-4.19777	-4.46707	-3.78095	-3.44741	-3.32749	-3.18929	-3.15951	-3.00475	-2.91903	-2.75552	-2.88197	-2.81135	-3.02232	-3.1651	-3.3614	-3.45583	-3.6777	-3.88321	-4.47525	-4.87318	-4.68067	-4.881	-4.88195	-4.45315	-4.87412	-4.968	-4.43038	-4.51446	-4.81673	-4.72718	-5.35818
1.94	∞	-4.84392	-4.73751	-4.93943	-4.92328	-4.90499	-5.14189	-5.34788	-4.95472	-4.56173	-4.0672	-4.47107	-3.86248	-3.62915	-3.35943	-3.41589	-3.08207	-2.95816	-2.81613	-2.89058	-2.82194	-2.94409	-2.92253	-3.09079	-3.33343	-3.74242	-3.77724	-4.05566	-4.90347	-4.65121	-4.89071	-4.79021	-4.66319	-4.43985	-4.87442	-4.62204	-4.31054	-4.68772	-4.43611	-4.4193	-4.40463
1.95	∞	-4.86231	-4.71693	-4.8795	-4.95224	-4.98313	-5.04797	-5.27162	-4.82999	-4.37972	-4.20943	-4.22823	-3.76028	-3.57887	-3.2898	-3.62744	-3.1469	-2.94812	-3.18236	-2.90292	-2.94353	-2.95122	-3.27874	-3.10346	-3.39262	-3.9714	-3.71518	-3.97747	-4.64965	-5.38468	-4.66023	-4.89606	-4.72276	-4.43809	-5.09861	-4.53235	-4.31302	-4.43634	-4.58416	-4.34283	-4.8889
1.96	∞	-4.84168	-4.74611	-4.88162	-4.95176	-5.10142	-4.97823	-5.16726	-4.69513	-4.43952	-3.92894	-4.15573	-3.8592	-3.82658	-3.56585	-3.51436	-3.22747	-3.16959	-3.16823	-2.93179	-3.09025	-2.98049	-3.29075	-3.34059	-3.44686	-3.86905	-4.03728	-4.28844	-4.65608	-5.39026	-5.18056	-4.43774	-4.56312	-4.47733	-4.8037	-5.26449	-4.38687	-4.82413	-4.69231	-4.36662	-5.53417
1.97	∞	-4.83991	-4.72589	-4.9055	-5.03905	-5.03521	-5.2811	-4.87114	-4.48867	-4.50377	-4.03993	-4.23318	-3.88791	-3.6502	-3.35387	-3.29222	-3.16596	-2.9512	-3.03529	-2.94121	-2.87475	-3.02155	-3.12362	-3.1167	-3.4032	-3.58171	-3.71477	-4.08245	-4.92288	-5.11588	-5.01171	-4.99317	-4.81191	-4.25342	-4.7046	-4.4641	-4.44655	-4.35408	-4.46819	-4.50277	-4.49917
1.98	∞	-4.85406	-4.71034	-5.06239	-5.05744	-4.96761	-5.34743	-5.03058	-4.76251	-4.29691	-4.11792	-4.4305	-3.85129	-3.72155	-3.56397	-3.20015	-3.2556	-3.28006	-3.25454	-3.07369	-3.01578	-3.1157	-3.36203	-3.42055	-3.54388	-3.51412	-4.06255	-4.1758	-4.56967	-4.72844	-4.70682	-4.56842	-4.36349	-4.18418	-4.72923	-4.62744	-4.52082	-4.45516	-4.66245	-4.27565	-6.45314
1.99	∞	-4.82529	-4.72637	-4.96621	-4.94256	-4.90263	-5.20131	-5.32967	-4.87234	-4.42085	-4.02355	-4.17842	-3.77592	-3.71872	-3.36176	-3.30388	-3.34756	-3.154	-3.1854	-3.12836	-3.1726	-3.18382	-3.32429	-3.30241	-3.55942	-3.59508	-3.77634	-4.22081	-4.81179	-4.54657	-5.0111	-4.45301	-4.44239	-4.22543	-4.47946	-4.49752	-4.36136	-4.47382	-4.43482	-4.52198	-4.68704
2	∞	-4.87271	-4.72556	-4.99096	-5.01389	-5.18538	-5.47753	-5.35638	-4.67975	-4.63606	-4.10417	-4.50409	-3.79498	-3.83462	-3.45037	-3.37928	-3.2968	-3.35621	-3.37837	-3.10212	-3.18153	-3.18272	-3.46342	-3.53706	-3.5734	-3.69506	-3.83372	-4.19719	-4.7839	-4.85859	-4.46139	-4.507	-4.45007	-4.21277	-4.61963	-4.56303	-4.26824	-4.18305	-4.45033	-4.30668	-4.59161
2.01	∞	-4.86731	-4.73265	-4.99101	-4.90793	-5.12096	-5.10311	-4.98709	-4.7255	-4.58608	-4.12852	-4.22604	-3.85153	-3.81737	-3.4817	-3.33562	-3.23965	-3.46099	-3.13814	-3.03299	-3.40722	-3.08326	-3.24766	-3.62635	-3.48208	-3.64512	-3.84201	-4.26208	-5.88754	-4.84348	-5.01911	-4.76366	-4.43652	-4.34714	-4.84106	-4.47491	-4.40753	-4.27262	-4.94367	-4.2752	-4.56502
2.02	∞	-4.898	-4.71643	-5.02983	-5.13639	-5.24867	-5.95045	-4.88164	-4.65887	-4.5801	-4.03843	-4.44449	-3.95332	-3.86894	-3.54185	-3.493	-3.36576	-3.6265	-3.2326	-3.23591	-3.25874	-3.28331	-3.36781	-3.93067	-3.64719	-3.79806	-4.03365	-4.33119	-5.14126	-4.74329	-4.67977	-4.97691	-4.66553	-4.17925	-4.50849	-4.66734	-4.33369	-4.471	-4.58726	-4.35154	-4.66526
2.03	∞	-4.88776	-4.76195	-5.04518	-5.06759	-4.91044	-5.28339	-5.67158	-4.60849	-4.66522	-4.25142	-4.37352	-4.05768	-3.81869	-3.52043	-3.64898	-3.6429	-3.2524	-3.18755	-3.31802	-3.26022	-3.3741	-3.29931	-3.41525	-3.98421	-4.13549	-3.95092	-4.44919	-5.12274	-4.54197	-4.6087	-4.44786	-4.40621	-4.22762	-4.54921	-4.35377	-4.12582	-4.32744	-4.65301	-4.44055	-4.61528
2.04	∞	-4.90728	-4.72237	-5.00712	-5.091	-5.05025	-5.33365	-5.04305	-4.80386	-4.43275	-4.22246	-4.43126	-3.88768	-3.88935	-3.51762	-3.37117	-3.52458	-3.54139	-3.54751	-3.4544	-3.21441	-3.47353	-3.63425	-3.81004	-3.94496	-3.71312	-3.92587	-4.58645	-4.73357	-4.59201	-4.42611	-4.49436	-4.54353	-4.37386	-4.47547	-4.49772	-4.32163	-4.33052	-4.46932	-4.40324	-4.70856
2.05	∞	-4.89638	-4.75436	-5.00518	-5.15061	-4.94644	-5.25901	-5.18119	-4.7691	-4.48611	-4.16401	-4.31019	-4.20317	-3.85439	-3.51187	-3.48207	-3.47294	-3.43094	-3.04539	-3.47583	-3.39662	-3.53781	-3.19936	-3.66235	-3.76419	-3.83205	-3.98092	-4.36858	-4.48321	-4.58003	-4.40158	-4.35333	-4.47712	-4.15833	-4.25404	-4.35798	-4.53852	-4.23701	-4.56099	-4.24678	-5.2205
2.06	∞	-4.86847	-4.7882	-5.083	-5.058	-5.02749	-5.32285	-5.16292	-4.76436	-4.50404	-4.40015	-5.34224	-4.03922	-3.84011	-3.64392	-3.52949	-3.61845	-3.70634	-3.3987	-3.38902	-3.43847	-3.44101	-3.50757	-3.90438	-3.88176	-3.95222	-4.19037	-5.04071	-4.77595	-4.49036	-4.33318	-4.52502	-4.47024	-4.31539	-4.38636	-4.45482	-4.31103	-4.21127	-4.5236	-4.24007	-4.78153
2.07	∞	-4.8813	-4.77631	-5.03825	-5.18374	-4.88912	-5.87253	-4.91077	-4.73202	-4.40979	-4.27091	-4.64717	-4.0495	-3.81391	-3.77064	-3.60713	-3.56256	-3.51513	-3.44858	-3.36094	-3.29991	-3.40918	-3.63572	-3.65052	-3.86364	-4.04381	-4.40098	-4.37371	-4.68581	-4.5326	-4.32598	-4.67935	-4.39551	-4.37928	-4.56656	-4.4193	-4.42813	-4.25577	-4.4088	-4.46785	-4.17872
2.08	∞	-4.89715	-4.74051	-5.04429	-4.98174	-5.0314	-5.27115	-5.50211	-4.85546	-4.64782	-4.23169	-4.73463	-4.25268	-3.8965	-3.63714	-3.57763	-3.55488	-3.65287	-3.41048	-3.1741	-3.43778	-3.22061	-3.55699	-3.75311	-3.86218	-3.94404	-4.15048	-4.82093	-4.54374	-4.44223	-4.14959	-4.22407	-4.17211	-4.28244	-4.8624	-4.60728	-4.21819	-4.18213	-4.61666	-4.36285	-4.76277
2.09	∞	-4.92581	-4.80632	-5.0774	-5.06873	-5.03323	-5.78901	-5.00742	-4.88465	-4.43861	-4.1348	-4.33974	-4.08236	-4.01545	-3.95956	-3.67848	-3.57097	-3.60314	-3.50375	-3.61769	-3.55218	-3.69869	-3.67748	-3.87872	-4.03869	-4.1745	-5.52185	-4.71069	-4.65228	-4.41621	-4.55183	-4.23657	-4.29188	-4.08249	-4.29489	-4.34816	-4.34576	-4.43539	-4.36694	-4.33124	-4.38734
2.1	∞	-4.88726	-4.76074	-4.96975	-5.13463	-4.91412	-5.92737	-4.88257	-5.19519	-4.46922	-4.23974	-4.24872	-3.8943	-4.00981	-3.62664	-3.8007	-3.54491	-3.44047	-3.52193	-3.50148	-3.6746	-3.60021	-3.64138	-3.64546	-3.9325	-4.58378	-4.08616	-5.1723	-5.29315	-4.82812	-4.67186	-4.5065	-4.13496	-4.35306	-4.48033	-4.33507	-4.08067	-4.33959	-4.23982	-4.1802	-4.94103
2.11	∞	-4.89509	-4.77617	-5.16442	-5.00829	-5.10834	-5.35396	-5.38577	-4.75153	-4.68687	-4.18058	-4.08785	-3.97936	-3.98825	-3.74963	-3.72232	-3.54452	-3.54725	-3.4629	-3.72223	-3.29606	-3.87625	-3.63042	-3.70529	-3.97351	-4.27374	-4.15967	-4.90952	-4.57504	-5.14146	-4.18968	-4.23225	-4.16529	-4.13912	-4.29733	-4.47586	-4.068	-4.14261	-4.79045	-4.1979	-4.80895
2.12	∞	-4.93552	-4.76448	-5.0569	-5.10398	-5.01052	-5.34778	-5.0738	-4.82366	-4.72986	-4.18802	-4.49428	-4.05493	-3.92755	-3.79145	-3.71639	-3.66042	-3.77661	-3.58868	-3.54765	-3.67572	-3.66025	-3.79669	-4.01976	-4.0992	-4.09625	-4.28288	-4.75818	-4.58567	-4.46805	-4.27476	-4.33759	-4.30092	-4.34301	-4.29314	-4.47319	-4.32218	-4.1872	-4.4378	-4.309	-4.47955
2.13	∞	-4.92469	-4.77866	-5.05806	-5.03748	-5.18886	-5.34314	-5.95951	-5.20085	-4.70412	-4.34485	-4.29304	-4.52262	-4.05461	-3.75337	-3.7211	-3.40546	-3.62529	-3.6824	-4.12235	-3.43871	-4.35382	-3.82034	-3.95351	-3.72667	-4.59703	-5.27993	-4.57356	-4.34641	-4.22243	-4.08835	-4.47515	-4.32167	-4.17886	-4.38913	-4.32949	-4.30975	-4.26416	-4.56204	-4.11827	-4.39084
2.14	∞	-4.93767	-4.76795	-4.99447	-5.17054	-5.14297	-5.51708	-5.96849	-4.75965	-4.70129	-4.3251	-4.67624	-4.22371	-3.91795	-3.72612	-3.92997	-3.48934	-3.57654	-3.52408	-3.5579	-3.50599	-3.61715	-3.67076	-3.79692	-3.91252	-4.46353	-4.50033	-5.54913	-4.16909	-4.38212	-4.24767	-4.23464	-4.30193	-4.18159	-4.33385	-4.21996	-4.1615	-4.14297	-4.19182	-4.07271	-4.41708
2.15	∞	-4.93166	-4.80766	-5.03168	-5.19044	-5.25028	-5.91989	-4.97693	-6.05737	-4.52009	-4.29069	-4.5975	-4.04239	-4.06596	-3.70009	-3.82426	-3.68528	-3.78771	-3.42557	-3.39762	-3.48576	-3.50665	-3.60318	-4.01528	-4.1126	-4.35808	-4.23997	-5.94264	-4.5379	-4.21268	-4.45913	-4.20872	-4.20691	-4.07372	-4.26749	-4.0954	-4.26665	-4.22214	-4.48065	-4.10226	-4.73263
2.16	∞	-4.9338	-4.80461	-5.03269	-5.27595	-4.98522	-5.17226	-5.20863	-4.76357	-4.62184	-4.18766	-4.84297	-4.19237	-4.13211	-3.60457	-3.7097	-3.63235	-3.83771	-3.46181	-3.6606	-3.76729	-3.75339	-3.66247	-4.33988	-4.18648	-4.29839	-4.12377	-4.67781	-4.07777	-4.24186	-4.24747	-4.42948	-4.28464	-4.16134	-4.46075	-4.39655	-4.34229	-4.34143	-4.12746	-4.3055	-4.07282
2.17	∞	-4.93728	-4.82003	-5.13171	-5.23201	-5.27991	-5.28424	-4.83801	-4.9101	-4.55168	-4.33232	-4.56406	-4.27976	-3.92057	-3.72629	-3.77025	-3.56088	-3.48582	-3.4452	-3.62184	-3.53749	-3.70345	-3.6342	-3.75901	-4.01083	-4.36832	-4.49689	-4.52187	-4.48949	-4.28822	-3.98426	-4.28335	-4.57504	-3.91263	-4.15897	-4.31949	-4.49898	-4.26825	-4.6483	-4.23998	-4.41486
2.18	∞	-4.92374	-4.82246	-5.05701	-5.14933	-5.18446	-5.08239	-4.94834	-5.14678	-4.85217	-4.10715	-4.54896	-4.40942	-4.03054	-3.79497	-3.92782	-3.51557	-3.94772	-3.77908	-3.60843	-3.49831	-3.70071	-4.06286	-4.36551	-3.93046	-5.07625	-5.42155	-4.40847	-4.05921	-4.35403	-4.24121	-4.30314	-4.18828	-4.03311	-4.36858	-4.19019	-4.18819	-4.15753	-4.23493	-4.13265	-4.1071
2.19	∞	-4.93559	-4.81298	-5.00012	-5.05654	-5.12131	-5.0632	-5.48777	-4.95965	-4.61917	-4.13003	-4.90737	-4.76734	-3.87989	-3.79576	-3.64061	-4.02337	-3.46726	-3.84007	-3.71846	-4.00644	-3.74033	-4.09076	-3.71813	-4.55321	-4.15553	-4.58798	-5.25782	-3.88446	-4.17702	-4.19601	-4.18945	-4.2817	-4.35896	-4.43756	-4.14102	-4.14388	-4.2513	-4.30862	-4.09153	-3.89544
2.2	∞	-4.9566	-4.81373	-5.12913	-5.09227	-5.01744	-5.33642	-5.22393	-4.82976	-4.46087	-4.27794	-4.58073	-4.28305	-4.02605	-3.79167	-3.84756	-3.54052	-3.56474	-3.52314	-3.62342	-3.85377	-3.67524	-3.68388	-3.85945	-3.96502	-4.62224	-4.81353	-4.85875	-4.1017	-4.17549	-4.42497	-4.10732	-4.11287	-4.06487	-4.15026	-4.0675	-4.0067	-4.2759	-4.06117	-4.27846	-4.21134
2.21	∞	-4.98762	-4.83769	-5.11622	-4.95507	-5.1057	-5.55173	-5.11965	-5.29033	-4.85862	-4.18528	-4.64238	-4.42195	-4.08678	-3.79258	-3.91369	-3.77959	-3.84956	-3.58545	-3.78488	-4.01318	-3.97297	-3.91079	-4.57883	-5.37926	-5.22465	-5.2073	-4.36541	-4.08186	-4.15893	-4.14961	-4.02552	-4.11848	-4.00876	-4.10034	-4.08756	-4.03549	-3.99613	-4.17413	-4.0948	-4.01574
2.22	∞	-5.00687	-4.8172	-5.01722	-5.04291	-5.13981	-5.24147	-5.17845	-4.92871	-4.68249	-4.35299	-4.7508	-4.2132	-4.1651	-3.83699	-3.90811	-4.0947	-3.69864	-3.59001	-3.6673	-3.98773	-3.7795	-3.83194	-3.99384	-4.40957	-4.39354	-4.54717	-4.26418	-4.02719	-4.01577	-4.07955	-4.14405	-4.06361	-3.95996	-4.28426	-4.05967	-3.93993	-4.04166	-4.13503	-4.15992	-4.20242
2.23	∞	-4.94578	-4.83244	-5.04962	-5.23606	-5.03167	-5.90058	-5.00563	-4.86646	-5.57557	-4.24261	-5.43563	-4.20987	-3.97962	-3.94271	-3.97734	-3.98755	-3.82851	-3.83722	-3.61038	-4.99083	-3.71932	-4.17657	-4.55907	-4.42687	-4.31717	-4.17617	-4.38958	-4.1913	-4.10186	-4.14553	-4.03395	-3.96253	-4.06135	-4.24233	-3.97759	-4.20319	-4.18716	-4.17875	-4.07013	-3.9936
2.24	∞	-4.9574	-4.82431	-5.03196	-5.05301	-5.35551	-5.41766	-5.77098	-5.42465	-4.95331	-4.34931	-4.20512	-4.6583	-3.92475	-3.92509	-4.33433	-3.77853	-3.69689	-3.80982	-4.10146	-4.45884	-4.75002	-4.12298	-3.98712	-5.56589	-4.08452	-4.54742	-5.0333	-3.96419	-4.51545	-4.04335	-4.02313	-4.12467	-4.12786	-4.32529	-4.17985	-3.81676	-4.17378	-4.08807	-4.2376	-3.98926
2.25	∞	-4.98392	-4.8364	-5.14191	-5.05623	-5.16099	-5.34787	-5.68518	-4.70634	-4.86613	-4.43598	-4.48397	-4.53328	-4.44039	-3.75913	-3.85603	-3.60669	-3.67369	-3.91398	-3.86765	-4.18206	-4.20109	-4.33698	-4.13831	-4.1844	-4.51538	-4.87874	-4.05257	-3.88301	-3.96584	-4.03826	-3.9919	-4.18227	-3.97114	-4.07726	-4.2421	-4.20068	-4.04392	-4.17728	-4.00584	-4.10894
2.26	∞	-5.01242	-4.78846	-5.24445	-5.094	-4.9689	-5.36988	-4.91662	-5.13769	-4.55326	-4.29265	-4.6745	-4.4343	-4.43407	-3.66343	-4.19795	-3.63864	-3.8781	-3.62303	-3.74567	-4.14548	-4.0048	-3.91555	-5.24874	-4.09046	-4.19393	-4.4488	-4.01693	-4.11514	-3.99162	-4.16654	-4.12521	-4.06378	-3.9363	-3.97824	-3.86476	-3.93239	-4.11591	-4.05157	-3.9447	-4.31368
2.27	∞	-4.96075	-4.84591	-5.20102	-4.98139	-5.09415	-5.45565	-5.15613	-5.11586	-4.93482	-4.25941	-4.33282	-4.27433	-4.12669	-3.82206	-3.84878	-3.88422	-3.88124	-3.64711	-3.76265	-5.01074	-4.05887	-3.89172	-4.56198	-4.27996	-4.41384	-4.55285	-4.04502	-3.91054	-4.41092	-4.04926	-4.08121	-3.91635	-3.9513	-3.89116	-4.07574	-3.88766	-4.05533	-4.12764	-3.86618	-4.09883
2.28	∞	-4.9436	-4.84356	-5.28935	-5.11261	-4.8435	-5.21816	-4.98423	-5.19247	-4.94624	-4.7207	-4.63399	-4.37598	-4.14869	-4.03012	-4.1222	-3.82697	-3.73978	-3.75194	-3.88736	-4.91951	-4.31401	-4.17102	-4.47073	-5.02938	-4.64196	-3.98904	-4.37498	-3.93701	-4.0692	-3.8289	-4.13055	-3.84812	-3.80422	-4.30333	-3.84235	-4.0761	-3.92098	-4.1543	-3.81956	-4.20639
2.29	∞	-4.98759	-4.8704	-5.24194	-5.0985	-5.10692	-6.52339	-5.89998	-5.18552	-4.72258	-4.43183	-4.60019	-4.59811	-4.12505	-4.52701	-3.97834	-4.04496	-3.73965	-3.8825	-3.80997	-3.91276	-3.98312	-4.89403	-4.1617	-4.3073	-3.96663	-3.68759	-4.28434	-3.98894	-3.94697	-3.88049	-3.73559	-4.08081	-3.97861	-3.97274	-3.87337	-3.983	-4.02054	-4.13113	-4.07394	-3.99928
2.3	∞	-4.97541	-4.86416	-5.17362	-5.0903	-4.95319	-6.04148	-4.82978	-5.53813	-4.63428	-4.4587	-4.72342	-4.32335	-4.65777	-3.82902	-4.34632	-4.2802	-3.97785	-3.845	-4.2138	-4.32351	-4.47345	-4.43034	-4.10766	-3.84875	-3.88221	-4.38407	-3.96894	-4.00678	-4.00631	-3.77572	-4.02629	-3.83773	-3.83027	-3.87148	-3.77391	-3.98944	-4.02165	-3.93706	-3.97264	-4.1449
2.31	∞	-5.00639	-4.89438	-5.10603	-5.11514	-5.13514	-5.31545	-5.27351	-5.69985	-4.89042	-4.25083	-4.46298	-4.87813	-4.17475	-3.88646	-3.9853	-3.94616	-4.1723	-3.87272	-3.89845	-4.87286	-4.20917	-4.67649	-4.25398	-4.24613	-4.43706	-4.37034	-4.15153	-3.62086	-4.22479	-4.04948	-3.77596	-3.88453	-4.03413	-4.10202	-4.13338	-3.95017	-4.06485	-4.13242	-4.05332	-4.59299
2.32	∞	-4.99926	-4.87146	-5.09359	-5.15362	-5.09075	-7.62498	-4.89464	-4.84317	-4.93699	-4.24951	-4.5536	-4.29635	-4.04506	-3.98095	-5.92072	-4.04549	-4.0857	-4.44949	-3.83015	-3.61621	-4.20363	-3.85426	-4.25963	-4.01371	-3.79298	-4.09289	-4.585	-3.94934	-3.88771	-4.18758	-3.90146	-3.978	-3.83664	-4.05284	-4.12287	-3.97666	-3.93805	-4.28224	-3.97859	-4.13241
2.33	∞	-5.00258	-4.85564	-5.24947	-5.36875	-5.12861	-5.44567	-6.58137	-5.08781	-4.70902	-4.18721	-5.15367	-4.41273	-5.53882	-4.25001	-4.75877	-4.10172	-4.40138	-4.82234	-4.10741	-3.83876	-4.39425	-3.92291	-3.87356	-3.92984	-3.72459	-3.6119	-3.55297	-3.78291	-3.89596	-4.00022	-3.98578	-4.13709	-4.06188	-4.1567	-4.07059	-3.91216	-4.00275	-3.86656	-3.92816	-4.6128
2.34	∞	-5.00243	-4.87135	-5.16199	-4.96286	-5.07592	-5.07206	-5.11029	-5.27541	-4.84129	-4.2681	-4.48957	-6.71102	-4.12953	-3.95716	-4.29671	-4.34923	-4.63422	-4.46139	-4.14718	-3.76053	-4.4269	-3.90264	-3.9102	-3.74973	-3.78401	-6.45565	-3.71611	-3.59737	-3.64156	-3.8939	-3.9551	-3.93863	-3.94072	-3.81457	-4.02087	-3.89544	-4.03333	-4.12357	-3.83679	-3.97177
2.35	∞	-5.01938	-4.85212	-5.22465	-5.00797	-4.91089	-6.19934	-4.73494	-5.07009	-4.60267	-4.86846	-5.27322	-5.32507	-4.58298	-3.88472	-4.14532	-5.07141	-3.83194	-4.00054	-3.80986	-3.98932	-3.60802	-3.68887	-3.44217	-3.73869	-3.5533	-3.91167	-3.72464	-3.79169	-3.80882	-3.70883	-3.855	-3.96713	-3.54987	-3.98754	-3.8397	-3.86117	-4.06138	-3.93641	-3.8673	-3.90335
2.36	∞	-5.00845	-4.83661	-5.27407	-5.10743	-4.8593	-5.16052	-4.95164	-6.05041	-4.86544	-4.76298	-6.5787	-4.84659	-4.43058	-4.04819	-4.49985	-5.4275	-4.80755	-4.22587	-4.31755	-3.84656	-3.89099	-3.72197	-3.60098	-3.60564	-3.87227	-4.06529	-3.72047	-3.6294	-3.84739	-3.66969	-3.83443	-3.73816	-3.76099	-3.62489	-3.83588	-3.74431	-3.88956	-4.17733	-3.91662	-4.17601
2.37	∞	-5.00013	-4.88388	-5.33628	-5.06779	-5.16447	-6.04806	-4.98685	-5.6957	-5.20439	-4.32502	-4.89457	-4.45443	-5.25182	-4.55737	-5.77173	-3.85419	-4.48289	-4.42252	-3.84041	-3.95169	-3.60681	-3.68154	-3.98948	-3.37147	-3.7058	-3.67257	-3.69636	-3.6847	-3.63695	-3.78237	-3.68209	-3.76652	-3.75738	-3.86533	-3.89284	-3.95517	-3.84254	-3.86213	-3.86732	-3.82039
2.38	∞	-5.03859	-4.90077	-5.08277	-5.16546	-5.07973	-6.13247	-4.6985	-5.02626	-4.9714	-4.43727	-4.65826	-4.17889	-4.39085	-4.41768	-4.38336	-4.01449	-4.2661	-4.57703	-3.66776	-5.1262	-3.50601	-3.9281	-3.60774	-3.90534	-3.48986	-3.53946	-3.54895	-3.4016	-3.63861	-3.64126	-3.5249	-3.75808	-3.66845	-3.90671	-3.84468	-3.99631	-4.00658	-3.83992	-3.83551	-4.10028
2.39	∞	-5.04131	-4.97283	-5.25229	-5.05013	-4.89475	-5.88686	-4.74828	-5.37521	-5.23354	-4.67915	-4.77485	-5.44442	-4.85954	-4.19733	-4.02094	-3.9683	-3.95215	-3.75007	-3.53789	-3.5229	-3.39166	-3.45221	-3.45763	-3.38931	-3.97492	-3.5968	-3.55407	-3.64829	-3.61151	-3.63184	-3.68995	-3.56726	-3.69559	-3.88034	-3.74078	-3.70887	-3.89368	-3.79064	-3.88533	-3.81868
2.4	∞	-5.03116	-4.92378	-5.34302	-5.10672	-4.76708	-5.43163	-4.82131	-5.43153	-5.04299	-4.64467	-4.67402	-4.46061	-4.86436	-4.07323	-4.97141	-3.65509	-4.67847	-3.79359	-3.60614	-3.76991	-3.44135	-3.39539	-3.62326	-3.27475	-3.61736	-3.32734	-3.58649	-3.44595	-3.60794	-3.612	-3.53211	-3.66395	-3.86945	-3.72475	-3.61135	-3.74065	-3.79789	-3.78142	-3.88011	-3.76587
2.41	∞	-4.97715	-4.92448	-5.27751	-5.23265	-4.99577	-4.87869	-4.82755	-5.60229	-5.75529	-4.67982	-4.38251	-4.41362	-4.48289	-4.71287	-4.59676	-4.41844	-3.79933	-3.58909	-3.39344	-3.49471	-3.28059	-3.34187	-3.38543	-3.49418	-3.5832	-3.52491	-3.74647	-3.42085	-3.47952	-3.57006	-3.83825	-3.75819	-3.70573	-3.57392	-3.7656	-3.76153	-3.71891	-3.86893	-3.70263	-3.88001
2.42	∞	-5.03942	-4.94082	-5.29257	-5.19112	-4.99164	-5.03627	-4.55839	-5.4408	-7.04406	-4.84529	-4.5539	-4.1719	-4.10636	-4.33654	-3.95655	-3.83254	-3.6969	-3.6039	-3.63697	-3.99026	-3.41485	-3.4095	-3.34516	-3.22428	-3.41126	-3.32983	-3.30208	-3.33691	-3.55888	-3.61133	-3.7246	-3.70706	-3.48956	-3.69281	-3.68668	-3.66021	-3.63332	-3.89437	-3.65741	-3.69532
2.43	∞	-5.02746	-4.91605	-5.24937	-5.02254	-4.94965	-5.01623	-4.44934	-4.54966	-4.49845	-5.02861	-4.33623	-4.43098	-4.37387	-4.51622	-4.04433	-3.35482	-3.2826	-3.30682	-3.25251	-3.21333	-3.14944	-3.1321	-3.0218	-3.04099	-3.46635	-3.45857	-3.46751	-3.49754	-3.39705	-3.61327	-3.3515	-3.36559	-3.38674	-3.81803	-3.75827	-3.60912	-3.67546	-3.84957	-3.73167	-3.70986
2.44	∞	-4.98783	-4.93688	-5.20975	-5.19793	-4.93608	-5.07513	-4.81418	-5.54939	-5.26823	-4.82179	-4.29917	-4.27066	-4.60902	-4.95455	-3.89446	-3.80394	-3.47281	-3.56171	-3.38963	-3.2934	-3.26295	-3.30295	-3.21594	-3.30115	-3.29312	-3.4859	-3.51842	-3.41143	-3.38654	-3.52555	-3.58847	-3.68597	-3.65599	-3.61267	-3.66757	-3.74583	-3.87732	-3.66875	-3.61817	-3.63168
2.45	∞	-5.04314	-4.94705	-5.57394	-4.94286	-5.32204	-4.94607	-4.69345	-4.69916	-4.29229	-4.47436	-5.84364	-4.14988	-3.9449	-4.03189	-3.57281	-3.62783	-3.43029	-3.13418	-3.11514	-3.03366	-3.01831	-2.97453	-3.11509	-3.18153	-3.11313	-3.247	-3.29154	-3.35039	-3.67761	-3.3128	-3.3121	-3.56445	-3.57299	-3.6619	-3.66166	-3.62165	-3.59179	-3.89816	-3.81131	-3.62707
2.46	∞	-5.02674	-4.98332	-5.36077	-5.05857	-4.9822	-5.54587	-4.49731	-4.4955	-4.76933	-4.37985	-4.01237	-4.75654	-3.69734	-3.68714	-3.77593	-3.63893	-3.20344	-3.26539	-3.0469	-2.93911	-2.95174	-3.05114	-2.94794	-3.18704	-3.24771	-3.10434	-3.11612	-3.46376	-3.2343	-3.32784	-3.52526	-3.35923	-3.44589	-3.66303	-3.59879	-3.59393	-3.68656	-3.69725	-3.52022	-3.86756
2.47	∞	-5.03147	-5.00856	-5.459	-5.15503	-5.07536	-6.40853	-4.5345	-4.99592	-4.49079	-5.10884	-4.55274	-4.72052	-4.11682	-4.0339	-3.63407	-3.59125	-3.3823	-3.16619	-3.04378	-3.0054	-2.95705	-2.96043	-3.07896	-3.16669	-3.1794	-3.24816	-3.33198	-3.54259	-3.54421	-3.46069	-3.4069	-3.52886	-3.46845	-3.97184	-3.84135	-3.67559	-3.58794	-3.45817	-3.70779	-3.46717
2.48	∞	-5.08135	-4.96168	-5.29697	-4.99255	-4.89991	-5.28169	-4.59721	-4.89232	-4.51856	-4.42839	-4.4834	-4.21458	-3.88656	-3.87693	-3.57012	-3.40419	-3.31621	-3.30451	-3.01787	-2.91302	-2.93446	-3.10162	-3.06272	-3.02843	-3.10007	-3.21356	-3.18641	-3.29969	-3.49626	-3.30867	-3.35017	-3.49851	-3.49546	-3.5548	-3.51987	-3.53116	-3.57247	-3.90241	-3.7081	-3.66748
2.49	∞	-5.06518	-5.10763	-5.41774	-4.86709	-4.98979	-4.9115	-4.64647	-4.77172	-4.83911	-4.59093	-3.97673	-4.07085	-3.78954	-3.54315	-3.38496	-3.25707	-3.26373	-3.04485	-3.0146	-3.15072	-2.93377	-2.86827	-3.02769	-2.92308	-2.97748	-2.99094	-3.10241	-3.30534	-3.1439	-3.31313	-3.50502	-3.58541	-3.53629	-3.53878	-3.60519	-3.43823	-3.59706	-3.39663	-3.42613	-3.74685
2.5	∞	-5.07493	-4.97257	-5.77968	-5.10882	-4.86464	-5.0104	-4.49567	-4.75735	-4.46917	-4.46398	-4.26409	-4.35673	-4.38889	-3.67243	-3.47118	-3.50521	-3.42716	-2.96728	-3.13648	-3.28569	-3.03942	-2.80214	-3.08788	-3.13098	-3.01858	-3.11491	-3.37231	-3.44107	-4.06425	-3.34214	-3.42536	-3.5638	-3.36036	-3.66093	-3.55204	-3.76205	-3.52968	-3.63131	-3.41069	-3.62196
2.51	∞	-5.01952	-5.00103	-5.68809	-5.09852	-4.73466	-5.44252	-4.45602	-4.40534	-4.03198	-4.35921	-4.32934	-3.99311	-3.79366	-3.63488	-3.2215	-3.429	-3.2608	-3.18232	-3.01097	-2.79751	-2.92607	-3.00972	-2.99891	-3.06203	-2.83691	-3.0239	-3.18334	-3.20394	-3.34304	-3.33794	-3.06994	-3.26997	-3.40086	-3.55146	-3.5016	-3.56948	-3.46496	-3.50589	-3.39035	-3.53867
2.52	∞	-5.04894	-4.99702	-5.3374	-4.99728	-4.67246	-4.62391	-4.54853	-4.56303	-4.33404	-4.12819	-3.88283	-4.05966	-3.89137	-3.54521	-3.36861	-3.23567	-3.36903	-3.01717	-3.04522	-3.14909	-2.95787	-2.85525	-3.07227	-2.89179	-2.9295	-3.01131	-3.15383	-3.26782	-3.1325	-3.12745	-3.28251	-3.42938	-3.4921	-3.32613	-3.39014	-3.62655	-3.61612	-3.63925	-3.39689	-3.58715
2.53	∞	-5.04884	-5.12708	-5.77729	-4.81599	-4.67111	-5.35688	-4.38378	-4.47778	-4.67502	-4.41786	-3.83231	-3.89458	-3.53205	-3.6042	-3.45	-3.24035	-3.24831	-3.08573	-2.87946	-3.04715	-2.81382	-2.91208	-2.99365	-2.90979	-3.01786	-3.06782	-2.96444	-3.18501	-3.07059	-3.22658	-3.47782	-3.36049	-3.27583	-3.55113	-3.37258	-3.3817	-3.41755	-3.31026	-3.53316	-3.46053
2.54	∞	-5.10418	-5.0077	-5.58135	-4.97325	-5.14299	-4.81249	-4.7693	-4.53283	-4.58844	-4.11388	-4.1094	-3.99815	-3.37008	-3.25846	-3.34346	-3.26788	-3.22535	-3.41345	-2.96025	-3.07382	-2.87566	-3.1939	-2.97276	-2.94291	-2.93573	-2.78084	-2.82805	-3.23086	-3.27234	-3.1416	-3.401	-3.41479	-3.43105	-3.47618	-3.72829	-3.44234	-3.3029	-3.41612	-3.60738	-3.77005
2.55	∞	-5.08606	-4.99338	-5.25412	-4.87215	-4.8127	-4.93216	-4.27179	-5.0791	-4.40531	-4.40101	-3.91163	-3.5727	-3.81311	-3.76653	-3.42542	-3.25676	-3.04821	-3.30653	-3.15202	-2.92863	-3.09125	-3.10946	-2.8171	-2.93086	-2.99708	-3.17807	-3.1298	-2.90518	-3.11482	-3.31735	-3.35602	-3.61497	-3.25223	-3.54845	-3.45317	-3.54757	-3.68312	-3.55533	-3.44027	-3.56423
2.56	∞	-5.02797	-5.04487	-6.15067	-5.00662	-4.72914	-4.71985	-4.37881	-4.67035	-4.25276	-4.59612	-3.77995	-4.11524	-3.53123	-3.44114	-3.37025	-3.36507	-3.14286	-3.06797	-3.2639	-3.14353	-3.15748	-2.9081	-2.90184	-3.00969	-2.95521	-2.93236	-2.94839	-3.30663	-2.9963	-3.34697	-3.24821	-3.41331	-3.27064	-3.42978	-3.4422	-3.49891	-3.39563	-3.44456	-3.41828	-3.64436
2.57	∞	-5.07573	-5.05023	-5.47627	-5.06414	-4.76933	-4.97506	-4.58982	-4.13729	-4.21054	-4.20277	-3.71284	-3.75463	-3.61886	-3.53609	-3.28107	-3.21874	-3.00132	-3.69842	-3.13221	-3.61923	-3.04945	-3.39994	-2.7657	-2.87494	-2.90802	-2.97788	-3.03781	-3.05877	-2.97879	-3.23446	-3.26692	-3.12687	-3.40974	-3.43768	-3.34389	-3.64286	-3.63858	-3.56735	-3.4645	-3.52739
2.58	∞	-5.05163	-5.02596	-5.4895	-5.10053	-4.76008	-4.86471	-4.4154	-4.34503	-4.31999	-4.60669	-3.90812	-3.78438	-3.98999	-3.55437	-3.31103	-3.38171	-3.19279	-3.16924	-3.48203	-3.32813	-3.39166	-3.00475	-2.96407	-3.02298	-2.8826	-2.98396	-3.31211	-3.09134	-3.12713	-3.40028	-3.31148	-3.27808	-3.33988	-3.40156	-3.48195	-3.64512	-3.69223	-3.60789	-3.64805	-3.56133
2.59	∞	-5.09722	-5.10973	-6.19142	-4.82445	-5.08996	-4.75543	-4.50169	-4.72657	-4.44455	-4.01589	-3.98111	-4.16761	-3.56016	-3.69125	-3.38551	-3.4711	-3.34357	-3.26154	-3.57958	-3.24499	-3.47056	-3.07676	-3.10385	-3.11333	-2.99577	-3.10255	-3.00348	-3.27633	-3.15018	-3.16861	-3.37294	-3.45142	-3.41426	-3.42231	-3.66775	-3.39121	-3.51025	-3.4832	-3.41869	-3.6872
2.6	∞	-5.08522	-4.98856	-5.75641	-4.91915	-4.85939	-4.75576	-4.19385	-4.28474	-4.28453	-4.17601	-3.8909	-3.64825	-3.60306	-3.5305	-3.57454	-3.36212	-3.32752	-3.17864	-3.18411	-3.11883	-3.08104	-3.00786	-3.06597	-3.00353	-3.13826	-2.993	-3.0234	-3.04272	-3.12668	-3.20348	-3.28099	-3.22778	-3.18036	-3.43921	-3.45911	-3.45349	-3.3885	-3.63349	-3.65848	-4.08306
2.61	∞	-5.06429	-5.05101	-6.33192	-4.8454	-4.89902	-4.79466	-4.41539	-4.31334	-4.51292	-4.14323	-4.04472	-3.59685	-3.8069	-3.51275	-3.57193	-3.41233	-3.2099	-3.23801	-3.25633	-3.32684	-3.13746	-3.09395	-2.96619	-3.02258	-3.11768	-2.97722	-3.21853	-2.97253	-3.23321	-3.24823	-3.39483	-3.22968	-3.34593	-3.44264	-3.54953	-3.43578	-3.64952	-3.62128	-3.56063	-3.80315
2.62	∞	-5.10511	-5.02559	-6.68632	-4.9062	-4.78451	-4.60556	-4.34455	-4.32378	-4.08916	-4.19595	-3.77501	-3.94793	-3.77026	-3.50024	-3.34361	-3.45719	-3.39565	-3.42211	-3.44064	-3.33973	-3.33906	-3.26008	-3.14459	-3.08192	-2.94965	-2.9894	-3.13698	-3.18753	-3.07418	-3.27533	-3.16059	-3.27769	-3.31649	-3.36439	-3.4326	-3.48219	-3.35901	-3.61773	-3.65884	-3.55054
2.63	∞	-5.10152	-5.0963	-5.91758	-4.81912	-4.59869	-4.93008	-4.42431	-4.52076	-4.29633	-4.12273	-3.86575	-3.74023	-3.95959	-3.46865	-3.62502	-3.51602	-3.58641	-3.27868	-3.42256	-3.42893	-3.30013	-3.09905	-3.28183	-3.19267	-3.17406	-2.97469	-3.27871	-3.08258	-3.13466	-3.17534	-3.27075	-3.34542	-3.39036	-3.48825	-3.34613	-3.36266	-3.73436	-3.46957	-3.79201	-3.87472
2.64	∞	-5.08117	-5.02427	-5.69803	-4.93942	-4.82936	-4.73316	-4.52829	-4.23869	-4.13052	-3.87844	-3.79166	-3.93735	-3.32527	-3.62189	-3.72821	-3.47407	-3.5987	-3.84482	-3.80375	-3.43514	-3.61892	-3.5292	-3.27285	-3.09196	-3.20273	-3.07569	-2.79371	-3.2081	-3.08828	-3.03213	-3.17448	-3.21674	-3.46732	-3.43297	-3.49523	-3.49418	-3.40245	-3.54265	-3.56574	-3.36625
2.65	∞	-5.11651	-5.06392	-5.67241	-4.71826	-4.71567	-4.62717	-4.39676	-4.2677	-4.32361	-4.04108	-3.8829	-3.61903	-3.56194	-3.43896	-3.46608	-3.41397	-3.79046	-4.02002	-3.55543	-3.41501	-3.4403	-3.61975	-3.49124	-3.10322	-3.04177	-2.94398	-3.00761	-3.00011	-3.11679	-3.15849	-3.34631	-3.21478	-3.38175	-3.40215	-3.46185	-3.23384	-3.30117	-3.4617	-3.65227	-3.99822
2.66	∞	-5.03048	-5.08313	-6.70057	-4.85938	-4.89826	-4.88009	-4.24601	-4.34885	-4.12822	-4.10317	-3.85354	-3.55237	-3.31162	-3.39873	-3.49172	-3.61801	-3.40557	-3.54396	-3.30024	-3.83674	-3.17593	-3.30382	-3.14528	-3.22119	-3.0317	-2.89748	-2.77394	-2.93558	-3.1093	-3.14949	-3.15059	-3.24933	-3.20588	-3.53336	-3.61236	-3.49345	-3.44391	-3.46427	-3.54271	-3.84387
2.67	∞	-5.06702	-5.07185	-6.65411	-4.8438	-4.68423	-4.50862	-4.41027	-4.12159	-4.10028	-3.98217	-3.72831	-3.65103	-3.37035	-3.58432	-3.24916	-3.41579	-3.5172	-3.65448	-3.71653	-3.5044	-3.50736	-3.39484	-3.25919	-3.08212	-2.84806	-3.06259	-2.83474	-3.02685	-3.04732	-3.06812	-3.13275	-3.11504	-3.35463	-3.22973	-3.38037	-3.29649	-3.48639	-3.54339	-3.58695	-3.68794
2.68	∞	-5.10713	-5.12454	-5.89241	-4.70841	-4.53829	-4.84695	-4.3326	-4.19823	-4.13131	-4.0977	-3.80056	-3.61548	-3.39719	-3.99733	-3.36667	-3.46989	-3.44979	-3.85701	-3.36379	-3.70878	-3.27802	-3.58431	-3.209	-3.10804	-2.93666	-3.32703	-2.88187	-2.96223	-3.11237	-3.16373	-3.18683	-3.18052	-3.28014	-3.46535	-3.20649	-3.28829	-3.41348	-3.53027	-3.62417	-3.53786
2.69	∞	-5.09534	-5.10788	-5.62841	-4.80815	-4.85967	-4.61356	-4.20468	-4.08445	-3.79136	-4.12479	-3.85403	-3.53105	-3.47133	-3.40745	-3.5011	-3.79133	-3.75795	-3.92633	-3.70949	-3.39462	-3.56898	-3.60602	-3.44088	-3.39517	-3.06794	-2.92275	-2.92713	-2.91458	-3.13011	-3.20977	-2.92238	-3.1005	-3.17997	-3.30169	-3.56082	-3.35571	-3.45374	-3.51338	-3.47426	-3.51093
2.7	∞	-5.0523	-5.03128	-6.65092	-4.82471	-4.65543	-4.37562	-4.35054	-4.14357	-4.02915	-3.71216	-3.621	-3.36989	-3.38538	-3.35961	-3.73186	-3.42575	-3.80087	-3.72117	-3.93289	-3.64479	-3.84323	-3.46443	-3.46069	-3.12029	-3.26366	-2.88081	-2.85324	-2.77102	-2.9638	-2.9194	-3.10023	-3.12835	-3.27702	-3.2324	-3.32831	-3.47179	-3.57822	-3.69619	-3.40445	-3.46803
2.71	∞	-5.05802	-5.04734	-6.62804	-4.7556	-4.52289	-4.40771	-4.12112	-4.26122	-3.69627	-3.97008	-3.79562	-3.73424	-3.47272	-3.49264	-3.56766	-3.61425	-3.55044	-3.67544	-3.59918	-3.88746	-3.48452	-3.52373	-3.2827	-3.24054	-3.13638	-3.00388	-2.9143	-3.10399	-3.08788	-3.15065	-2.80884	-3.2419	-3.0843	-3.19034	-3.1905	-3.32916	-3.4488	-3.51197	-3.48207	-3.48978
2.72	∞	-5.1602	-5.17365	-5.23444	-4.77284	-4.63677	-4.46347	-4.24919	-4.06598	-3.87378	-4.04286	-3.58719	-3.61752	-3.39939	-3.80959	-3.43036	-3.43463	-3.86827	-3.72088	-3.8563	-3.39406	-3.67086	-3.51323	-3.5525	-3.11052	-3.0209	-3.21841	-2.87932	-2.97302	-2.90778	-3.12039	-2.95607	-3.11012	-3.17496	-3.26219	-3.31652	-3.32892	-3.19167	-3.4178	-3.49786	-3.6527
2.73	∞	-5.08499	-4.99182	-5.48508	-4.73111	-4.60138	-4.39241	-4.10575	-4.07178	-3.91457	-3.71172	-3.6747	-3.63425	-3.45757	-3.6666	-3.64634	-3.56142	-3.5485	-4.12564	-3.68817	-3.81617	-3.56468	-3.89646	-3.31976	-3.23334	-3.22899	-3.13383	-2.926	-3.01628	-2.97205	-2.90601	-2.99892	-3.05206	-3.05397	-3.18187	-3.33487	-3.2739	-3.31118	-3.7375	-3.4081	-3.31965
2.74	∞	-5.11638	-5.14407	-5.67872	-4.75567	-4.48654	-4.3354	-4.1907	-3.97055	-3.75875	-3.68668	-3.52664	-3.6136	-3.82395	-3.48369	-3.66149	-3.83916	-3.94415	-3.90525	-3.55997	-3.75037	-3.47234	-3.66657	-3.54188	-3.486	-3.16366	-2.98785	-3.23968	-3.00852	-2.83752	-2.88454	-2.8408	-2.97049	-3.09141	-3.05182	-3.19051	-3.28277	-3.46744	-3.49368	-3.39199	-3.27416
2.75	∞	-5.06311	-5.16872	-5.09647	-4.78734	-4.54159	-4.15461	-4.09282	-3.90526	-3.86028	-3.77835	-3.58376	-3.64221	-3.5221	-3.57938	-3.65804	-3.7371	-3.79217	-3.6396	-3.90269	-3.47467	-3.79359	-3.464	-3.48354	-3.40854	-3.21321	-3.10374	-3.0101	-3.03779	-2.92382	-2.95427	-2.9884	-2.91409	-3.01519	-2.91564	-3.29776	-3.3451	-3.1582	-3.43866	-3.25703	-3.39188
2.76	∞	-5.18814	-5.10397	-6.34419	-4.72484	-4.60957	-4.42549	-3.98425	-3.99011	-3.69937	-3.59833	-3.6103	-3.44628	-3.70953	-3.78426	-4.02747	-3.87536	-3.92643	-3.63201	-4.04081	-3.52718	-3.85877	-3.4366	-3.61714	-3.48881	-3.49372	-3.24582	-3.20169	-2.8631	-2.89985	-2.80781	-2.84465	-2.99456	-2.9602	-3.16849	-3.30303	-3.19541	-3.26555	-3.43167	-3.44145	-3.36361
2.77	∞	-5.15607	-5.19415	-5.89624	-4.65979	-4.54121	-4.15576	-4.06381	-3.97819	-3.65487	-3.7121	-3.75445	-3.49538	-3.52982	-3.79571	-3.73473	-4.0493	-4.385	-4.06597	-4.02267	-3.57073	-3.80608	-3.81883	-3.76239	-3.5871	-3.30054	-3.26667	-2.98937	-2.88835	-3.01824	-2.90884	-2.77494	-3.01916	-2.96157	-2.94819	-3.2069	-3.21355	-3.44956	-3.31985	-3.25375	-3.49169
2.78	∞	-5.11699	-5.22734	-5.44694	-4.66219	-4.42469	-4.23865	-4.00583	-3.94049	-3.61617	-3.79255	-3.67984	-3.95928	-3.61875	-4.03865	-3.79248	-4.17758	-3.90605	-4.13137	-4.12037	-4.17376	-3.85765	-3.82583	-3.55667	-3.62985	-3.32726	-3.3613	-3.0973	-3.29712	-2.9769	-2.97792	-2.73858	-2.95694	-2.97622	-3.02181	-3.12715	-3.16557	-3.34122	-3.3685	-3.31849	-3.32098
2.79	∞	-5.0623	-5.18302	-5.28617	-4.79861	-4.46061	-4.33302	-4.05694	-3.95008	-3.83599	-3.66795	-3.54172	-3.84922	-3.89623	-4.07415	-3.89479	-4.08308	-3.85858	-4.0442	-3.76529	-3.5537	-3.69001	-3.74722	-3.56291	-3.61155	-3.38658	-3.47112	-3.31536	-3.24075	-2.89224	-2.87771	-2.95905	-2.99492	-2.97571	-3.09649	-3.15263	-3.32147	-3.25936	-3.49284	-3.21107	-3.42539
2.8	∞	-5.08052	-5.48281	-5.25654	-4.61936	-4.61042	-4.21945	-4.19147	-3.75414	-3.76614	-3.76455	-3.69815	-3.93749	-3.93183	-4.00266	-4.08144	-4.11703	-4.56476	-3.93753	-4.6016	-4.04689	-4.17393	-3.73771	-3.86	-3.73283	-3.5749	-3.36808	-3.33194	-3.27575	-3.0098	-2.98314	-2.90933	-2.79666	-3.1703	-2.97132	-3.27162	-3.16203	-3.3095	-3.0942	-3.18451	-3.28644
2.81	∞	-5.11545	-5.39631	-5.17214	-4.61913	-4.39089	-4.49548	-4.03412	-4.06458	-3.82704	-3.75043	-3.85726	-3.97087	-3.98327	-4.2068	-4.31399	-3.99696	-4.1587	-4.55192	-4.2675	-3.82442	-4.13801	-4.01534	-3.83433	-3.63428	-3.70347	-3.5565	-3.39778	-3.29273	-3.17433	-2.95225	-2.94465	-3.05948	-2.97631	-3.22241	-3.06755	-3.09746	-3.23367	-3.11471	-3.10265	-3.4371
2.82	∞	-5.02329	-5.32716	-5.17557	-4.63943	-4.32014	-4.3473	-3.8847	-3.82382	-3.89333	-3.819	-3.83035	-4.03609	-3.81148	-4.32645	-4.04101	-4.45694	-4.23876	-4.32723	-4.15561	-4.13982	-4.11023	-3.94749	-3.82468	-3.7246	-3.51576	-3.56835	-3.27028	-3.35338	-3.09909	-2.98821	-3.01852	-2.85887	-2.83411	-3.14877	-3.00771	-3.21397	-3.13802	-3.1466	-3.13747	-3.36231
2.83	∞	-5.11589	-5.23809	-4.88863	-4.34938	-4.48002	-4.64804	-3.84763	-4.12459	-3.80981	-3.94761	-3.78364	-3.66826	-4.02967	-4.15412	-4.34279	-4.46862	-4.49804	-5.42185	-4.22412	-5.35396	-4.07192	-4.11517	-4.02302	-3.81671	-3.6567	-3.43282	-3.47	-3.049	-3.12599	-3.05775	-2.91199	-3.15069	-2.77349	-3.28613	-3.14741	-2.81391	-2.96363	-3.23518	-3.29753	-3.01867
2.84	∞	-5.10132	-5.26319	-5.16072	-4.46238	-4.39199	-4.30275	-4.0006	-3.92946	-3.71282	-3.80746	-3.71027	-3.84894	-3.89289	-4.11454	-3.94278	-4.47096	-4.24176	-6.25585	-4.06533	-3.70493	-3.90121	-4.27738	-3.8531	-3.81156	-3.49678	-3.43225	-3.32848	-3.19103	-3.01324	-2.99104	-2.85105	-2.9529	-2.93018	-3.06245	-3.06362	-2.94826	-3.16914	-3.12692	-3.1531	-3.2183
2.85	∞	-5.0323	-6.04517	-4.83862	-4.42336	-4.29509	-4.12289	-3.72123	-3.61249	-3.81518	-4.02819	-3.8465	-4.11504	-4.28479	-4.02775	-3.90284	-3.89694	-4.04868	-4.29626	-4.75427	-4.42048	-4.60215	-3.92365	-3.64649	-3.51339	-3.45991	-3.46239	-3.61704	-3.44951	-3.12825	-3.14126	-2.95503	-2.6552	-2.67655	-2.92428	-2.96342	-2.8876	-2.92348	-2.88288	-2.97839	-3.18452
2.86	∞	-5.12939	-5.32356	-4.79115	-4.38034	-4.30224	-4.21272	-4.06408	-3.99219	-3.81302	-3.95684	-4.1528	-4.03196	-4.07411	-4.74632	-4.02422	-4.22151	-3.95802	-4.62429	-4.31384	-4.6297	-4.06022	-4.07494	-3.62684	-3.73069	-3.54626	-3.69804	-3.41416	-3.39117	-3.41334	-3.10503	-2.92464	-3.02037	-2.98865	-2.97909	-2.90914	-2.84371	-2.93308	-3.08526	-2.94792	-2.99237
2.87	∞	-5.04161	-5.53073	-4.73	-4.31358	-4.26102	-3.90011	-3.87187	-3.67886	-4.04469	-3.77004	-3.86178	-4.05756	-3.90051	-4.76894	-4.3492	-4.41162	-5.21042	-5.11219	-4.15724	-4.22236	-4.01456	-4.15892	-4.59146	-3.72124	-3.75611	-3.72913	-3.3015	-3.35316	-3.16369	-2.94988	-3.13437	-2.71972	-2.84265	-2.70149	-2.88814	-2.77361	-2.89552	-2.94551	-3.0383	-2.84518
2.88	∞	-5.07145	-6.09133	-4.6483	-4.38196	-4.18126	-3.76281	-4.05065	-4.04634	-3.92288	-3.93105	-3.88972	-4.14328	-3.97182	-4.9508	-4.03278	-4.4728	-4.5787	-4.30833	-5.33034	-4.35302	-4.74869	-4.02386	-4.08407	-3.89316	-3.5729	-3.96694	-3.29159	-3.38527	-3.23312	-3.09507	-3.04814	-3.07105	-3.01418	-2.54796	-2.82949	-2.8516	-2.79433	-3.13523	-2.87557	-3.01651
2.89	∞	-5.0041	-5.58884	-4.55274	-4.38837	-4.11215	-3.91447	-3.86036	-3.88413	-3.89649	-3.85939	-4.00886	-3.8546	-3.98448	-4.62519	-4.122	-4.59261	-6.05575	-4.61043	-4.37263	-4.04147	-4.04256	-4.33077	-4.12178	-3.91684	-3.62298	-3.61761	-3.35949	-3.26068	-3.30042	-3.08234	-2.97034	-2.91908	-2.7878	-2.70888	-2.78293	-2.86339	-2.77146	-2.77144	-2.75413	-2.70324
2.9	∞	-4.93235	-5.15956	-4.76795	-4.33801	-4.07608	-3.94195	-3.88904	-3.88647	-3.92303	-4.11981	-3.89421	-4.0925	-4.10909	-4.47461	-4.2592	-4.52937	-4.11831	-4.63951	-4.46981	-4.93921	-4.25975	-4.24497	-3.8436	-3.95518	-3.73243	-3.75054	-3.4678	-3.42267	-3.18872	-3.25729	-3.04214	-2.9335	-2.84429	-2.7617	-2.72367	-2.82717	-2.918	-2.67559	-2.67026	-3.02874
2.91	∞	-4.98132	-6.11446	-4.61553	-4.38093	-4.08864	-4.16959	-3.9023	-3.89773	-3.96178	-4.17313	-3.93308	-4.34089	-4.24288	-5.44111	-4.6755	-4.8986	-4.06486	-4.88134	-4.85323	-3.99618	-4.72551	-4.23347	-3.82067	-4.13168	-3.83725	-3.80676	-3.59792	-3.62976	-3.2082	-3.24359	-3.04599	-2.94565	-2.83535	-2.96873	-2.742	-2.86518	-2.73619	-2.95733	-2.73591	-2.92854
2.92	∞	-5.11637	-5.4827	-4.65109	-4.59249	-4.03145	-4.18734	-4.01237	-4.14051	-4.21578	-4.19802	-4.05982	-4.5489	-4.08621	-4.49297	-4.80528	-5.15617	-6.3525	-4.55936	-6.14702	-5.45968	-5.09424	-4.57398	-4.38836	-4.04997	-3.90161	-3.68585	-3.50235	-3.61775	-3.4003	-3.28176	-3.30247	-3.13465	-2.95732	-2.96083	-2.72063	-2.99132	-2.86957	-2.83952	-2.78159	-3.03326
2.93	∞	-5.05096	-5.69058	-4.76869	-4.36569	-4.16128	-3.93924	-4.02835	-3.86913	-4.04644	-4.13768	-4.08378	-4.33305	-4.58542	-4.94007	-4.44618	-4.96747	-4.45466	-4.61907	-4.70095	-4.79233	-4.28373	-5.04723	-4.09028	-4.06369	-3.87117	-3.97899	-3.69042	-3.55444	-3.38497	-3.24521	-3.13994	-2.89833	-3.00318	-2.70668	-2.82349	-2.87429	-2.86453	-2.87568	-2.71897	-2.7006
2.94	∞	-5.03274	-5.07683	-4.67214	-4.74641	-4.17894	-4.08848	-4.26003	-4.04958	-4.10182	-4.28183	-4.32421	-4.61774	-4.47486	-4.56179	-4.82491	-4.8827	-4.787	-4.48579	-4.37502	-5.92978	-4.17134	-4.16435	-4.16266	-4.03759	-4.01367	-3.75079	-3.69483	-3.74744	-3.57331	-3.35546	-3.22336	-3.08919	-3.22454	-2.88782	-2.85892	-3.26202	-2.82962	-2.63975	-2.82849	-3.048
2.95	∞	-5.04915	-5.94942	-4.70468	-4.4691	-4.24937	-4.17846	-4.23457	-4.08048	-4.41812	-4.56723	-4.11666	-4.44459	-4.63627	-4.69626	-4.58477	-4.99875	-4.58683	-5.21273	-4.41411	-4.44948	-4.26175	-4.54216	-4.6008	-4.17625	-3.87967	-3.83693	-3.68473	-3.64691	-3.38731	-3.49324	-3.38553	-3.15056	-3.21997	-2.97502	-2.92186	-2.90482	-2.83053	-2.93843	-2.83251	-2.65715
2.96	∞	-5.07689	-5.58606	-4.86408	-4.30059	-4.3629	-4.16308	-4.3772	-4.30584	-4.29539	-4.90675	-4.21616	-4.33763	-4.34933	-5.14505	-4.74903	-5.48567	-5.57681	-4.77529	-6.86708	-4.4216	-4.60862	-4.29535	-4.67883	-4.16424	-4.12032	-4.09226	-3.69198	-3.56187	-3.49385	-3.74334	-3.41007	-3.24416	-3.27821	-2.96234	-3.02513	-2.76123	-3.00063	-2.81046	-2.89097	-2.69377
2.97	∞	-5.03691	-5.4392	-4.84434	-4.51952	-4.3105	-4.19586	-4.40216	-4.30345	-4.18234	-4.31136	-4.2021	-4.39135	-4.8819	-5.27369	-5.38159	-4.88825	-4.73015	-4.95857	-4.82071	-4.56329	-5.07761	-4.50037	-4.20376	-4.15625	-4.12648	-3.99241	-3.90014	-3.70822	-3.48202	-3.40914	-3.29264	-3.37705	-3.39812	-3.01131	-2.996	-3.04821	-2.98517	-2.85919	-3.06223	-2.91624
2.98	∞	-5.0099	-5.48948	-4.80526	-4.60173	-4.30184	-4.37934	-4.36525	-4.26797	-4.31265	-4.56323	-4.3746	-4.60608	-4.77579	-4.96102	-5.34964	-6.06651	-5.32753	-5.8101	-4.77669	-5.13292	-4.65412	-4.63322	-4.50038	-4.24609	-4.04911	-3.96401	-3.80826	-3.74649	-3.59041	-3.58317	-3.42785	-3.25683	-3.29903	-3.18335	-2.94132	-3.05613	-3.05789	-2.79762	-2.78673	-3.0856
2.99	∞	-5.04394	-5.54295	-4.95951	-4.56755	-4.4986	-4.33256	-4.2794	-4.58149	-4.42142	-4.97712	-4.28027	-4.6405	-4.98692	-5.57228	-5.12498	-5.6591	-4.76649	-4.82005	-4.62357	-4.66379	-5.18101	-4.81887	-4.57717	-4.2018	-4.23184	-4.0599	-4.02585	-3.86643	-3.51731	-3.70222	-3.49011	-3.44322	-3.28047	-3.13431	-3.16819	-3.08062	-3.0067	-2.82755	-2.9303	-2.79312
3	∞	-5.14707	-5.78899	-4.80984	-4.65399	-4.57755	-4.31954	-4.44337	-4.38071	-4.29002	-5.25191	-4.42815	-4.63312	-4.61077	-5.281	-4.66593	-4.42434	-4.68408	-4.6335	-4.95845	-4.9719	-4.94852	-4.76047	-4.93814	-4.67524	-4.54804	-4.14225	-3.8113	-3.75572	-3.69109	-3.79513	-3.38963	-3.43768	-3.45989	-3.14686	-3.2317	-3.12651	-3.0334	-2.98102	-3.00371	-2.97826
3.01	∞	-5.16841	-5.52409	-4.86691	-4.92037	-4.42684	-4.70775	-4.55209	-4.5639	-4.52122	-5.18092	-4.55561	-5.70822	-4.69436	-4.73316	-5.02223	-5.1227	-4.51016	-4.56994	-5.08192	-4.51138	-6.54712	-5.06056	-4.82839	-4.42097	-4.316	-4.17482	-3.90068	-4.11268	-3.78132	-3.7163	-3.60848	-3.53337	-3.55167	-3.43986	-3.11795	-3.44161	-2.99937	-3.21469	-3.09905	-3.07008
3.02	∞	-5.17047	-5.43242	-5.14976	-4.54602	-4.51699	-4.52554	-4.63119	-4.6354	-4.83893	-5.39512	-4.89862	-4.8733	-5.09303	-4.68632	-5.51795	-4.67264	-4.6003	-4.88202	-4.46147	-4.50063	-4.99503	-6.27485	-5.46945	-4.85325	-4.17821	-4.41125	-4.05485	-4.14633	-3.90619	-3.82856	-3.64365	-3.5645	-3.50782	-3.33593	-3.23912	-3.04064	-3.20816	-3.11736	-3.11534	-2.97737
3.03	∞	-5.10239	-5.62397	-5.39732	-4.85688	-4.6745	-4.81045	-4.58338	-4.48279	-4.71387	-5.45799	-5.59044	-4.8771	-5.02023	-4.94422	-4.99936	-4.49883	-4.73071	-5.85919	-4.54077	-4.69385	-4.49919	-4.65547	-5.83736	-5.83091	-4.37828	-4.17155	-4.12829	-3.96875	-4.08104	-3.90125	-3.75465	-3.49232	-3.57653	-3.43405	-3.31694	-3.28237	-3.55295	-3.13383	-3.15312	-3.06533
3.04	∞	-5.09061	-5.1775	-4.95556	-4.8336	-4.71543	-4.54575	-4.66397	-4.60735	-4.72609	-5.67057	-4.9574	-4.96542	-5.10301	-4.58206	-4.89073	-5.49267	-4.79935	-4.78303	-5.26816	-4.80674	-5.49951	-5.90688	-6.5719	-4.37572	-4.46217	-4.33057	-4.216	-4.04356	-3.88327	-3.80458	-3.68487	-3.5268	-3.67637	-3.37719	-3.39324	-3.35155	-3.15301	-3.38516	-3.27068	-3.15183
3.05	∞	-5.21153	-5.43044	-5.38111	-4.72501	-4.83542	-4.70747	-4.46468	-4.82658	-4.78596	-5.2669	-5.05614	-4.577	-5.44668	-4.52896	-4.8253	-4.43159	-4.88832	-5.07818	-4.36974	-4.87867	-4.39026	-4.97813	-5.4597	-4.96078	-4.77507	-5.2461	-4.2444	-4.35389	-4.00486	-3.92084	-3.73009	-3.70937	-3.46249	-3.46521	-3.52794	-3.20735	-3.38001	-3.31248	-3.22131	-3.0637
3.06	∞	-5.18639	-5.52741	-5.4831	-4.69532	-4.90554	-4.66667	-4.68309	-4.92388	-4.82667	-5.77365	-4.93957	-5.22266	-5.20422	-4.37189	-4.60357	-4.74167	-4.57761	-4.44266	-5.20194	-5.25572	-5.2705	-4.79093	-6.10757	-4.80985	-4.73528	-4.59206	-4.22406	-4.19849	-3.91113	-3.86284	-3.7357	-3.8472	-3.62598	-3.51125	-3.52625	-3.22386	-3.29509	-3.2701	-3.44972	-3.3665
3.07	∞	-5.20114	-5.30182	-5.68259	-4.88902	-4.74814	-4.79998	-4.71176	-4.69157	-4.96914	-4.9388	-5.22529	-4.82699	-5.71485	-4.90031	-4.76892	-4.9762	-5.00586	-4.67375	-5.88316	-4.79761	-5.51535	-5.09894	-5.18667	-5.79512	-5.18826	-4.38598	-4.18309	-4.41122	-4.15073	-4.04309	-3.87538	-3.63898	-3.74324	-3.62674	-3.44181	-3.37961	-3.54968	-3.41488	-3.37569	-3.18154
3.08	∞	-5.10735	-5.65904	-5.12887	-5.07894	-4.89517	-4.8398	-4.89696	-4.86459	-5.37911	-5.20048	-4.74475	-5.33649	-4.98325	-4.61743	-4.8975	-4.70772	-4.81992	-4.4281	-4.44302	-4.96234	-4.40539	-4.53657	-5.10743	-4.81842	-4.60667	-4.64744	-4.54045	-4.23408	-3.98605	-3.7532	-3.92239	-3.74867	-3.81658	-3.66554	-3.51151	-3.63361	-3.19109	-3.20289	-3.27714	-3.52808
3.09	∞	-5.11205	-5.21091	-5.31322	-4.95255	-4.70982	-4.97979	-4.73268	-5.10784	-5.21554	-5.75209	-5.66359	-5.15744	-5.37919	-4.54968	-4.8648	-4.39762	-4.86352	-4.48547	-4.63144	-4.9679	-4.68208	-4.61723	-5.58913	-5.3143	-4.49531	-4.61661	-4.17959	-4.17773	-4.17709	-3.89381	-3.88213	-3.71945	-3.81245	-3.68957	-3.43091	-3.55359	-3.40191	-3.49011	-3.49041	-3.54133
3.1	∞	-5.18981	-5.58362	-5.20613	-5.12748	-4.92626	-4.63278	-4.70306	-4.99314	-5.03082	-4.658	-5.01547	-5.09031	-4.86918	-5.12387	-4.83054	-4.59875	-4.66105	-4.64816	-4.72632	-4.86016	-4.91666	-4.99312	-5.4565	-5.90908	-4.88198	-4.43639	-4.08186	-4.3145	-4.02521	-4.17519	-3.94142	-3.81893	-3.7001	-3.46728	-3.55197	-3.60683	-3.2581	-3.35278	-3.35482	-3.30178
3.11	∞	-5.19693	-5.36356	-5.30472	-5.03957	-4.89857	-4.86746	-4.76009	-6.13614	-5.48995	-5.82303	-4.81208	-6.41086	-6.24056	-4.57151	-4.74521	-4.77082	-4.5548	-4.58255	-4.92584	-4.43456	-4.76776	-4.81123	-4.77416	-4.96185	-4.82913	-4.54957	-4.25299	-4.13872	-3.97908	-4.0401	-3.9985	-3.97136	-3.72961	-3.71597	-3.58022	-3.57019	-3.36855	-3.34331	-3.63424	-3.35964
3.12	∞	-5.26731	-5.39357	-5.64197	-5.03839	-4.79018	-4.97273	-4.73021	-5.6988	-5.75115	-5.53113	-5.08164	-5.26297	-5.65118	-4.41734	-4.53534	-4.66057	-4.54833	-5.00553	-4.50336	-5.08452	-4.80261	-6.28492	-4.97268	-5.29623	-5.31459	-5.56681	-4.43717	-4.21158	-4.14024	-3.90718	-4.00763	-3.87009	-3.73734	-3.77502	-3.50989	-3.79359	-3.56217	-3.40888	-3.39634	-3.40689
3.13	∞	-5.14256	-5.37577	-5.39061	-5.01691	-4.76534	-5.03723	-4.78285	-5.38682	-4.83043	-5.39928	-5.18428	-4.75457	-5.14057	-4.67477	-4.86768	-5.08007	-4.73726	-5.02772	-4.63748	-4.96409	-4.50657	-5.09702	-5.59653	-5.15369	-4.93907	-4.43897	-4.45064	-4.36939	-4.10879	-3.95263	-3.79025	-3.85271	-3.74866	-3.65233	-3.59215	-3.59588	-3.47914	-3.44531	-3.4891	-3.58896
3.14	∞	-5.21745	-5.25527	-5.5796	-4.89261	-4.98078	-5.01659	-4.685	-5.12922	-6.07217	-4.83001	-4.93769	-6.09368	-5.09065	-4.83648	-4.7475	-4.97553	-5.39684	-4.62696	-4.41209	-4.32533	-4.66963	-4.95084	-4.71283	-4.76045	-5.39824	-4.41983	-4.35878	-4.27477	-4.02211	-4.47661	-4.05534	-3.99399	-3.84174	-3.86262	-3.65861	-3.55303	-3.58524	-3.63761	-3.45281	-3.34054
3.15	∞	-5.18723	-5.228	-5.71219	-5.23828	-5.10564	-5.11528	-5.03071	-4.95335	-5.04184	-5.23197	-5.36609	-5.06608	-5.73641	-4.78329	-4.85293	-4.61413	-4.69905	-4.79956	-4.5651	-4.52293	-4.4645	-4.85706	-5.37266	-4.89881	-4.73547	-4.66131	-4.49679	-4.40963	-4.09147	-4.00921	-3.89377	-3.87007	-3.92434	-3.77934	-3.87774	-3.88872	-3.6769	-3.58083	-3.58206	-3.39442
3.16	∞	-5.22461	-5.27328	-5.72875	-5.00119	-5.22893	-5.29105	-5.03023	-5.17051	-5.19578	-5.16353	-5.20953	-5.77146	-4.89922	-4.84052	-4.74981	-4.72744	-4.6079	-5.66974	-4.49549	-4.83719	-4.76953	-4.9721	-4.94942	-5.21979	-5.56159	-4.72886	-4.37818	-4.3223	-4.27105	-4.20077	-3.98026	-3.822	-3.98885	-3.8921	-3.90548	-3.63556	-3.60283	-3.67538	-3.5333	-3.52784
3.17	∞	-5.23015	-5.3287	-5.71917	-5.11751	-5.14078	-4.92825	-4.83206	-5.08823	-6.40762	-4.7458	-6.03392	-4.99006	-5.44928	-4.92	-5.51567	-4.92802	-5.22531	-4.829	-4.51038	-4.47676	-4.64757	-5.02773	-4.90986	-6.87744	-4.67453	-4.30761	-4.77487	-4.5165	-4.05513	-4.37886	-3.96553	-3.96197	-3.8196	-3.65922	-3.93069	-3.59627	-3.59909	-3.66254	-3.71606	-3.70312
3.18	∞	-5.20013	-5.38024	-5.80206	-5.27809	-4.91601	-5.03199	-4.89623	-5.42411	-5.22035	-5.4954	-4.84719	-5.32908	-5.10526	-4.59503	-4.84651	-4.82616	-5.48587	-4.5199	-4.85073	-5.29171	-4.8296	-4.86622	-4.77467	-5.0123	-5.05854	-4.74784	-4.62551	-4.10674	-4.19939	-4.05633	-4.0023	-4.05722	-3.93586	-3.86907	-3.66594	-3.76213	-3.69539	-3.60849	-3.7277	-3.61735
3.19	∞	-5.19475	-5.24831	-6.73756	-4.9885	-5.18311	-5.69934	-5.0632	-5.13193	-6.08581	-4.56294	-5.44235	-4.91381	-5.12782	-4.87341	-5.12718	-4.92293	-5.00109	-4.80545	-4.52096	-6.02545	-4.60432	-5.5908	-5.95154	-5.40654	-4.87113	-4.55506	-4.39195	-4.18543	-4.22063	-4.53321	-4.02352	-4.00416	-4.04951	-3.91084	-3.83437	-3.59359	-3.73252	-3.67722	-3.58991	-3.74155
3.2	∞	-5.23946	-5.43243	-5.38841	-5.16635	-5.06379	-5.03351	-4.65331	-5.47045	-5.58344	-4.76458	-5.78347	-5.71431	-5.08084	-4.72518	-5.26731	-4.63512	-5.67621	-4.60764	-4.87225	-4.26541	-4.8308	-5.23965	-4.71266	-4.76051	-4.69087	-4.66201	-4.49654	-4.34769	-4.4317	-4.36263	-4.02344	-4.15316	-3.7242	-3.78021	-3.69132	-3.82371	-3.64746	-3.52472	-3.61915	-3.57376
3.21	∞	-5.25979	-5.15141	-5.55758	-5.1348	-5.23927	-4.86106	-4.79044	-5.31916	-6.63916	-5.78589	-5.97007	-5.51833	-5.28633	-4.54254	-4.85809	-4.58425	-4.89249	-5.40994	-4.9445	-4.53739	-5.08239	-5.54742	-5.68127	-5.20254	-5.50681	-5.18516	-4.75337	-4.51821	-4.38789	-4.17001	-4.09959	-4.05864	-3.84192	-3.73645	-3.88008	-3.74769	-3.61997	-3.8183	-3.61661	-3.6292
3.22	∞	-5.24625	-5.23648	-5.77468	-5.1497	-5.02145	-5.02222	-4.99028	-5.17167	-5.82925	-4.98377	-5.19502	-6.69013	-5.27051	-4.71258	-5.87425	-4.91965	-4.85328	-4.80278	-5.24549	-5.13883	-7.48877	-5.76222	-5.3741	-4.91992	-4.77456	-4.94058	-4.31748	-4.35526	-4.19933	-4.38616	-4.25714	-4.05367	-3.97837	-3.98435	-3.82132	-3.69107	-3.87016	-3.66767	-3.72497	-3.76542
3.23	∞	-5.16415	-5.31534	-5.5507	-5.28898	-5.06355	-5.47841	-4.81582	-5.23086	-5.41166	-5.01695	-5.10774	-5.12379	-5.17831	-4.69981	-4.48939	-5.04564	-4.769	-4.70102	-5.01574	-4.9794	-4.85204	-5.14169	-5.03459	-4.873	-5.31295	-5.3396	-4.67919	-4.46693	-4.24724	-4.38925	-4.11814	-4.20601	-3.87886	-4.07015	-3.76525	-3.7232	-3.67309	-3.67689	-3.82353	-3.63063
3.24	∞	-5.19432	-5.14985	-5.80233	-5.49101	-4.96039	-5.04595	-4.74097	-5.4279	-5.41172	-4.94169	-7.23345	-4.92644	-4.99647	-4.62377	-5.17622	-4.5718	-5.16043	-4.54197	-4.69884	-5.10871	-5.76792	-4.73745	-5.05063	-5.16441	-4.65694	-4.8931	-4.76948	-4.65596	-4.35516	-4.49355	-4.07178	-3.98405	-3.76958	-3.8391	-3.8303	-3.87938	-3.82942	-4.17906	-3.59546	-3.74971
3.25	∞	-5.21459	-5.20571	-6.45559	-4.99708	-5.26259	-5.08155	-4.78318	-5.21472	-6.12552	-5.6058	-6.86134	-5.53231	-5.12285	-4.65827	-4.56976	-4.53595	-4.67482	-4.85803	-4.74706	-4.8806	-4.93745	-4.77397	-5.17016	-5.17276	-4.88279	-6.03803	-4.55905	-4.36264	-4.42148	-4.17933	-4.18278	-4.04752	-3.91112	-3.98469	-3.99809	-3.72634	-3.79755	-3.89707	-3.79049	-3.7743
3.26	∞	-5.20949	-5.14857	-5.4774	-5.33155	-5.02148	-5.79267	-4.95987	-5.33822	-5.6898	-4.90981	-5.92092	-5.39534	-5.63795	-4.61619	-4.44494	-4.59677	-5.53774	-4.5365	-4.59564	-4.56576	-4.74178	-4.61383	-4.94561	-5.06104	-4.8175	-4.84574	-4.48511	-4.36182	-4.49563	-4.30357	-4.24076	-4.18424	-4.05234	-3.98935	-3.83432	-3.90333	-3.62364	-3.6645	-3.67053	-3.61858
3.27	∞	-5.25851	-5.16684	-6.29629	-5.18933	-5.09319	-5.07579	-4.95087	-5.20256	-6.48649	-5.01	-4.96994	-5.15802	-5.12288	-4.67889	-4.95324	-4.92709	-5.06666	-4.71403	-4.97044	-4.73417	-4.81812	-4.68083	-5.57375	-5.17819	-5.3937	-4.91674	-4.5828	-4.57673	-4.25148	-4.12416	-4.14782	-4.03429	-4.00921	-3.93514	-3.75692	-3.81041	-4.07095	-3.80811	-3.62767	-3.82065
3.28	∞	-5.2606	-5.1654	-5.98563	-5.48199	-5.04597	-5.24678	-5.1366	-4.83956	-5.79249	-4.94915	-5.28887	-5.12852	-5.99582	-4.59248	-5.23359	-5.00278	-5.55422	-4.68744	-4.79966	-4.6619	-4.7806	-5.4225	-5.03947	-5.10796	-5.2829	-5.06392	-4.50715	-4.53361	-4.53336	-4.18857	-4.18885	-3.9892	-4.1126	-3.99969	-3.79583	-3.98721	-4.01225	-3.94294	-3.75489	-3.86764
3.29	∞	-5.29737	-5.24423	-6.49682	-5.29495	-5.19499	-5.21617	-5.00847	-5.22956	-5.08601	-5.02218	-5.64921	-5.14479	-4.94176	-4.41474	-5.03304	-4.95391	-5.97656	-5.35958	-4.76398	-4.74748	-4.78275	-5.0764	-5.29553	-5.30995	-5.3291	-6.07337	-5.15851	-4.71269	-4.3204	-4.29726	-4.24965	-4.08921	-4.04929	-3.89361	-4.02226	-3.95138	-3.87009	-3.74669	-3.76045	-3.70932
3.3	∞	-5.24241	-5.3451	-7.86097	-5.27084	-5.34793	-5.37223	-5.05778	-5.40979	-5.15976	-5.04937	-6.60133	-6.65148	-5.12717	-4.7048	-5.03208	-5.08873	-4.97695	-4.61487	-4.83741	-5.56931	-4.7295	-4.89053	-4.94488	-4.96023	-5.47168	-5.43594	-4.70202	-4.58619	-4.47934	-4.47179	-4.26754	-4.1122	-4.40955	-4.06141	-4.16559	-3.86937	-4.02035	-3.82178	-3.86661	-3.84835
3.31	∞	-5.2193	-5.31679	-5.67858	-5.30638	-5.13421	-5.03864	-4.90761	-5.43409	-5.85072	-4.94745	-5.42435	-5.71734	-5.08225	-4.63685	-4.75127	-4.77927	-4.92394	-4.86136	-4.96501	-4.85352	-5.70679	-5.0989	-5.5299	-5.35087	-5.12745	-5.52765	-4.55337	-4.43942	-4.31721	-4.44363	-4.292	-4.24719	-3.98663	-3.96289	-3.97482	-3.97402	-3.83299	-3.6849	-3.75768	-4.37021
3.32	∞	-5.19607	-5.11441	-6.41171	-5.52408	-5.09766	-5.12807	-5.12264	-5.10015	-5.39203	-5.0105	-5.33696	-4.87836	-5.55428	-4.71183	-4.70314	-4.7853	-4.97166	-4.68751	-4.95733	-5.16195	-4.76368	-4.70864	-6.35014	-6.46608	-6.54498	-4.96004	-4.46917	-4.75634	-4.3896	-4.24444	-4.2409	-4.02547	-4.09145	-3.87898	-3.96852	-3.97241	-4.5579	-3.91213	-3.81486	-4.09633
3.33	∞	-5.24167	-5.16791	-5.93545	-5.09348	-5.27005	-5.11259	-5.01787	-5.02029	-6.02261	-4.80602	-5.59515	-5.68378	-4.89793	-4.47575	-4.75132	-4.53651	-4.89125	-5.40415	-4.66461	-5.23132	-4.69235	-5.03817	-5.03149	-4.79994	-5.1383	-4.99823	-6.58818	-4.57181	-4.50271	-4.74452	-4.22252	-4.02666	-4.1033	-4.02318	-3.96836	-3.86806	-3.85556	-4.10523	-3.8963	-3.72212
3.34	∞	-5.31868	-5.24045	-5.64	-5.26973	-5.08235	-5.15275	-4.96969	-6.17585	-6.13348	-5.04879	-5.77056	-5.10693	-5.06758	-4.65112	-4.93477	-4.56405	-4.76632	-5.28161	-4.60869	-4.72836	-4.79088	-5.4717	-5.17916	-4.77029	-5.6323	-5.38732	-4.94126	-4.29574	-4.39565	-4.29458	-4.39645	-4.29135	-4.24093	-3.90005	-4.00847	-4.00369	-4.0315	-3.99131	-3.90572	-3.88345
3.35	∞	-5.26123	-5.20129	-6.26761	-5.68293	-5.18088	-5.0253	-5.12443	-5.09376	-6.13044	-4.94705	-5.80958	-4.7262	-4.77945	-4.68918	-5.73527	-5.95047	-5.13161	-4.79538	-4.70828	-4.90582	-4.8093	-5.93481	-5.88088	-5.26162	-4.60577	-5.20573	-4.93311	-4.82163	-4.4057	-4.34209	-4.14869	-4.06838	-4.1508	-3.83705	-4.02198	-4.15464	-4.03721	-4.0676	-3.89489	-4.12019
3.36	∞	-5.40206	-5.38973	-5.51339	-5.52719	-5.29951	-5.10983	-4.90799	-5.61082	-6.47872	-4.93753	-5.48172	-5.17434	-4.96679	-4.66806	-4.5742	-4.86824	-5.00059	-5.06843	-4.84932	-4.74358	-5.15801	-6.22608	-5.36783	-5.09805	-4.85257	-5.33014	-4.91301	-4.76211	-4.42769	-4.3257	-4.36707	-4.20357	-4.02735	-4.14162	-4.16799	-4.01704	-3.84393	-3.85487	-4.114	-4.30032
3.37	∞	-5.23317	-5.45366	-5.82907	-5.50163	-5.16369	-5.10176	-4.91625	-5.79205	-5.79578	-4.82026	-5.53947	-5.21323	-5.2347	-4.86745	-4.98149	-4.86648	-5.58104	-4.66208	-4.9693	-4.73474	-4.81002	-4.90158	-5.00452	-5.28233	-6.80643	-4.68975	-4.80329	-5.2728	-4.41681	-4.41606	-4.42947	-4.17674	-4.15182	-3.95963	-3.99342	-3.89957	-3.88238	-3.67885	-3.83067	-3.83071
3.38	∞	-5.282	-5.34762	-6.48247	-5.53604	-5.40389	-5.0762	-5.00631	-5.36227	-6.17017	-4.87236	-5.0418	-5.41984	-5.51712	-4.8181	-4.68233	-4.86745	-4.8769	-4.97545	-4.87011	-4.62102	-4.85155	-5.08761	-5.10203	-5.38609	-5.89265	-5.37203	-4.79176	-4.73765	-4.37141	-4.65613	-4.20461	-4.1138	-4.17917	-3.9645	-4.11031	-4.1526	-4.08982	-3.80191	-4.00255	-3.93582
3.39	∞	-5.20857	-5.29079	-5.83948	-5.20197	-5.11189	-5.31662	-5.13673	-5.1691	-6.82116	-4.73103	-5.30166	-5.78107	-5.00473	-4.92694	-4.80159	-5.10204	-5.07149	-4.83128	-4.70516	-4.5982	-5.12265	-5.32337	-5.92837	-5.26169	-5.68275	-4.90235	-5.0941	-4.86791	-4.44057	-4.49219	-4.35186	-4.24063	-4.28153	-4.13505	-4.06882	-3.92411	-4.07712	-3.87503	-3.93348	-4.10747
3.4	∞	-5.24233	-5.26169	-5.78199	-5.3372	-5.22378	-5.28536	-5.20549	-5.73265	-5.92037	-4.77531	-5.68434	-5.70031	-6.27155	-4.64675	-4.86389	-5.2503	-5.2219	-4.85457	-4.69783	-6.59645	-4.86213	-4.92096	-5.80733	-5.28693	-5.2266	-5.95838	-4.6188	-4.64431	-4.54556	-4.4186	-4.43135	-4.48842	-4.27618	-4.037	-4.05253	-4.05879	-4.34403	-3.88306	-3.92928	-3.77443
3.41	∞	-5.22823	-5.2994	-5.5354	-5.57974	-5.42715	-5.22584	-5.11066	-5.5247	-5.18248	-4.97003	-6.43899	-5.38739	-5.05108	-4.55426	-5.08461	-5.14356	-5.21582	-5.44348	-4.63448	-4.9494	-4.92834	-5.62121	-5.16281	-5.9849	-5.37954	-5.47306	-4.99785	-4.55777	-4.39124	-4.59738	-4.45805	-4.25342	-4.30678	-4.188	-4.29119	-4.09823	-3.97655	-3.94502	-4.04631	-3.91133
3.42	∞	-5.3896	-5.25417	-5.78804	-5.34243	-5.35224	-5.12966	-5.30454	-5.32047	-5.04076	-4.61026	-5.50681	-5.82263	-5.15826	-4.58056	-4.65512	-4.77714	-4.81101	-4.92718	-4.77215	-5.48304	-4.85215	-5.9365	-5.08873	-5.00991	-5.84487	-5.72163	-5.2328	-4.73867	-4.49417	-4.48043	-4.1715	-4.25224	-4.30374	-4.05726	-4.03211	-4.15702	-4.0646	-4.21932	-3.87727	-4.09241
3.43	∞	-5.16266	-5.13171	-5.63312	-5.24195	-5.38561	-5.33515	-5.15614	-5.83573	-5.4316	-4.94849	-5.90302	-5.05875	-4.71442	-4.70476	-6.77276	-4.70467	-5.05085	-5.19659	-5.24086	-4.98232	-5.28807	-5.30445	-5.02615	-5.01403	-5.21496	-7.10426	-6.13587	-5.0193	-4.65284	-4.72998	-4.3546	-4.23014	-4.26925	-4.17037	-4.05988	-3.96763	-4.06412	-4.23366	-4.07555	-3.86367
3.44	∞	-5.22293	-5.23552	-5.50379	-5.51661	-4.89943	-6.0243	-5.05535	-5.34649	-5.38067	-4.83998	-5.77866	-4.92973	-5.06057	-4.71691	-4.91444	-5.01006	-5.31545	-5.07025	-4.67212	-5.54965	-4.72824	-5.4339	-5.79046	-5.35954	-5.64897	-5.65741	-4.98267	-4.79511	-4.86754	-4.53681	-4.43643	-4.33931	-4.28318	-4.60991	-3.92667	-4.0331	-3.8902	-4.11799	-4.01188	-4.09392
3.45	∞	-5.21568	-5.16422	-6.94478	-5.88492	-5.56771	-5.24909	-4.96504	-5.68059	-5.21878	-5.07862	-5.16977	-5.23618	-5.22306	-4.66303	-4.83464	-4.76493	-4.83865	-4.84198	-5.06734	-4.93477	-5.59688	-5.00881	-5.06961	-5.00284	-6.08656	-4.97944	-5.14575	-5.486	-4.69191	-4.56523	-4.6732	-4.49838	-4.23763	-4.22897	-4.22421	-4.14143	-4.04387	-4.32908	-4.09847	-4.10543
3.46	∞	-5.2807	-5.25966	-6.3224	-5.68661	-5.27474	-5.31555	-5.06892	-5.91952	-5.8749	-4.82955	-6.53421	-5.25363	-5.36742	-4.61979	-4.80008	-4.77521	-4.84904	-4.81449	-4.93844	-5.19563	-5.07457	-4.93101	-4.92894	-5.15342	-5.46581	-5.89188	-5.11376	-4.76702	-4.96151	-4.73202	-4.50177	-4.38819	-4.28943	-4.15601	-4.22893	-4.18918	-4.19906	-4.05737	-4.12756	-4.02707
3.47	∞	-5.2785	-5.20733	-6.47561	-5.31386	-5.44075	-5.53615	-5.32424	-6.01427	-6.91605	-5.0292	-5.37498	-5.3373	-5.00097	-4.61326	-4.85232	-4.85406	-5.57486	-4.82281	-4.72996	-5.31268	-4.81626	-5.12045	-5.69469	-5.70146	-5.18916	-5.89123	-5.02433	-4.51664	-4.62146	-4.62777	-4.42668	-4.54693	-4.47515	-4.33068	-4.03588	-4.14077	-4.23856	-4.00013	-4.43471	-4.23286
3.48	∞	-5.26129	-5.3733	-6.13266	-5.66308	-5.2529	-5.50642	-5.07416	-5.3697	-5.56747	-5.17008	-5.38937	-5.04409	-5.14217	-5.00301	-4.65577	-4.75961	-4.97059	-4.78953	-4.69323	-4.78958	-4.99074	-4.90455	-5.22902	-5.97268	-4.81054	-5.08156	-4.64786	-5.17224	-4.60534	-4.65548	-4.77247	-4.36062	-4.14449	-4.2923	-4.34375	-4.0947	-4.38665	-3.90117	-4.17614	-3.91409
3.49	∞	-5.30024	-5.15378	-5.7211	-6.5833	-5.39529	-5.67509	-5.09902	-7.60488	-5.33491	-4.88651	-5.4395	-5.17936	-5.07293	-4.83751	-4.67176	-5.10446	-4.96625	-4.80119	-4.66812	-5.26823	-4.8711	-5.05098	-5.54114	-7.42844	-6.15934	-5.45438	-5.22387	-6.23906	-4.70995	-4.89799	-4.63672	-4.45723	-4.34858	-4.42107	-4.61519	-4.17206	-4.1536	-4.09864	-4.0788	-4.15357
3.5	∞	-5.21254	-5.30855	-5.82844	-5.77278	-5.53673	-5.44701	-5.16065	-5.76944	-5.91016	-4.93575	-5.49916	-6.05469	-4.9902	-4.60335	-5.10304	-5.13481	-5.00207	-4.68576	-4.78915	-4.86885	-4.97574	-4.86708	-5.50793	-6.16722	-5.34558	-4.86517	-5.42418	-4.92339	-4.78029	-4.66905	-4.51187	-4.4464	-4.43177	-4.22967	-4.32776	-4.12485	-4.16452	-4.48827	-4.12553	-4.19439
3.51	∞	-5.28897	-5.39554	-6.62636	-5.2904	-5.06056	-5.3659	-5.23723	-5.72563	-5.91061	-4.84431	-5.74728	-5.75448	-4.93848	-4.73483	-5.34422	-4.73171	-5.63423	-5.4765	-5.22504	-5.03192	-5.14954	-6.02264	-5.26069	-5.13033	-5.892	-5.04852	-6.32919	-4.74431	-4.62255	-4.90222	-4.80722	-4.9016	-4.43474	-4.2864	-4.04598	-4.02619	-4.46256	-4.07661	-4.38366	-4.23706
3.52	∞	-5.20881	-5.18109	-5.80676	-5.38384	-5.36997	-5.33577	-5.02846	-5.60228	-5.43044	-4.97349	-5.78047	-5.24954	-5.32325	-4.68545	-4.89242	-4.96537	-5.01135	-4.90994	-4.84658	-5.81293	-4.70832	-4.97133	-5.05969	-5.77228	-5.09031	-5.63745	-5.17215	-5.38251	-4.64231	-4.55251	-4.43394	-4.53787	-4.24503	-4.24637	-4.4922	-4.15714	-4.20519	-4.17055	-4.19068	-4.10703
3.53	∞	-5.22778	-5.36938	-5.64853	-5.78651	-5.66833	-5.32884	-4.91126	-5.52876	-5.38169	-5.01055	-6.88992	-5.64978	-4.99264	-4.69177	-4.98758	-5.00674	-5.23794	-5.21427	-4.93752	-5.94225	-4.94709	-5.13676	-5.13796	-5.95028	-5.16108	-5.05263	-5.14817	-4.75279	-4.84157	-4.57771	-4.76363	-4.38105	-4.40684	-4.49688	-4.37953	-4.21457	-4.28333	-4.22402	-4.09784	-4.25967
3.54	∞	-5.19311	-5.21201	-5.81897	-6.00785	-5.10738	-5.33826	-5.00743	-5.82215	-5.029	-5.1895	-5.964	-5.09117	-4.96859	-4.5939	-5.23362	-4.68495	-4.83075	-5.7357	-4.98688	-5.29452	-5.0873	-5.26157	-5.44513	-4.95379	-5.59571	-5.49472	-5.86777	-4.97517	-4.89301	-4.60804	-4.62645	-4.70593	-4.41721	-4.28098	-4.08823	-4.21054	-4.10719	-4.13664	-4.05955	-4.07538
3.55	∞	-5.21637	-5.46898	-5.86098	-5.62901	-5.11033	-5.32271	-5.05137	-5.7277	-5.59365	-4.92451	-5.29599	-5.01405	-5.51505	-4.66254	-5.29761	-4.986	-5.24439	-4.84157	-5.27172	-6.79334	-5.74584	-5.09763	-6.36247	-5.61215	-5.54043	-5.2382	-5.32541	-5.72382	-4.59498	-4.79525	-4.5192	-4.42178	-4.19984	-4.16597	-4.21653	-4.45998	-4.10806	-4.05498	-4.38168	-4.18901
3.56	∞	-5.22368	-5.21687	-5.60153	-5.3426	-6.33817	-5.33135	-5.05586	-5.52838	-5.54644	-4.78383	-5.63407	-5.79707	-5.26112	-4.73399	-5.22994	-4.5761	-4.78262	-4.82024	-5.37081	-5.18866	-7.61139	-5.07379	-5.07618	-4.87535	-5.68016	-5.41966	-5.22341	-4.97753	-4.60956	-4.98622	-4.60938	-4.93019	-4.67805	-4.30947	-4.45313	-4.22504	-4.10169	-4.19155	-4.11438	-4.11299
3.57	∞	-5.29007	-5.35764	-5.91111	-5.68861	-5.31313	-5.9483	-5.07875	-5.59673	-5.13398	-4.7233	-5.70392	-5.01516	-4.81801	-4.77942	-5.27013	-5.29794	-5.95995	-4.7402	-4.86797	-7.21721	-4.86646	-4.97567	-5.31158	-5.24562	-5.55612	-6.45225	-5.35667	-5.772	-4.63166	-5.14505	-4.65102	-4.53611	-4.43825	-4.43947	-4.40907	-4.28335	-4.4055	-4.16593	-4.11533	-4.56042
3.58	∞	-5.25125	-5.32816	-5.54133	-5.56948	-5.71071	-5.67356	-5.01137	-5.58573	-5.44428	-4.90094	-5.80932	-5.37659	-5.7372	-4.74583	-4.9364	-5.15162	-5.32592	-4.89922	-4.85515	-5.66269	-5.0354	-4.95578	-5.75148	-5.43538	-5.59372	-5.05937	-4.94292	-5.28407	-4.90606	-5.23094	-4.6641	-4.67603	-4.27415	-4.74245	-4.41064	-4.25975	-4.1912	-4.10144	-4.25705	-4.29517
3.59	∞	-5.25381	-5.32282	-5.44432	-5.4281	-5.55	-5.3275	-5.42546	-5.94409	-5.57205	-4.95827	-5.82659	-5.1478	-5.19507	-4.70071	-5.50208	-5.50252	-5.09363	-5.18929	-5.01063	-4.94842	-4.86959	-5.833	-5.07688	-5.67525	-5.47626	-5.29751	-5.68701	-5.27865	-4.77507	-4.80103	-4.61932	-4.56555	-4.65295	-4.41672	-4.48171	-4.1749	-4.20002	-4.20065	-4.15419	-4.37539
3.6	∞	-5.35781	-5.31561	-6.43886	-5.48489	-5.74012	-5.76892	-5.43103	-5.23141	-6.01393	-4.84538	-5.55089	-5.55564	-5.75489	-4.98403	-4.92114	-4.82688	-6.2292	-5.06118	-4.92665	-5.35445	-4.90772	-4.87807	-6.24773	-6.4197	-5.39577	-5.59596	-5.05753	-5.06816	-4.91352	-5.07297	-4.5954	-4.57006	-4.65764	-4.71577	-4.36641	-4.42422	-4.359	-4.25583	-4.38852	-4.54852
3.61	∞	-5.27141	-5.3104	-5.94442	-6.07786	-5.65793	-5.20961	-5.15885	-5.88259	-5.82887	-4.9864	-5.42917	-5.29286	-5.39939	-4.97576	-5.18128	-5.79923	-4.75567	-4.99374	-4.68822	-5.44552	-4.90133	-5.62588	-4.83227	-5.27941	-6.11078	-5.69363	-5.42485	-4.81626	-4.66004	-4.66543	-4.60868	-4.6738	-4.36765	-4.29381	-4.33794	-4.59118	-4.25713	-4.2541	-4.14118	-4.55509
3.62	∞	-5.37025	-5.28084	-6.18311	-5.55067	-5.25985	-5.59214	-5.19401	-7.62537	-6.14329	-5.06354	-5.40143	-5.3394	-5.24568	-4.75412	-5.34657	-4.84832	-4.99393	-4.79254	-5.05779	-4.90683	-4.93111	-4.83802	-4.88537	-5.27183	-5.7105	-5.31465	-5.07245	-4.90462	-5.16085	-4.86287	-4.53792	-4.80107	-4.53506	-4.45816	-4.29788	-4.43352	-4.45204	-4.39607	-4.3758	-4.21096
3.63	∞	-5.27957	-5.31791	-5.4445	-5.58453	-5.29959	-5.203	-5.36801	-5.85694	-5.25603	-4.96725	-5.27811	-5.16483	-5.14244	-4.65885	-5.76324	-5.06872	-5.51539	-5.26847	-4.82073	-4.93381	-4.82816	-5.3104	-5.57164	-5.9509	-5.24203	-4.89635	-6.56493	-5.1769	-5.21603	-5.0145	-4.88901	-4.52447	-4.63037	-4.52949	-4.33311	-4.48647	-4.31684	-4.40303	-4.14333	-4.43896
3.64	∞	-5.2434	-5.69145	-5.41553	-5.76858	-5.63436	-5.93454	-5.06522	-5.89934	-5.10121	-5.04714	-5.45138	-5.59968	-5.84333	-4.65558	-4.85705	-4.80502	-6.31834	-5.23565	-5.09482	-5.59069	-5.42049	-5.32202	-6.11886	-6.1705	-5.09245	-5.24045	-5.68292	-4.67375	-5.5872	-4.5531	-4.74006	-4.79746	-4.53115	-4.4037	-4.23594	-4.57801	-4.33734	-4.25748	-4.20415	-4.90453
3.65	∞	-5.25429	-5.30684	-5.5497	-5.83824	-5.59332	-5.62716	-4.92743	-5.53212	-5.16391	-4.99727	-5.15112	-5.5484	-6.31267	-4.91849	-4.93605	-5.0401	-5.15639	-5.06324	-4.97681	-4.79929	-5.07812	-5.27992	-5.36433	-5.86077	-5.12845	-6.01381	-5.00504	-5.20386	-6.14205	-5.13498	-4.96771	-4.44146	-4.46476	-4.35671	-4.60318	-4.32445	-4.37491	-4.32879	-4.07306	-4.43261
3.66	∞	-5.25676	-5.37983	-6.22701	-6.18925	-5.34568	-5.98034	-5.11244	-5.2056	-5.2616	-4.87354	-5.65487	-4.90714	-4.85109	-4.84368	-4.8167	-4.78117	-6.16504	-4.97389	-4.67628	-4.81798	-4.70062	-5.16468	-5.03611	-4.9599	-5.20287	-5.39177	-5.29469	-6.11465	-4.82208	-4.78933	-4.85207	-4.94083	-4.34608	-4.47288	-4.2884	-4.47928	-4.34637	-4.41082	-4.51025	-4.36012
3.67	∞	-5.35838	-5.40209	-5.47652	-5.92419	-5.59591	-6.20468	-5.39084	-5.6074	-5.11459	-4.85345	-6.18819	-5.25415	-5.08814	-4.7039	-4.97476	-4.854	-5.0765	-4.92243	-4.86887	-5.1291	-4.98025	-4.88171	-5.65131	-5.03005	-5.35476	-5.30891	-5.11181	-4.98333	-5.00542	-4.7685	-4.81925	-4.80823	-4.48478	-4.49984	-4.35531	-4.21412	-4.26729	-4.24142	-4.38184	-4.76668
3.68	∞	-5.17818	-5.31785	-5.32993	-5.47349	-5.66513	-5.49591	-5.33867	-5.63529	-5.13856	-4.83597	-6.44754	-5.17591	-4.93193	-4.62569	-4.77276	-4.84574	-4.9618	-5.09977	-5.04159	-4.70337	-5.03568	-5.0272	-4.90257	-5.11369	-4.93191	-4.97793	-6.55272	-6.85155	-5.00196	-5.79683	-5.44245	-4.73619	-4.63115	-4.8018	-4.38084	-4.25205	-4.41805	-4.2774	-4.41556	-4.28596
3.69	∞	-5.27927	-5.52405	-5.52369	-5.44449	-5.44225	-5.69479	-5.12074	-5.3672	-5.56611	-4.88138	-6.30286	-5.52477	-5.85379	-4.80542	-5.024	-4.84723	-4.95229	-4.72793	-4.82203	-5.48655	-5.03302	-4.85881	-5.12186	-5.30169	-5.43791	-5.58075	-5.59149	-5.28384	-4.84327	-5.57155	-4.72791	-4.74503	-4.45246	-4.5584	-4.49295	-4.62738	-4.45554	-4.31076	-4.24912	-4.38513
3.7	∞	-5.15959	-5.33219	-6.26979	-6.70003	-5.29634	-6.48589	-5.28672	-5.5647	-5.36174	-4.86008	-5.97972	-5.00743	-4.85036	-4.83675	-4.93525	-4.94405	-4.85067	-4.89911	-4.98629	-6.00085	-4.9168	-4.87288	-5.07133	-5.23329	-4.96842	-5.38678	-5.11811	-5.39847	-4.92079	-4.98781	-4.79301	-4.6824	-4.62538	-4.65897	-4.42951	-4.33374	-4.27208	-4.5195	-4.41876	-4.98878
3.71	∞	-5.56367	-5.35915	-6.60485	-7.31271	-5.62841	-5.44912	-5.81176	-5.75102	-5.41816	-4.76686	-5.71789	-4.99366	-5.12962	-4.92317	-4.93047	-5.36898	-5.02059	-4.85771	-4.78325	-5.2696	-4.77771	-5.12797	-5.10659	-5.15461	-5.17853	-5.76451	-5.1801	-5.23053	-5.36685	-5.55832	-4.81409	-4.59463	-4.66083	-4.46372	-4.36109	-4.77015	-4.73705	-4.78032	-4.57992	-4.69734
3.72	∞	-5.31835	-5.49868	-6.47816	-6.38549	-5.19043	-5.42572	-5.44912	-6.39415	-5.8136	-4.7587	-5.90264	-5.45625	-5.30803	-4.74252	-5.09231	-5.37282	-4.79624	-4.92884	-5.12411	-4.95851	-5.20203	-4.84003	-4.87164	-4.98813	-5.02061	-5.42589	-6.53364	-5.08675	-5.26176	-5.14684	-4.60817	-4.86623	-4.78722	-4.62374	-4.31354	-4.85525	-4.60178	-4.72443	-4.34188	-4.60363
3.73	∞	-5.34139	-5.28357	-5.99886	-5.61291	-5.50311	-6.53445	-6.12683	-5.34781	-5.44683	-4.88798	-5.25143	-5.30727	-5.07328	-4.84169	-4.98697	-4.90507	-5.10014	-4.8951	-5.08023	-5.14477	-4.99229	-5.01723	-4.97913	-5.61852	-5.5083	-5.49609	-5.22745	-5.82524	-5.19513	-4.79113	-4.69457	-4.738	-4.57113	-4.36308	-4.39957	-4.53874	-4.51405	-4.4861	-4.42406	-4.45315
3.74	∞	-5.22799	-5.31653	-5.71597	-6.56899	-5.47566	-5.36796	-5.27609	-6.17361	-5.2814	-4.78114	-4.98098	-5.15802	-5.0049	-4.81439	-5.67505	-4.87443	-5.08836	-4.94779	-5.00729	-4.65475	-4.89045	-5.00088	-5.33229	-5.20201	-5.33554	-5.05429	-5.63881	-5.79366	-6.72684	-4.94607	-5.03381	-4.59597	-4.71802	-4.96665	-4.68939	-4.54802	-4.2308	-4.61006	-4.25312	-4.50836
3.75	∞	-5.47664	-5.30788	-6.1524	-5.72966	-5.7924	-5.42417	-5.29988	-5.15269	-5.36626	-4.89771	-6.41552	-5.17218	-5.40997	-4.72938	-4.87782	-4.98202	-5.45836	-4.94919	-4.81747	-5.0763	-4.93075	-4.86128	-5.61182	-5.53666	-4.89949	-4.99808	-5.79873	-5.34683	-5.26343	-4.93155	-5.35107	-5.41794	-4.67804	-4.52548	-4.52354	-4.54124	-4.95543	-4.38303	-4.43295	-4.21981
3.76	∞	-5.35996	-5.34941	-6.30647	-5.60992	-6.2952	-6.33253	-5.15636	-5.67946	-5.70578	-4.79922	-5.42116	-5.05888	-5.04496	-4.83399	-5.04446	-5.10524	-5.10979	-4.95518	-4.72973	-5.26782	-4.90695	-4.87883	-4.88405	-5.03985	-5.41264	-5.50029	-5.74656	-5.15011	-5.5616	-4.96032	-4.68026	-4.84212	-4.77544	-4.69918	-5.06536	-4.58827	-4.44942	-4.34144	-4.49122	-4.59336
3.77	∞	-5.47237	-5.61909	-6.031	-5.71542	-6.72726	-5.91728	-5.26181	-5.35654	-5.06027	-4.88733	-5.19859	-4.97237	-6.46643	-4.92667	-4.85239	-5.14132	-5.02726	-4.96744	-4.89245	-5.85465	-4.76996	-5.29467	-5.26515	-4.88942	-4.96773	-5.13625	-5.30208	-6.67107	-5.6986	-6.61408	-5.20293	-4.67243	-4.56303	-4.99604	-4.56973	-4.5314	-4.42906	-4.63516	-4.37901	-5.13431
3.78	∞	-5.22803	-5.28948	-5.36668	-6.10461	-7.54644	-6.48221	-5.13547	-5.19104	-5.55199	-4.90329	-7.11973	-5.09292	-5.03314	-4.68586	-5.05831	-4.8956	-4.9552	-5.09617	-4.69288	-7.27651	-4.81003	-5.40419	-5.07223	-5.55691	-5.43167	-4.84959	-5.05607	-5.49989	-5.66298	-5.39422	-5.13848	-4.82238	-4.62167	-4.80045	-4.95553	-4.448	-4.48051	-4.47071	-4.55679	-4.5703
3.79	∞	-5.31609	-5.17804	-6.39699	-6.26723	-5.44848	-5.31262	-5.14374	-6.37285	-5.58292	-4.92672	-6.62302	-5.20754	-4.7666	-4.79068	-5.12262	-4.54455	-5.3361	-5.14504	-4.79101	-5.76899	-4.8299	-5.20852	-5.53522	-4.78917	-5.41271	-5.3648	-5.17708	-6.78531	-5.09088	-5.09032	-5.38316	-4.60116	-4.469	-4.62161	-4.43886	-4.55718	-4.78654	-4.47824	-4.47456	-4.83279
3.8	∞	-5.41573	-5.27824	-6.67402	-6.15667	-6.08206	-5.4027	-5.42099	-5.49671	-6.23549	-4.86905	-5.4842	-5.53728	-5.06254	-4.87254	-4.90682	-5.11364	-5.69522	-4.87476	-4.90059	-5.21681	-4.98794	-4.8733	-5.46637	-5.14555	-4.91046	-5.46337	-5.39197	-4.97648	-5.07825	-5.42773	-4.78496	-4.759	-4.82977	-4.54024	-4.92317	-4.317	-4.68264	-4.70246	-4.89917	-4.52989
3.81	∞	-5.46373	-5.46506	-5.47369	-5.76494	-5.61772	-6.229	-5.31098	-5.145	-4.9231	-4.92708	-5.77374	-5.0861	-5.23423	-4.55587	-5.07191	-5.02202	-5.37745	-5.07023	-5.00399	-5.63588	-5.06053	-5.24952	-5.27269	-5.32473	-5.22707	-4.90638	-7.08552	-5.30168	-5.28791	-5.52882	-5.05164	-5.24412	-4.69596	-5.08692	-4.4784	-4.39474	-4.49788	-4.67947	-4.63809	-4.28045
3.82	∞	-5.30915	-5.12363	-5.99894	-5.72248	-5.46281	-5.83867	-6.3125	-6.18639	-5.1617	-4.81814	-5.52986	-5.16595	-4.89106	-5.03259	-5.17602	-5.04698	-5.04591	-4.79342	-4.81144	-5.0507	-5.16533	-4.71331	-5.2354	-5.13236	-5.41165	-5.18988	-4.89967	-6.10955	-5.78803	-5.26424	-4.88543	-4.94155	-4.6187	-4.87615	-5.02267	-4.60106	-5.18185	-4.63535	-4.5186	-6.15201
3.83	∞	-5.46621	-5.12933	-5.88256	-5.9079	-7.14083	-6.13189	-5.27773	-5.89525	-5.20578	-4.93027	-5.87824	-4.99419	-5.55732	-4.74543	-4.93841	-4.78898	-5.13124	-4.8257	-4.80617	-4.86937	-4.85338	-4.96982	-5.07793	-5.03275	-5.14291	-5.03652	-5.5398	-6.586	-4.90243	-4.99864	-5.95413	-4.87254	-4.75049	-4.70349	-4.62088	-4.55951	-4.52893	-4.69239	-4.70816	-5.04008
3.84	∞	-5.44052	-5.31008	-5.70894	-5.82177	-6.26536	-7.21134	-5.16188	-5.30552	-5.13654	-4.72593	-5.87749	-5.12268	-5.00526	-4.62879	-5.16545	-4.9302	-5.09548	-4.95814	-4.74414	-5.00441	-4.67554	-4.87249	-4.9545	-5.1444	-5.60573	-4.95316	-6.14357	-5.39094	-5.86219	-5.66894	-5.68237	-4.8897	-4.64595	-4.90518	-4.73067	-4.83878	-4.25958	-4.79804	-4.69045	-4.70507
3.85	∞	-5.49308	-5.3581	-7.2291	-5.75395	-5.62285	-5.93344	-5.99353	-5.42336	-4.79923	-4.81686	-5.6836	-5.40284	-4.92404	-4.74365	-4.92005	-4.56813	-4.81456	-4.58267	-5.02751	-6.69086	-4.95043	-4.74374	-5.05189	-4.84667	-5.46408	-4.8091	-5.14066	-5.90672	-5.76921	-5.06927	-5.24428	-7.07898	-5.0459	-5.08657	-4.81938	-4.68742	-4.51482	-4.61525	-4.587	-4.83964
3.86	∞	-5.38102	-5.43359	-5.61272	-6.435	-6.02353	-5.98858	-6.05057	-5.46132	-5.13615	-5.0211	-5.19562	-5.31229	-5.2517	-4.65895	-4.73258	-5.27836	-4.77765	-4.80316	-4.90665	-4.97747	-4.88452	-4.93014	-5.11581	-5.36427	-5.13635	-5.00806	-5.21709	-5.47381	-5.0577	-5.1296	-5.51222	-5.13351	-5.05085	-5.24752	-4.96888	-4.40647	-4.68374	-4.59043	-4.42055	-4.65448
3.87	∞	-5.33284	-5.16957	-5.72139	-5.71598	-6.37243	-5.50372	-5.39521	-5.29768	-5.05621	-4.85746	-5.56044	-5.16345	-4.92039	-4.70458	-4.97204	-5.12689	-4.8936	-5.01557	-4.84278	-4.91293	-4.95093	-4.90666	-4.83548	-5.31882	-5.0784	-4.94449	-5.0078	-5.32028	-5.9718	-5.11896	-5.2797	-5.32473	-4.94056	-4.73274	-4.95684	-4.4937	-4.38042	-4.69415	-4.70671	-5.59491
3.88	∞	-5.33861	-5.40727	-5.65161	-5.91863	-5.79263	-5.93572	-5.38188	-5.27284	-5.35549	-4.80135	-5.62917	-5.06898	-4.81597	-4.69687	-5.24837	-4.85831	-5.07169	-4.81168	-4.98841	-4.70337	-4.99977	-5.11362	-4.96991	-5.03713	-6.09827	-5.06506	-4.89266	-5.84727	-5.51722	-6.12476	-5.42226	-5.02131	-5.19658	-4.74089	-4.8447	-4.5779	-4.63461	-4.64784	-4.70504	-6.47161
3.89	∞	-5.32178	-5.4146	-5.94938	-5.74093	-6.40482	-5.4492	-5.0057	-6.179	-4.83499	-4.84053	-6.28685	-5.80264	-4.94335	-4.79144	-4.85004	-4.99773	-4.98857	-5.08133	-4.9837	-4.66763	-4.79464	-5.16694	-4.95838	-5.06854	-5.14325	-5.67861	-5.18433	-5.37036	-5.41183	-5.16359	-5.43834	-4.72351	-4.59383	-4.63959	-4.62726	-4.47808	-5.04075	-4.62399	-4.65855	-4.67855
3.9	∞	-5.39679	-5.38637	-5.53458	-5.9414	-7.05154	-5.5773	-5.44636	-6.24235	-5.3717	-4.99	-5.19471	-5.06998	-5.22982	-4.68327	-4.90643	-4.6878	-4.81528	-4.69851	-4.80939	-4.81113	-4.67554	-4.76117	-5.0279	-4.88395	-4.88459	-4.80461	-5.32751	-6.7834	-5.09026	-6.92417	-5.21361	-4.76033	-5.07371	-4.92119	-4.91595	-4.86505	-4.95183	-4.58674	-4.67354	-5.6053
3.91	∞	-5.27643	-5.15144	-5.48897	-5.78944	-5.47503	-6.10749	-5.36682	-6.07921	-5.12069	-4.71999	-6.25502	-5.15043	-4.85185	-4.72476	-5.38095	-4.89035	-5.17046	-4.99312	-5.11438	-5.06896	-5.0356	-4.9063	-5.02303	-4.96333	-5.41611	-4.85431	-5.06633	-6.09765	-7.26497	-5.20152	-5.21856	-4.80926	-4.78203	-4.68432	-4.71363	-4.60527	-4.7423	-4.97157	-4.59463	-5.18422
3.92	∞	-6.73789	-5.29457	-5.90922	-5.41694	-5.44396	-5.47803	-5.24713	-6.25772	-5.00798	-4.94811	-5.03789	-5.19423	-4.98765	-4.64964	-5.14539	-4.96184	-4.93202	-4.77656	-5.02888	-5.07819	-4.83886	-5.10862	-5.07297	-5.11205	-5.20186	-4.94976	-5.3431	-5.41255	-5.89379	-5.27762	-6.00054	-5.14925	-4.6341	-5.90697	-4.89064	-5.01398	-4.73411	-4.65866	-4.48707	-4.62285
3.93	∞	-5.91338	-5.28132	-6.34583	-6.03713	-5.72149	-6.12376	-5.34533	-5.77469	-5.02408	-4.80944	-5.44951	-6.50017	-5.19286	-5.00249	-5.05326	-4.82113	-4.94939	-4.8535	-4.74116	-4.8615	-4.67002	-5.04306	-4.99409	-5.3743	-5.11446	-5.21928	-5.25946	-5.97927	-5.45321	-5.5051	-5.54085	-4.74656	-5.22209	-5.39333	-4.73634	-4.75355	-6.71121	-4.60206	-4.92248	-4.61272
3.94	∞	-5.72439	-5.30685	-6.27852	-6.48528	-5.37627	-6.10475	-5.36703	-5.2057	-5.17143	-4.88484	-5.01354	-5.1015	-4.89476	-4.64031	-5.00075	-4.72602	-5.51883	-4.99222	-4.78227	-5.73234	-4.67917	-5.14651	-5.10502	-4.86619	-5.06948	-4.80238	-5.03461	-5.72514	-5.61192	-5.48767	-5.06587	-5.05648	-4.91378	-6.13446	-4.66381	-4.75959	-4.68333	-5.53581	-4.53638	-5.49266
3.95	∞	-5.31981	-5.37318	-5.98001	-5.96614	-5.39259	-5.42684	-5.72383	-5.72257	-5.53364	-4.89464	-5.49281	-5.33012	-5.12957	-4.77163	-4.86957	-4.95176	-4.84812	-4.86853	-4.77341	-5.034	-4.72205	-4.96997	-4.73765	-5.16491	-4.95565	-4.89167	-5.15919	-5.41444	-5.42847	-5.34986	-5.54514	-4.99568	-4.64391	-4.84169	-5.09905	-4.6103	-4.57113	-4.9801	-4.93871	-4.69853
3.96	∞	-5.33629	-5.27348	-6.24568	-6.03478	-6.29454	-5.65168	-5.39293	-5.86895	-5.0482	-4.67221	-5.45738	-5.11277	-4.92308	-4.7725	-5.20186	-4.9628	-4.88049	-4.90454	-5.03002	-5.24137	-4.91288	-4.74117	-4.91787	-5.07397	-5.31638	-4.75155	-4.84777	-5.83647	-5.27794	-5.32159	-5.27622	-5.07237	-5.1523	-5.58756	-4.97475	-5.42801	-5.49	-5.52352	-5.02923	-4.75825
3.97	∞	-5.60035	-5.39406	-5.85611	-5.82844	-6.04903	-6.88258	-5.81695	-5.51423	-4.95026	-4.92024	-5.13796	-6.39148	-4.80804	-4.68849	-4.73732	-4.81215	-5.07192	-4.77735	-4.78658	-4.85032	-5.03971	-5.13806	-5.19998	-4.85981	-4.83273	-4.69908	-5.24167	-6.13576	-5.79941	-5.86483	-5.68315	-5.4504	-4.84234	-5.3341	-5.03241	-5.07744	-4.59505	-5.26958	-5.01962	-5.01843
3.98	∞	-5.6935	-5.09646	-5.57052	-5.36957	-5.62405	-5.61125	-5.27348	-5.90848	-4.85657	-4.80953	-5.23232	-5.69745	-5.28001	-4.63318	-5.38766	-4.85476	-5.16277	-5.12704	-4.98676	-5.00891	-4.78093	-5.57133	-4.98442	-5.15664	-4.94063	-4.85019	-5.17915	-5.7539	-7.11371	-5.45851	-5.17355	-6.13046	-5.1465	-4.95336	-5.38265	-5.04944	-4.77073	-4.82008	-4.78113	-4.7833
3.99	∞	-5.28499	-4.93309	-5.94126	-6.17645	-6.09051	-5.67437	-5.79953	-5.9195	-5.30811	-4.77432	-5.4367	-5.68467	-4.77812	-4.8228	-4.94617	-4.61335	-4.90245	-5.51837	-4.67536	-4.88407	-4.75158	-5.2037	-5.01456	-4.70087	-4.89602	-5.25506	-5.03578	-5.99129	-6.46247	-5.41926	-5.37495	-4.92747	-4.85721	-5.03966	-4.74415	-4.78952	-4.95007	-4.98201	-4.89533	-5.10293
4	∞	-5.26376	-5.58165	-5.73384	-5.95456	-5.6623	-5.64323	-5.74611	-6.47155	-5.03357	-4.83077	-5.252	-5.44548	-4.96469	-4.76517	-6.527	-5.26839	-5.14896	-4.82508	-4.86839	-4.79782	-4.95417	-4.7409	-5.32912	-4.9053	-6.05632	-4.91418	-4.8477	-5.49352	-5.13202	-6.80724	-5.67017	-5.47181	-5.18824	-5.16378	-6.29779	-4.65207	-4.69203	-4.96288	-4.76331	-5.86288
4.01	∞	-5.45601	-5.46813	-6.19215	-5.65572	-6.18789	-5.66384	-5.26071	-7.70095	-5.25384	-5.04976	-5.3391	-5.11105	-4.86252	-4.6472	-5.04627	-4.7279	-4.67506	-4.81537	-4.9	-5.10358	-5.38866	-4.83025	-4.63229	-4.83874	-5.23597	-4.98129	-4.83531	-5.65086	-5.19892	-5.23515	-6.64432	-5.375	-4.94696	-5.01479	-4.7525	-4.75213	-4.69785	-4.75497	-5.28705	-4.9084
4.02	∞	-6.32548	-5.63272	-5.60351	-5.54106	-5.3854	-5.60983	-5.79151	-6.44198	-5.04262	-4.8698	-5.0698	-4.90205	-4.77096	-4.77158	-4.73032	-5.01623	-5.03222	-4.88929	-4.76085	-5.24701	-4.69706	-5.02546	-5.53163	-5.5865	-4.91324	-4.73395	-5.05437	-5.03914	-5.20514	-6.02942	-6.05792	-5.07613	-4.83039	-5.13402	-5.73809	-5.51725	-4.90103	-5.02542	-5.91856	-5.412
4.03	∞	-5.40115	-5.35283	-5.39411	-5.39445	-6.06259	-6.05601	-5.76922	-5.5271	-5.53568	-4.73129	-5.25603	-5.62774	-4.94125	-4.68747	-4.84409	-4.98844	-4.97846	-4.88309	-4.9353	-5.14537	-4.9827	-4.80281	-4.77973	-5.2312	-5.15174	-4.89005	-4.94589	-5.9935	-5.6614	-5.18254	-5.39639	-5.73231	-4.9177	-5.0611	-5.50332	-4.75093	-4.83596	-5.20819	-5.61225	-6.32476
4.04	∞	-5.16582	-5.35603	-5.11623	-5.82801	-5.61897	-5.98442	-6.29097	-6.50301	-4.81712	-4.6472	-5.1276	-5.70019	-5.06131	-4.75192	-5.34658	-4.98116	-4.7645	-4.77983	-4.67256	-4.98192	-4.55153	-4.76027	-4.85568	-5.17195	-5.37538	-5.03435	-5.23386	-6.71653	-5.07075	-5.16415	-6.50478	-5.08174	-5.1779	-5.55636	-4.80425	-4.98207	-4.92775	-5.2876	-4.66549	-5.03097
4.05	∞	-6.1893	-5.16168	-6.37169	-6.19838	-5.64656	-6.01537	-6.28203	-4.87334	-4.85394	-4.75959	-5.19845	-5.11801	-5.40062	-4.71375	-4.98413	-5.17463	-4.67475	-5.35011	-4.90975	-4.88027	-4.73886	-4.99827	-4.77934	-5.36962	-5.02779	-4.83335	-5.28904	-5.27522	-5.35108	-4.96895	-5.23501	-5.43708	-5.40586	-5.20943	-5.28429	-4.56159	-6.64672	-5.58175	-5.15575	-5.18983
4.06	∞	-5.47618	-5.42286	-5.83925	-5.39454	-6.35609	-6.19659	-5.30594	-5.67386	-5.69435	-4.77364	-5.10821	-5.9779	-5.29158	-4.67383	-5.01669	-4.77525	-4.93088	-4.65387	-4.87004	-4.97867	-5.16859	-4.80224	-5.03226	-4.87654	-4.88422	-4.87015	-5.09221	-5.2497	-5.6622	-5.96418	-5.28551	-5.55487	-4.79864	-6.30408	-4.97145	-5.47508	-5.72172	-4.8997	-5.00901	-5.68326
4.07	∞	-5.34954	-5.47118	-6.22304	-5.74411	-5.99745	-5.64774	-5.30549	-5.89401	-4.91375	-5.03117	-5.21547	-5.28893	-4.84309	-4.54711	-4.75143	-4.78808	-5.11908	-4.87722	-4.78544	-5.27069	-5.11016	-4.85339	-5.59156	-5.25941	-4.81874	-4.59282	-5.01304	-5.38575	-5.34051	-5.71968	-5.41426	-6.37533	-4.81907	-5.05015	-4.94256	-4.87357	-4.97267	-5.17269	-5.24055	-4.77057
4.08	∞	-6.57228	-5.1683	-6.01787	-5.75652	-6.28366	-5.74172	-5.48797	-5.94594	-5.03507	-4.73708	-5.51541	-4.87247	-4.87606	-4.57347	-5.01963	-4.82831	-4.8121	-4.98919	-4.8307	-5.45105	-4.83083	-4.88795	-4.9201	-4.87653	-5.00985	-4.70672	-4.93717	-5.24189	-5.70791	-5.52557	-5.46923	-5.73843	-5.22311	-5.27325	-5.07002	-5.09777	-4.74702	-5.18787	-5.68322	-5.58165
4.09	∞	-5.50404	-5.4364	-6.15197	-5.98886	-5.20778	-7.34232	-5.78948	-5.29052	-4.97093	-4.76843	-5.34534	-4.89585	-4.90313	-4.6245	-5.20502	-4.78971	-4.8089	-4.67144	-4.61509	-5.44432	-4.51777	-4.75202	-4.79083	-4.94074	-5.00597	-4.77589	-4.91122	-4.92728	-6.33309	-6.0838	-5.43529	-5.88494	-5.81851	-4.98675	-5.24197	-4.82368	-5.01383	-5.82724	-5.37453	-4.73703
4.1	∞	-5.24581	-5.4079	-5.52812	-5.43219	-6.17884	-6.26058	-5.32353	-5.75663	-4.86655	-4.7533	-5.11972	-4.825	-4.83652	-4.63706	-5.05282	-4.65061	-4.91698	-4.80138	-4.71778	-4.72779	-4.71482	-4.96783	-5.26224	-5.03132	-4.84268	-4.71191	-4.96914	-5.32687	-5.48513	-6.12881	-6.49545	-5.54057	-4.99175	-4.93617	-5.15314	-5.25265	-6.11376	-4.92053	-5.51819	-5.27442
4.11	∞	-5.70376	-5.43328	-5.295	-5.27971	-5.34936	-5.51728	-5.32281	-5.27314	-4.84985	-4.72706	-5.28796	-5.03816	-5.09354	-4.66801	-4.94672	-4.84022	-4.98722	-4.69494	-4.67109	-4.83138	-4.8254	-4.67337	-5.02163	-4.87079	-4.95185	-4.86771	-5.00146	-6.11966	-5.04309	-5.18279	-5.27402	-5.04569	-5.50478	-4.97755	-6.231	-5.06007	-4.88633	-5.00659	-6.34859	-5.63568
4.12	∞	-5.8209	-5.2385	-6.60813	-5.32478	-5.90696	-5.69137	-5.18068	-5.4928	-5.0313	-4.58315	-4.7616	-5.00499	-4.75297	-4.67773	-4.94735	-4.58516	-5.0082	-4.71046	-4.73255	-4.71726	-4.74042	-4.70265	-4.89148	-4.91872	-5.03777	-5.10867	-4.90319	-5.1942	-4.81361	-5.2673	-5.36311	-5.55972	-5.1928	-5.36837	-5.38384	-5.38182	-5.47321	-6.18819	-5.02333	-4.87316
4.13	∞	-6.158	-5.37718	-5.5847	-5.81644	-5.70771	-6.51871	-5.3405	-4.9761	-5.11664	-4.73241	-4.75907	-4.8706	-4.91021	-4.57299	-4.61359	-4.84848	-4.68148	-4.92013	-4.68536	-5.05025	-4.78248	-4.8921	-4.63161	-4.96102	-4.83647	-4.58127	-4.8415	-5.66618	-5.26607	-5.20746	-5.34417	-5.21175	-5.18731	-6.16403	-5.05006	-5.41328	-5.34555	-6.1363	-4.79722	-5.12605
4.14	∞	-5.4821	-5.16832	-5.44667	-5.38682	-5.26008	-5.57093	-6.54109	-6.03845	-5.21937	-4.7155	-5.19526	-4.90936	-4.73439	-4.7054	-4.64928	-4.86752	-4.6965	-4.64124	-5.28046	-4.67571	-4.8814	-4.87783	-4.91537	-4.72813	-4.77066	-5.05337	-4.79857	-4.79964	-5.03765	-5.61662	-5.40889	-6.32579	-5.64118	-5.43194	-5.45695	-5.16086	-4.98484	-5.48352	-5.57438	-4.61841
4.15	∞	-5.40752	-5.04742	-5.15767	-6.11732	-5.31251	-6.15421	-5.59979	-5.04582	-5.0512	-4.72376	-4.83412	-5.01075	-5.2398	-4.72425	-4.73326	-4.54065	-4.65138	-4.75778	-4.66705	-4.54275	-4.7291	-4.72605	-4.62349	-4.76585	-4.77651	-4.90786	-5.16505	-5.33126	-4.97153	-5.63394	-5.1784	-6.08247	-5.64035	-5.57356	-6.29347	-5.63298	-4.74329	-5.00524	-4.81246	-4.94021
4.16	∞	-5.34856	-5.00992	-6.37684	-7.03917	-5.40555	-5.73916	-5.46641	-6.11947	-5.00501	-4.71299	-5.03602	-4.79297	-4.91561	-4.57285	-4.87045	-4.57382	-4.70353	-4.89641	-4.62699	-4.82218	-4.58268	-4.86785	-4.7494	-4.70045	-4.6792	-4.75989	-5.09944	-4.92786	-5.00156	-5.70516	-5.33658	-5.65168	-5.78642	-6.19468	-5.54641	-5.80724	-4.93027	-5.38922	-5.57853	-4.69191
4.17	∞	-5.07668	-5.16128	-6.17807	-5.18713	-5.16728	-5.35334	-5.12298	-5.5082	-4.7395	-4.70322	-5.11789	-4.83043	-4.8491	-4.61752	-4.89652	-4.89125	-4.9194	-4.76614	-4.61914	-4.60392	-4.64689	-4.74703	-4.82503	-4.73074	-4.7407	-4.73837	-4.73025	-5.41517	-5.44088	-5.75472	-5.33696	-5.33073	-5.02075	-5.66831	-5.45276	-5.31738	-5.28366	-4.86704	-4.7567	-4.95772
4.18	∞	-6.29543	-5.59232	-6.00844	-5.22128	-5.24395	-5.06619	-5.84621	-4.94386	-4.88781	-4.72368	-5.07665	-4.80234	-4.89942	-4.62148	-4.50632	-4.79262	-4.68061	-4.82701	-4.72537	-5.26428	-4.77007	-4.68793	-4.71469	-4.64869	-4.49754	-4.92114	-4.77946	-4.95449	-4.96352	-5.35716	-5.52424	-5.12956	-5.22995	-5.1407	-5.5213	-5.34643	-5.29938	-5.71881	-5.24411	-5.14981
4.19	∞	-5.96734	-5.00051	-6.79311	-5.23625	-5.44451	-5.91229	-5.37313	-5.61393	-4.63595	-4.60984	-5.44942	-4.9108	-4.89047	-4.67379	-4.97847	-4.73302	-4.90373	-4.68645	-4.53988	-4.61522	-4.7187	-4.56419	-4.92444	-4.89723	-4.86909	-4.91797	-4.65157	-5.1185	-5.06182	-5.05434	-5.36926	-5.33469	-6.2182	-5.35285	-5.87423	-5.48522	-6.2228	-5.73061	-5.69886	-4.77996
4.2	∞	-5.60865	-5.08793	-5.36979	-5.6928	-5.19568	-6.14403	-6.17877	-5.30456	-4.76957	-4.57398	-4.84912	-4.98212	-4.72649	-4.70124	-4.698	-4.47303	-4.86402	-4.93644	-4.4708	-4.66261	-4.462	-4.7878	-4.59554	-4.57089	-4.62638	-4.78082	-4.80164	-5.18816	-4.88911	-5.30151	-5.35619	-5.39446	-5.12039	-5.28817	-5.71719	-5.40775	-6.00159	-5.39664	-5.64118	-5.2938
4.21	∞	-5.4709	-5.16402	-5.24003	-5.55679	-5.24098	-5.96286	-7.04603	-5.48893	-4.74742	-4.74972	-4.99534	-4.68811	-4.90762	-4.53448	-4.82836	-4.63631	-4.71487	-4.80872	-4.889	-5.16954	-4.90313	-4.62711	-4.59737	-4.71079	-4.74726	-4.5415	-4.83014	-4.90589	-5.20927	-4.96608	-4.87514	-5.37668	-5.16924	-5.63993	-5.49078	-5.85231	-5.26844	-5.0539	-5.23744	-5.55339
4.22	∞	-5.38911	-5.59336	-5.23093	-5.14325	-5.37011	-5.20075	-5.3791	-5.62332	-4.99679	-4.79636	-5.61243	-5.06421	-4.70197	-4.70053	-4.94282	-4.85547	-4.48961	-5.11468	-4.45032	-4.59169	-4.513	-4.8236	-4.61022	-5.01231	-4.9855	-4.67762	-4.797	-5.05307	-5.95327	-5.3738	-5.97102	-4.83715	-5.32348	-5.0527	-6.25129	-5.32873	-5.79783	-6.29708	-5.82304	-4.69143
4.23	∞	-5.64412	-5.14576	-5.81952	-5.09812	-5.252	-5.25291	-5.61574	-5.61876	-4.97516	-4.586	-4.91339	-5.02305	-4.76483	-4.51813	-4.57843	-4.71374	-4.63428	-4.42479	-4.68814	-4.9405	-4.78552	-4.52902	-4.78441	-4.72437	-4.57179	-4.81018	-4.76824	-4.94487	-5.06835	-5.52425	-5.50742	-5.6107	-5.67174	-5.36997	-5.14242	-5.15847	-5.61318	-4.87424	-5.96039	-4.78644
4.24	∞	-6.09502	-5.32545	-5.333	-5.10226	-5.97617	-5.692	-5.69392	-5.42022	-5.18093	-4.66763	-5.00453	-4.80159	-4.68061	-4.52441	-4.6533	-4.71614	-5.08955	-4.69411	-4.73	-4.9195	-4.69517	-4.57966	-5.024	-5.06706	-4.81996	-4.67068	-4.87315	-5.14425	-5.01581	-5.0931	-5.26812	-5.52879	-4.94726	-5.32609	-4.86475	-5.86169	-5.23819	-5.04844	-5.24346	-4.63944
4.25	∞	-6.64306	-5.26215	-6.05676	-5.43619	-5.33712	-5.38877	-6.07132	-5.33542	-5.24439	-4.61211	-4.70272	-5.55811	-4.6758	-4.76193	-4.69081	-4.6016	-4.59442	-4.52697	-4.55678	-4.59823	-4.51454	-4.42157	-4.55657	-5.02892	-4.63662	-4.68442	-4.74964	-5.70122	-4.94416	-5.24134	-5.25239	-5.4848	-5.66409	-5.1454	-5.53598	-5.25033	-5.30164	-5.16652	-5.13058	-4.52908
4.26	∞	-5.36528	-5.03738	-6.66275	-5.11803	-5.00832	-5.27921	-5.95292	-6.02618	-4.87664	-4.6533	-4.84793	-5.18842	-5.12952	-4.4736	-4.91743	-4.33896	-4.72109	-4.48522	-4.41772	-4.58059	-4.44617	-4.8553	-4.7335	-4.53735	-4.65071	-4.62499	-4.89197	-4.86778	-5.06381	-5.31662	-5.39421	-5.04811	-5.69768	-5.56717	-4.94067	-5.14856	-4.94209	-6.87665	-5.1441	-6.45268
4.27	∞	-5.34564	-5.14905	-5.67078	-5.43598	-5.11374	-5.33375	-5.35149	-4.88048	-4.905	-4.48354	-5.06179	-4.95077	-4.42567	-4.56317	-4.79907	-4.55402	-4.67547	-4.70637	-4.44929	-5.34878	-4.58999	-4.59987	-4.57532	-4.61334	-4.83381	-4.71828	-4.5854	-5.07295	-4.91397	-5.23267	-5.69719	-5.52733	-6.27289	-5.53369	-6.03872	-5.3741	-5.75171	-5.26865	-4.96292	-4.66533
4.28	∞	-5.48025	-5.0235	-5.38778	-5.24539	-5.19975	-5.36153	-6.44744	-5.54415	-4.8534	-4.59943	-5.11622	-5.06814	-4.65327	-4.7447	-4.56324	-4.67343	-4.73885	-4.56891	-4.50107	-4.89715	-4.56639	-4.69365	-4.78953	-4.71415	-4.66761	-4.79533	-4.80708	-4.98325	-4.89655	-5.28278	-4.83204	-5.57448	-4.92154	-5.38556	-5.23855	-5.28682	-5.02369	-6.18333	-5.17407	-5.12898
4.29	∞	-5.54316	-5.29274	-5.2492	-6.30822	-4.81183	-5.57635	-5.30704	-4.99288	-4.89279	-4.50696	-4.8991	-4.5671	-4.62021	-4.51509	-4.54427	-4.84525	-4.67516	-4.46688	-4.60935	-4.9647	-4.75142	-4.51601	-4.50767	-4.76918	-4.63265	-4.71634	-4.89683	-4.88061	-4.75224	-5.09723	-4.86821	-6.12029	-4.86772	-5.19715	-5.01416	-5.09364	-5.76936	-5.25552	-4.90574	-4.86647
4.3	∞	-5.63288	-5.14778	-5.63592	-4.94623	-5.41642	-5.32214	-5.2831	-5.12604	-5.37616	-4.60159	-4.95611	-4.85959	-4.79802	-4.63596	-4.71855	-4.3467	-4.34872	-4.54038	-4.58126	-4.6744	-4.71963	-4.56916	-4.32914	-4.53365	-4.52488	-4.67247	-4.65239	-5.16651	-4.77263	-5.72472	-5.06381	-5.3838	-6.28423	-5.19828	-5.30872	-5.32008	-5.02609	-6.03542	-5.20493	-4.87609
4.31	∞	-5.70919	-5.18795	-5.30417	-5.28263	-4.93895	-7.52101	-5.07144	-5.64527	-4.88509	-4.54741	-5.49603	-4.76981	-4.68944	-4.6575	-4.68595	-4.45707	-4.42484	-4.57584	-4.58693	-4.47095	-4.70741	-4.58849	-4.57021	-4.77438	-4.66726	-4.69113	-4.58612	-4.93911	-5.01276	-4.87962	-5.04887	-5.6027	-5.32494	-6.45231	-5.27774	-5.28784	-5.78581	-5.58698	-5.64804	-5.26887
4.32	∞	-5.36761	-5.03424	-5.09192	-5.64762	-5.06524	-5.12532	-5.31157	-5.11799	-4.80685	-4.6994	-5.02269	-4.6422	-4.78243	-4.49259	-4.73978	-4.36983	-4.59134	-4.81049	-4.45904	-4.54387	-4.5477	-4.78353	-4.75978	-4.44227	-4.62002	-4.54498	-4.63861	-4.85389	-5.00373	-5.49765	-5.15673	-5.37426	-5.27645	-5.10828	-7.36241	-4.80505	-5.0042	-5.11582	-5.14503	-4.81111
4.33	∞	-5.59864	-5.33464	-6.4741	-5.41071	-5.24941	-5.21078	-5.38332	-4.70206	-5.41563	-4.48428	-4.94507	-4.81316	-4.86594	-4.40909	-4.64006	-4.61028	-4.49542	-4.45378	-4.41156	-4.74375	-4.48403	-4.44729	-4.51177	-4.87928	-4.70757	-4.67579	-4.74205	-5.03958	-5.06538	-4.76317	-5.208	-5.30539	-5.3197	-4.91152	-5.20993	-6.42743	-5.11504	-5.13749	-7.00011	-4.84617
4.34	∞	-5.2593	-5.32553	-5.30474	-5.35531	-5.03236	-4.81513	-5.11536	-5.1532	-5.21169	-4.42331	-4.76322	-4.90351	-4.62938	-4.36543	-4.72526	-4.58281	-4.53577	-4.55426	-4.37165	-4.45631	-4.39904	-4.58518	-4.73619	-4.67409	-4.75299	-4.55539	-4.58511	-5.18681	-4.77754	-5.05697	-5.01147	-5.12069	-5.56242	-5.09037	-4.9644	-5.37308	-4.90621	-5.05985	-5.09249	-4.85701
4.35	∞	-5.65723	-5.28237	-5.35011	-8.24776	-5.0326	-5.62941	-5.36964	-4.9723	-4.71115	-4.56158	-4.76262	-4.58552	-4.47643	-4.436	-4.54134	-4.41244	-4.36701	-4.52849	-4.35235	-4.55359	-4.35963	-4.73172	-4.35221	-4.52338	-4.56121	-4.77474	-4.5309	-4.71342	-4.79768	-5.02846	-4.87869	-5.27091	-5.71957	-5.54585	-5.02446	-6.05464	-5.00978	-5.47258	-5.74537	-4.75601
4.36	∞	-5.43572	-5.05003	-5.52143	-5.75784	-4.99646	-5.26294	-5.58904	-6.24191	-4.68933	-4.45647	-5.04897	-4.74273	-4.34949	-4.57693	-4.40544	-4.40884	-4.38046	-4.58944	-4.57311	-4.84888	-4.61173	-4.86218	-4.56574	-4.73392	-4.59384	-4.72207	-4.78724	-4.88338	-4.86312	-4.85767	-5.2364	-5.54836	-5.25702	-7.13513	-5.41346	-5.10157	-5.4878	-5.36403	-5.01089	-4.74691
4.37	∞	-5.60818	-5.25642	-6.24648	-5.14196	-5.34279	-5.2432	-5.49591	-5.17519	-4.73516	-4.47838	-5.1839	-4.75242	-4.52928	-4.59109	-4.4205	-4.31313	-4.52347	-4.2186	-4.32024	-4.67141	-4.35558	-4.2745	-4.73091	-4.46862	-4.58193	-4.72755	-4.48218	-4.71478	-4.92912	-4.9926	-5.00339	-5.4918	-7.1003	-5.35053	-5.21844	-5.18028	-5.39615	-5.54396	-5.47681	-4.8048
4.38	∞	-5.64373	-5.16964	-5.95727	-6.20818	-5.23747	-5.33608	-5.45338	-4.95577	-4.57751	-4.43836	-4.63413	-4.71674	-4.36485	-4.36039	-4.44966	-4.69031	-4.28748	-4.42704	-4.2854	-4.29396	-4.4326	-4.49514	-4.54912	-4.89798	-4.42124	-4.57916	-4.56763	-4.8539	-4.8511	-4.79263	-4.82715	-5.07814	-5.44164	-5.82567	-5.4373	-5.40709	-5.08697	-5.06039	-4.85229	-4.45178
4.39	∞	-5.7657	-5.0655	-6.13363	-5.29445	-4.64328	-5.79128	-5.49582	-5.05304	-4.906	-4.32266	-4.85812	-4.65481	-4.49952	-4.11313	-4.50026	-4.51288	-4.37694	-4.5189	-4.40468	-4.72148	-4.39409	-4.58689	-4.40888	-4.91456	-4.70184	-4.33421	-4.66542	-5.03809	-4.97482	-4.97672	-5.04787	-4.88893	-5.03323	-5.29005	-4.90155	-5.32413	-4.98005	-5.00125	-5.35076	-4.45963
4.4	∞	-5.3742	-5.32778	-5.40264	-5.2493	-5.0232	-4.90557	-5.89653	-5.23674	-4.66558	-4.40387	-4.83921	-4.55912	-4.66181	-4.51471	-4.43453	-4.89112	-4.76319	-4.27341	-4.22779	-4.38232	-4.3666	-4.26261	-4.55699	-4.69373	-4.46125	-4.66821	-4.6619	-4.8434	-4.7068	-4.73266	-4.94162	-5.80558	-5.64454	-4.90309	-5.23786	-5.28254	-4.8942	-5.37374	-5.35871	-5.34582
4.41	∞	-5.83087	-5.11346	-5.20496	-5.1699	-5.14961	-4.83001	-5.09517	-4.64228	-5.09075	-4.3604	-4.72435	-4.53013	-4.32847	-4.33741	-4.49761	-4.26513	-4.26066	-4.40966	-4.46755	-4.33617	-4.36748	-4.38088	-4.40124	-4.44176	-4.66406	-4.40527	-4.62847	-4.70502	-4.99349	-4.81079	-4.7177	-5.01172	-5.68386	-5.90891	-5.2516	-5.119	-5.40469	-5.85184	-5.69728	-4.53922
4.42	∞	-5.25563	-4.90753	-5.52413	-5.06571	-5.23682	-4.9129	-5.44061	-5.29528	-4.71577	-4.50744	-4.45686	-4.84994	-4.36762	-4.29826	-4.63622	-4.52894	-4.23612	-4.35793	-4.32176	-4.51467	-4.3371	-4.43782	-4.30131	-4.57417	-4.6471	-4.45345	-4.57101	-4.89408	-4.57504	-5.06362	-4.95983	-4.98787	-4.72053	-6.03843	-5.49549	-5.54865	-4.97552	-4.80684	-5.17443	-4.52082
4.43	∞	-5.40084	-5.1696	-5.1567	-5.2317	-4.89624	-5.28036	-5.81271	-4.92745	-4.60742	-4.30667	-4.65935	-4.93872	-4.61548	-4.39488	-4.21704	-4.28697	-4.25671	-4.34067	-4.29724	-4.7943	-4.41073	-4.27509	-4.31151	-4.44251	-4.36366	-4.5499	-4.57918	-5.35134	-4.72243	-4.69818	-4.77625	-5.31804	-6.64104	-5.09617	-4.74122	-4.87603	-5.31306	-5.02375	-5.80579	-4.57388
4.44	∞	-6.1339	-5.12639	-5.39741	-5.03037	-4.78778	-5.31281	-5.22073	-4.75637	-4.56693	-4.2107	-4.40498	-4.39025	-4.38266	-4.38319	-4.25451	-4.09723	-4.31155	-4.21766	-4.3037	-4.24124	-4.29781	-4.30517	-4.38152	-4.3751	-4.41752	-4.6461	-4.55434	-4.76946	-4.45279	-4.71896	-4.93538	-4.70146	-5.91208	-5.20614	-5.73732	-5.20151	-5.3575	-4.75752	-4.87776	-4.67613
4.45	∞	-6.01835	-4.9213	-5.19054	-4.84447	-4.62434	-5.2282	-5.63415	-4.65704	-4.85448	-4.57442	-4.41089	-4.50016	-4.36383	-4.32528	-4.44407	-4.26852	-4.19986	-4.43504	-4.31836	-4.23211	-4.34541	-4.53589	-4.24151	-4.34796	-4.41172	-4.58971	-4.58458	-4.77801	-4.74855	-5.2416	-4.93008	-4.91304	-5.9327	-4.97944	-4.91896	-4.88968	-5.35371	-4.78205	-5.06012	-4.5642
4.46	∞	-5.40355	-4.83348	-5.641	-4.91463	-4.75456	-4.84871	-4.7516	-5.06638	-4.49285	-4.40681	-4.5741	-4.42288	-4.39681	-4.35436	-4.19841	-4.48788	-4.22197	-4.07008	-4.24977	-4.21456	-4.18303	-4.17346	-4.30714	-4.49617	-4.29877	-4.51182	-4.61205	-4.70076	-4.91579	-4.88247	-4.86235	-5.20179	-5.07727	-5.16696	-5.3037	-5.07892	-6.02971	-4.88516	-5.75629	-4.99477
4.47	∞	-5.33667	-4.91914	-5.57882	-4.66075	-4.99006	-4.72045	-5.36152	-5.14176	-4.46209	-4.16183	-4.56398	-4.44645	-4.26933	-4.11725	-4.29811	-4.27973	-4.26575	-4.28862	-4.18331	-4.5592	-4.33161	-4.2303	-4.35746	-4.45004	-4.25103	-4.46032	-4.53675	-4.59771	-4.64873	-4.68936	-4.96534	-4.96503	-5.50528	-4.85066	-4.93687	-6.08052	-5.40989	-5.78865	-5.58272	-4.54937
4.48	∞	-5.62064	-4.67852	-6.06972	-4.98791	-5.09286	-5.38762	-5.00746	-4.50831	-5.04747	-4.20123	-4.72139	-4.42976	-4.17695	-4.24772	-4.05104	-4.00406	-4.23171	-4.28252	-4.08624	-4.41866	-4.31276	-4.39005	-4.37583	-4.23583	-4.25302	-4.36909	-4.35765	-4.78812	-4.88011	-4.58511	-4.82697	-5.05557	-5.00858	-5.6171	-5.68927	-5.84184	-5.07136	-5.26828	-5.56602	-4.61053
4.49	∞	-4.94093	-5.0024	-5.0487	-5.17651	-5.077	-5.06573	-5.47908	-4.71	-4.9344	-4.53408	-4.62984	-4.45792	-4.4188	-4.33497	-4.20458	-4.12411	-4.32176	-4.19793	-4.14352	-4.35371	-4.20167	-4.25927	-4.36427	-4.28564	-4.50051	-4.59139	-4.68606	-4.64714	-4.70179	-4.9423	-4.72262	-4.67229	-5.3746	-4.63831	-4.87686	-5.17948	-4.94848	-6.7215	-4.68735	-4.63006
4.5	∞	-6.37483	-4.77902	-5.47058	-4.97015	-4.94509	-4.63199	-5.59587	-5.31188	-4.5628	-4.22077	-4.39956	-4.09584	-4.44136	-4.20129	-4.16159	-4.1387	-4.15838	-4.06289	-4.15595	-4.092	-4.21924	-4.15551	-4.34405	-4.27973	-4.37325	-4.46853	-4.6205	-4.59935	-4.61979	-4.77544	-4.76843	-5.31978	-5.51149	-4.83674	-4.81035	-5.7876	-5.1371	-4.68529	-5.54942	-4.49456
4.51	∞	-5.39889	-4.77423	-5.82672	-4.81194	-4.67444	-4.68769	-4.62566	-4.62083	-4.43491	-4.34995	-4.62724	-4.32337	-4.29274	-4.10097	-4.23875	-4.18218	-4.2654	-4.42687	-4.41233	-4.57537	-4.44601	-4.23608	-4.17772	-4.45443	-4.41877	-4.3008	-4.59637	-4.56746	-4.98087	-4.90157	-4.75964	-4.76769	-5.06453	-4.94129	-4.76915	-5.47697	-5.76155	-4.762	-5.32115	-4.94878
4.52	∞	-5.33733	-5.01149	-7.03027	-4.98701	-4.74444	-4.57335	-4.92227	-4.72463	-4.45318	-4.15312	-4.25847	-4.441	-4.23505	-4.06262	-4.12572	-4.18316	-4.18339	-3.92701	-4.2236	-4.05108	-4.23331	-4.18438	-4.29564	-4.39529	-4.35126	-4.42287	-4.4218	-4.71281	-4.58042	-4.58612	-4.74302	-4.79657	-5.33979	-5.17066	-5.18392	-4.95508	-5.22805	-4.93193	-4.7633	-4.37816
4.53	∞	-5.40806	-4.83423	-4.94069	-4.57621	-4.88246	-5.01979	-4.82185	-4.67359	-4.33297	-4.56742	-4.2489	-4.39762	-4.26827	-4.13842	-4.17668	-4.07703	-4.06872	-4.00759	-4.01494	-4.21828	-4.07389	-4.18321	-4.25152	-4.27765	-4.26354	-4.65586	-4.47196	-4.69608	-4.6075	-4.71329	-5.0297	-5.08941	-5.36606	-6.05844	-6.38922	-5.1152	-4.88442	-4.85083	-5.14336	-4.57252
4.54	∞	-5.20321	-4.9635	-5.56492	-4.56929	-4.40239	-4.60033	-4.82557	-4.63354	-4.28237	-4.23593	-4.20679	-4.37402	-4.01092	-3.94675	-3.95223	-3.98443	-4.05388	-4.04282	-3.94548	-4.10523	-3.92159	-4.15403	-4.23444	-4.0959	-4.28807	-4.32295	-4.36887	-4.66401	-4.65692	-4.74711	-4.68036	-5.13836	-5.10729	-4.80868	-4.84364	-4.92083	-5.59845	-4.49615	-4.66655	-4.47917
4.55	∞	-5.27336	-4.70997	-6.1172	-4.5904	-4.96536	-4.76174	-4.6243	-4.52254	-4.31822	-3.9826	-4.44895	-4.23787	-4.59191	-4.03899	-3.96354	-3.91609	-4.08983	-3.94547	-3.88523	-4.1483	-3.93546	-4.00426	-4.18417	-4.14975	-4.15678	-4.36879	-4.65432	-4.61941	-4.56824	-4.61713	-4.67953	-4.79667	-5.00083	-5.0759	-5.14313	-5.42126	-4.79188	-4.56085	-4.83066	-4.42586
4.56	∞	-4.99987	-4.75373	-4.79723	-4.64029	-4.86245	-4.72488	-4.8552	-4.73828	-4.17958	-4.13659	-4.41376	-4.06507	-3.94806	-4.13795	-3.91066	-4.29015	-3.86142	-3.91235	-3.96451	-4.13769	-4.03846	-4.09995	-4.03828	-4.48362	-4.08465	-4.40387	-4.3036	-4.41862	-4.68554	-4.66296	-4.82861	-4.84123	-5.28896	-4.85271	-5.43795	-5.08984	-5.06969	-5.73124	-4.74511	-4.61282
4.57	∞	-5.24324	-4.60882	-4.95859	-4.45823	-4.70567	-4.8686	-4.39082	-4.28002	-4.24281	-4.18001	-4.19532	-4.23188	-4.0049	-3.98888	-3.92485	-3.97814	-3.78348	-3.83561	-3.92737	-4.03938	-3.97962	-3.96247	-4.00221	-4.08171	-4.17349	-4.31008	-4.31894	-4.57873	-4.50155	-4.90109	-4.65923	-4.84706	-5.41542	-5.04091	-4.82639	-4.79786	-5.63873	-4.80799	-5.00229	-4.32287
4.58	∞	-5.05968	-4.69044	-4.848	-4.52715	-4.94869	-4.61871	-4.76514	-4.73738	-4.41922	-3.96474	-4.34356	-4.30376	-3.91562	-3.89745	-3.8571	-3.94836	-4.08155	-4.0626	-3.82204	-3.91581	-3.8992	-4.04617	-4.2105	-4.10788	-4.0669	-4.14435	-4.20772	-4.59016	-4.66741	-4.95867	-4.78661	-5.05157	-5.4772	-5.10018	-5.02492	-4.88145	-5.32547	-4.81488	-4.95842	-4.41917
4.59	∞	-5.71887	-4.43045	-5.57931	-4.42794	-4.55875	-5.04523	-4.48661	-4.59675	-4.0685	-3.98381	-4.21761	-3.99119	-4.09684	-3.86357	-3.85425	-3.86977	-3.78476	-3.84156	-4.05484	-3.84332	-4.01147	-3.94276	-3.93953	-4.09037	-4.06881	-4.32648	-4.3847	-4.46023	-4.62631	-4.62234	-4.61194	-4.87624	-4.90133	-4.98986	-4.94563	-4.92114	-4.86769	-5.35244	-5.02269	-4.31464
4.6	∞	-4.72782	-4.53055	-5.03636	-4.39048	-4.46278	-4.65149	-5.93342	-4.35828	-4.1829	-3.92498	-3.97282	-4.0443	-4.10064	-3.8713	-3.67084	-3.93293	-3.82253	-3.70375	-3.89669	-4.01403	-3.99125	-3.85045	-3.96157	-4.21497	-3.94038	-4.21095	-4.45615	-4.67364	-4.42575	-4.39692	-4.66669	-4.60927	-5.24599	-5.10375	-4.77031	-5.16455	-4.75928	-4.69838	-4.43373	-4.3229
4.61	∞	-5.48444	-4.85787	-5.53273	-4.42584	-4.38933	-4.82054	-4.39418	-4.36271	-4.06204	-3.98013	-4.10502	-4.17716	-3.89017	-4.13684	-3.777	-3.78246	-3.82153	-3.88436	-3.87135	-3.74527	-3.90478	-3.99406	-4.05515	-4.05866	-4.05147	-4.31776	-4.23309	-4.62238	-4.52761	-4.75443	-4.63282	-4.87422	-6.00789	-4.63	-5.38138	-5.29719	-5.13934	-4.56714	-5.17699	-4.32289
4.62	∞	-4.84872	-4.4134	-5.7407	-4.70865	-4.77041	-4.67833	-4.34664	-4.63125	-4.29561	-4.10941	-4.02186	-3.96249	-3.73392	-3.78756	-3.83535	-4.05127	-4.01647	-3.75405	-3.80248	-4.07961	-3.86886	-3.89214	-4.17745	-4.30047	-4.07628	-4.22429	-4.15846	-4.56416	-4.44975	-4.74281	-4.71993	-4.98296	-4.80866	-4.66724	-4.96588	-4.95893	-4.80964	-4.81215	-4.72357	-4.43797
4.63	∞	-4.62869	-4.49373	-5.30295	-4.46394	-4.44284	-4.7567	-4.71327	-4.18442	-4.03649	-3.98547	-4.02192	-3.92764	-3.80207	-3.79677	-4.2233	-3.79573	-3.87366	-3.72519	-3.86242	-3.83959	-3.93763	-3.8663	-4.06395	-4.11119	-4.25567	-4.07768	-4.13437	-4.4051	-4.46977	-4.60338	-4.60172	-4.64823	-5.26058	-5.98026	-4.69247	-5.39609	-4.69768	-4.73758	-4.82296	-4.36809
4.64	∞	-5.09559	-5.19878	-5.40915	-4.52443	-4.78388	-4.38401	-4.16777	-4.24152	-3.79185	-3.92296	-4.01906	-3.93228	-3.96835	-3.8234	-3.87345	-3.77859	-3.66896	-3.80452	-3.61242	-3.95188	-3.66841	-3.95485	-3.81866	-3.95482	-4.29623	-4.20552	-4.25971	-4.33387	-4.50925	-4.52704	-4.61143	-4.72304	-4.81277	-5.55542	-4.86982	-5.03157	-5.10515	-4.52836	-5.34829	-4.29353
4.65	∞	-5.2921	-4.55881	-5.7053	-4.45969	-4.29402	-4.25629	-4.27788	-4.26145	-4.04959	-3.72427	-3.89289	-4.08755	-3.71894	-3.69033	-3.72393	-3.76538	-3.68051	-3.73648	-3.60219	-3.9076	-3.71239	-3.84874	-3.91402	-4.06592	-4.05511	-4.11798	-4.23748	-4.41769	-4.48642	-4.48243	-4.66664	-4.68631	-4.77652	-4.83149	-5.06007	-4.73869	-4.77444	-4.6344	-4.71379	-4.50314
4.66	∞	-4.51058	-4.51261	-4.54167	-4.28694	-4.10966	-4.11997	-4.27304	-4.03255	-4.45008	-3.8413	-3.78068	-3.84714	-3.77101	-3.72119	-3.61457	-3.65761	-3.45318	-3.54258	-3.85032	-3.70069	-3.81798	-3.74042	-3.70396	-3.87542	-3.94061	-4.11169	-4.17825	-4.20207	-4.29176	-4.76893	-4.45847	-4.95814	-4.70427	-4.55668	-4.9461	-4.94487	-4.90659	-4.91155	-4.31452	-4.63009
4.67	∞	-4.75753	-4.39954	-4.51391	-4.31333	-4.22375	-4.44295	-4.11163	-3.91576	-4.01172	-3.97811	-4.00111	-3.68671	-3.78671	-3.70417	-3.54205	-3.6985	-3.68635	-3.4981	-3.58492	-3.68947	-3.71877	-3.66536	-3.79329	-3.94422	-3.96134	-4.10606	-4.15624	-4.23871	-4.61249	-4.74473	-4.68645	-4.62793	-5.51893	-5.18813	-4.90924	-4.71252	-5.4115	-4.67187	-4.63374	-4.46822
4.68	∞	-4.81533	-4.62756	-4.68644	-4.54893	-4.21573	-4.8476	-4.32397	-4.22944	-3.7375	-3.79631	-3.83426	-3.7807	-3.55538	-3.68385	-4.03761	-3.45306	-3.68611	-3.49774	-3.58417	-3.8144	-3.64502	-3.68559	-3.84678	-3.6871	-4.25353	-4.07147	-3.99455	-4.22977	-4.4205	-4.50282	-4.57244	-4.61097	-6.05537	-4.75794	-5.09486	-5.21314	-4.80229	-5.37723	-5.00039	-4.20255
4.69	∞	-4.49499	-4.37607	-4.74719	-4.34248	-5.49362	-4.18787	-4.10837	-3.99479	-3.95019	-3.78495	-4.03327	-3.75307	-3.78442	-3.58581	-3.59104	-3.63371	-3.33062	-3.77268	-3.62271	-4.25229	-3.68735	-3.98591	-3.5884	-3.94927	-3.91674	-3.94201	-4.27799	-4.35322	-4.56275	-4.53051	-4.51164	-4.57423	-5.07751	-5.04303	-4.7763	-4.82142	-5.62668	-5.06805	-4.48587	-4.2644
4.7	∞	-4.74666	-5.2138	-5.01209	-4.2101	-4.23451	-4.1571	-4.20802	-3.93735	-3.97713	-3.88403	-3.62027	-4.01814	-3.43247	-3.79209	-3.53744	-3.69124	-3.44384	-3.61928	-3.59354	-3.80324	-3.69964	-3.74328	-3.69106	-3.96385	-3.88739	-4.14331	-4.04539	-4.43046	-4.34536	-4.65007	-4.51359	-4.66583	-5.03154	-4.71057	-4.94571	-4.82002	-4.64898	-4.76798	-4.53339	-4.34471
4.71	∞	-4.60572	-4.37732	-4.37383	-4.6088	-4.21859	-4.77106	-4.24365	-4.37105	-3.75784	-3.7147	-3.53907	-3.50037	-3.46029	-3.58749	-3.56059	-3.60364	-3.28123	-3.44704	-3.33779	-3.76353	-3.39205	-3.59301	-3.55103	-4.02876	-3.96554	-4.10432	-3.97214	-4.17031	-4.26363	-4.65917	-4.37601	-4.82706	-5.23921	-4.61322	-5.08468	-4.7655	-5.33597	-4.52001	-4.44528	-4.21585
4.72	∞	-4.70245	-4.1189	-4.47528	-4.07766	-4.07401	-4.11376	-4.06459	-4.25429	-3.57429	-3.54222	-3.63131	-3.46268	-3.37202	-3.51457	-3.41396	-3.51781	-3.46913	-3.28696	-3.51772	-3.49172	-3.60223	-3.43514	-3.70376	-3.7631	-3.79	-4.02609	-3.92945	-4.03089	-4.23181	-4.43695	-4.27752	-4.73606	-6.42775	-5.27008	-4.81829	-4.88378	-4.97922	-4.64725	-4.66983	-4.48654
4.73	∞	-4.97195	-4.60732	-4.1788	-4.02784	-3.84612	-4.04301	-4.08111	-3.71582	-3.79996	-3.63828	-3.73118	-3.51708	-3.41228	-3.42561	-3.43608	-3.54209	-3.50715	-3.54405	-3.32868	-3.413	-3.40694	-3.64469	-3.73745	-3.91822	-3.83434	-3.82934	-3.96245	-4.22801	-4.45957	-4.30209	-4.56669	-4.58985	-5.14296	-4.58509	-5.01771	-4.83694	-5.42165	-5.0626	-4.92769	-4.22723
4.74	∞	-4.69784	-4.09763	-4.88734	-3.95604	-3.93831	-5.14747	-4.02198	-3.84911	-3.87654	-3.60913	-3.39488	-3.27587	-3.56526	-3.46999	-3.27427	-3.25452	-3.5225	-3.54935	-3.55678	-3.29017	-3.59787	-3.71623	-3.76669	-3.64114	-3.70782	-4.05507	-4.08494	-3.94498	-4.17989	-4.36905	-4.64896	-4.747	-5.04182	-4.96698	-4.80203	-4.75892	-4.57456	-4.4274	-4.66351	-4.17096
4.75	∞	-5.12421	-4.38989	-4.54228	-5.52889	-4.69153	-4.33683	-3.68506	-3.66208	-3.65332	-3.59807	-3.5031	-3.50546	-3.43835	-3.31267	-3.29474	-3.31409	-3.48714	-3.20076	-3.52176	-3.54876	-3.59373	-3.39355	-3.71014	-3.68974	-3.70729	-3.84602	-4.0297	-4.14479	-4.15521	-4.56509	-4.27196	-4.77905	-4.82874	-4.68845	-4.82589	-5.37184	-4.57228	-4.45	-4.58634	-4.16351
4.76	∞	-4.24976	-5.20133	-4.12882	-4.13414	-3.86588	-4.30445	-4.02272	-3.55005	-3.62828	-3.70246	-3.36538	-3.42071	-3.34505	-3.31018	-3.22601	-3.34468	-3.28519	-3.55524	-3.32723	-3.5299	-3.38543	-3.6914	-3.58045	-3.67628	-3.65083	-3.80954	-3.87855	-4.08247	-4.30995	-4.4608	-4.43657	-4.39278	-5.1162	-4.65906	-4.6921	-4.68725	-4.59903	-4.50125	-4.58036	-4.1221
4.77	∞	-4.18887	-4.21212	-4.22774	-4.5037	-4.51942	-4.29085	-3.80613	-3.83088	-3.46438	-3.3684	-3.37702	-3.38357	-3.12842	-3.14833	-3.29658	-3.19151	-3.28758	-3.3851	-3.21008	-3.35598	-3.30756	-3.57196	-3.54236	-3.55292	-3.70311	-3.66461	-3.78321	-4.227	-4.19195	-4.38463	-4.38648	-4.91493	-4.98951	-4.68834	-5.15177	-4.49203	-4.41672	-4.68198	-4.19869	-4.12268
4.78	∞	-4.0831	-4.64583	-5.35017	-4.0958	-4.21755	-4.15579	-3.58953	-3.52997	-3.48685	-3.57463	-3.38191	-3.21889	-3.44693	-3.14673	-3.14993	-3.17239	-3.31579	-3.34725	-3.44916	-3.53528	-3.59038	-3.51335	-3.58508	-3.59662	-3.66559	-3.7144	-4.039	-4.04825	-4.23288	-4.65029	-4.36134	-4.60901	-4.76315	-4.85189	-4.48947	-4.53823	-4.68543	-5.03689	-5.36345	-3.98149
4.79	∞	-4.85948	-4.0921	-4.80383	-3.79396	-3.99128	-3.53494	-3.60351	-3.4408	-3.37452	-3.16287	-3.29082	-3.17971	-3.16481	-3.07265	-3.18924	-3.17723	-3.16446	-3.30204	-3.36744	-3.30151	-3.3918	-3.49354	-3.44792	-3.52573	-3.68637	-3.69911	-3.80161	-3.93035	-3.99539	-4.25851	-4.40437	-4.38889	-4.78224	-4.8427	-4.40594	-5.07403	-5.61047	-4.6116	-4.604	-4.23602
4.8	∞	-4.33453	-4.00562	-3.98149	-4.41117	-4.18145	-3.74695	-3.71527	-3.36466	-3.48102	-3.2227	-3.24079	-3.23498	-3.19561	-2.92933	-3.16166	-3.11998	-3.54134	-3.23713	-3.31424	-3.46063	-3.50961	-3.41254	-3.84628	-3.52242	-3.56765	-3.57714	-3.86274	-4.24891	-4.12749	-4.37936	-4.49588	-4.63964	-4.82063	-4.83012	-4.65069	-4.58256	-4.84913	-4.37513	-5.62584	-4.13839
4.81	∞	-4.01236	-5.19093	-4.50343	-4.82518	-4.15456	-3.77723	-3.52922	-3.23384	-3.3466	-3.33784	-3.23476	-3.14013	-3.26228	-3.14924	-3.09485	-3.23917	-3.06443	-3.29922	-3.334	-3.29346	-3.41286	-3.55015	-3.35343	-3.66675	-3.57231	-3.74838	-3.98872	-3.96337	-4.05943	-4.44014	-4.42922	-4.63803	-4.50399	-4.72331	-4.47848	-5.04941	-4.52905	-5.16579	-6.24879	-3.97399
4.82	∞	-4.55367	-4.23081	-3.90679	-3.57322	-3.79949	-3.65255	-3.19406	-3.39784	-3.28149	-3.13522	-3.07116	-3.10729	-3.13948	-3.14347	-3.07426	-3.08763	-3.12899	-3.20415	-3.23497	-3.46467	-3.37724	-3.40231	-3.46249	-3.46775	-3.59729	-3.75935	-3.76583	-3.99115	-3.99707	-4.20075	-4.43326	-4.81878	-5.07756	-4.7532	-4.77542	-4.8871	-5.37932	-5.04202	-5.65573	-4.32512
4.83	∞	-4.5561	-4.09634	-4.0689	-3.80552	-3.48431	-3.5283	-3.3229	-3.41981	-3.2519	-3.15585	-3.15301	-2.90775	-3.10213	-3.24536	-3.18895	-3.24023	-3.12041	-3.13254	-3.21701	-3.46518	-3.31945	-3.35822	-3.35781	-3.67603	-3.72117	-3.79203	-3.81112	-3.76637	-4.06542	-4.23749	-4.41849	-4.78535	-4.7903	-4.7693	-4.52712	-4.58442	-4.83047	-4.49863	-5.03305	-4.01115
4.84	∞	-4.1207	-4.87022	-6.40768	-3.82983	-3.49218	-3.71515	-3.47932	-3.31761	-3.12249	-3.11873	-3.28777	-3.38462	-3.19284	-3.13483	-3.2347	-3.2876	-3.23849	-3.44751	-3.38331	-3.22207	-3.46891	-3.65103	-3.52174	-3.68316	-3.71735	-3.84178	-3.87689	-4.12811	-4.11849	-4.17733	-4.40832	-4.56107	-4.67317	-4.59515	-4.57447	-5.28124	-4.32446	-4.39516	-5.27926	-4.23368
4.85	∞	-3.83542	-4.17141	-3.84769	-3.89583	-3.38936	-3.43305	-3.5895	-3.22112	-3.08877	-3.27831	-3.02068	-3.10369	-3.12266	-3.07017	-3.1124	-3.16085	-3.34281	-3.45325	-3.18288	-3.57661	-3.25037	-3.6813	-3.69398	-3.58042	-3.65399	-3.6922	-3.88104	-4.01387	-4.08013	-4.40542	-4.27674	-4.4469	-5.15222	-4.71624	-4.56258	-4.39323	-4.35214	-4.72081	-4.00819	-3.86036
4.86	∞	-4.30532	-3.62781	-3.701	-3.98254	-3.40916	-3.52675	-3.23251	-3.17346	-2.97728	-3.29156	-2.94534	-2.96211	-3.03014	-3.29311	-3.19672	-3.18133	-3.25463	-3.4122	-3.43376	-3.61674	-3.60311	-3.61323	-3.55626	-3.59864	-3.77381	-3.91604	-3.73619	-3.85098	-3.99236	-4.28425	-4.37233	-4.43602	-4.83881	-4.91896	-4.55402	-4.43105	-4.58173	-4.21957	-4.57809	-3.89366
4.87	∞	-4.39624	-4.53009	-3.61527	-4.86952	-3.33747	-3.0799	-3.24947	-3.47284	-3.22782	-2.96658	-2.97859	-3.06183	-3.12592	-3.13942	-3.25724	-3.35684	-3.30622	-3.3324	-3.36802	-3.66082	-3.54569	-3.58377	-3.60019	-3.84664	-3.78979	-3.73496	-3.94351	-3.96255	-4.00958	-4.17326	-4.42818	-4.48473	-6.00338	-4.60043	-4.54105	-4.55599	-4.427	-4.76346	-4.1122	-4.08226
4.88	∞	-4.25073	-4.06152	-3.90292	-3.37873	-3.29938	-2.95381	-3.11811	-2.96104	-2.90753	-2.81097	-2.96105	-3.10707	-3.40303	-3.05287	-3.15677	-3.37266	-3.39577	-3.40813	-3.42049	-3.35917	-3.51584	-3.66083	-3.65757	-3.78056	-3.66523	-3.74915	-4.12816	-4.00167	-4.02702	-4.07483	-4.2114	-4.4367	-4.96812	-4.42501	-4.36409	-4.51112	-4.22202	-4.23657	-4.27007	-3.8951
4.89	∞	-4.30203	-3.74877	-3.60032	-3.41139	-3.39896	-3.14468	-3.1579	-3.33778	-3.03527	-3.19375	-2.93224	-3.14413	-3.09673	-3.02482	-3.11902	-3.36581	-3.43366	-3.48605	-3.52409	-3.69284	-3.59874	-3.60555	-3.79512	-3.85371	-3.64425	-3.66681	-3.78465	-4.13607	-3.94036	-4.39743	-4.52944	-4.55718	-4.96526	-4.57835	-4.34572	-4.52075	-4.43228	-4.16607	-4.20342	-4.50663
4.9	∞	-4.05058	-3.85192	-3.48108	-3.206	-3.27293	-3.1515	-3.26823	-3.14123	-3.02653	-2.94033	-2.96249	-3.20816	-3.23042	-3.15241	-3.34775	-3.2999	-3.32557	-3.50908	-3.60437	-3.48747	-3.6588	-3.71454	-3.58009	-3.73393	-3.79571	-3.81206	-3.97028	-4.15366	-4.0023	-4.20606	-4.21933	-4.3531	-4.70624	-4.38598	-4.31712	-4.18725	-4.31984	-4.14159	-4.6215	-3.72505
4.91	∞	-4.56963	-3.87971	-3.65667	-3.5481	-3.11476	-3.45677	-2.80113	-3.13359	-2.90689	-2.87685	-3.22478	-3.03129	-3.17405	-3.31877	-3.28547	-3.3399	-3.23987	-3.63879	-3.36744	-3.41777	-3.46477	-3.72195	-3.62988	-3.75415	-3.81044	-3.96311	-3.94968	-4.13524	-4.13546	-4.16972	-4.35121	-4.48412	-4.65233	-4.56953	-4.3222	-4.43536	-4.19137	-4.06653	-4.88313	-3.73166
4.92	∞	-3.69656	-5.33633	-3.5294	-3.37892	-3.04644	-3.13829	-3.0371	-2.92533	-2.86249	-2.99405	-2.84746	-3.06349	-3.13757	-3.16141	-3.3627	-3.39875	-3.39566	-3.61483	-3.46591	-3.52485	-3.59951	-3.78331	-3.75628	-3.79918	-3.90728	-3.71427	-3.93318	-3.929	-4.00481	-4.22421	-4.42288	-4.59774	-4.522	-4.46535	-4.34343	-4.28135	-4.13837	-4.47703	-4.10791	-3.92313
4.93	∞	-3.35964	-3.44086	-3.26638	-3.45628	-3.07741	-3.05319	-3.22639	-3.04879	-2.9957	-3.00632	-2.85749	-3.03959	-3.01957	-3.32928	-3.58824	-3.43694	-3.32952	-3.61925	-3.49909	-3.4259	-3.54745	-3.86606	-3.62683	-3.82646	-4.14026	-3.97901	-3.80428	-4.02146	-3.96615	-4.11085	-4.29884	-4.50643	-4.50899	-4.91425	-4.18518	-4.45148	-4.01816	-4.01498	-3.9749	-3.79046
4.94	∞	-3.49543	-3.4702	-3.22193	-2.99955	-3.23499	-3.00643	-3.1851	-2.84997	-2.82009	-2.9042	-2.92382	-3.00565	-3.43457	-3.39768	-3.4501	-3.68748	-3.51342	-3.43911	-3.534	-3.59665	-3.60933	-3.75889	-3.86903	-4.00459	-4.04266	-4.02682	-4.10152	-3.97294	-4.14513	-4.30217	-4.40984	-4.39036	-4.71337	-4.39746	-4.45385	-4.05794	-4.13631	-3.98295	-3.9303	-3.71328
4.95	∞	-3.62491	-3.41126	-3.41517	-3.37007	-2.95756	-3.00012	-2.7562	-3.01493	-3.02529	-2.84451	-3.05782	-2.91132	-3.12722	-3.27134	-3.64803	-3.33716	-3.35134	-3.41546	-3.62645	-3.59207	-3.7356	-3.66255	-3.63297	-3.77733	-4.18842	-3.90762	-3.92344	-4.02323	-4.27091	-4.23418	-4.46892	-4.66585	-4.63965	-4.43088	-4.25853	-4.16727	-4.44835	-3.93198	-3.94516	-3.58318
4.96	∞	-4.51792	-3.25468	-3.41274	-2.99799	-3.17693	-3.07436	-3.10277	-3.13456	-3.05202	-3.00056	-3.26368	-3.2917	-3.40675	-3.43959	-3.27464	-3.44284	-3.54107	-3.58764	-3.48176	-3.9529	-3.63865	-3.7989	-3.98204	-3.89348	-3.86381	-4.14019	-4.21444	-4.44151	-4.44265	-4.50068	-4.50106	-4.71815	-4.84492	-4.28279	-4.52199	-4.33342	-4.16571	-4.15467	-4.74821	-3.62854
4.97	∞	-3.54429	-3.10468	-3.47588	-2.80277	-2.88882	-3.02389	-3.19351	-2.85954	-3.06762	-3.3712	-3.14003	-3.074	-3.19882	-3.51382	-3.46595	-3.42974	-3.64078	-3.53346	-3.69284	-3.77862	-3.80627	-3.78682	-3.9623	-3.92377	-4.01238	-4.15204	-4.09297	-4.14816	-4.29061	-4.67061	-4.66255	-4.53207	-4.6831	-4.31155	-4.36995	-3.98066	-4.06453	-3.70478	-3.96285	-3.56593
4.98	∞	-2.97536	-3.12564	-3.13728	-3.09726	-2.99589	-2.86674	-3.02528	-3.0029	-3.1169	-3.19123	-3.24861	-3.29904	-3.318	-3.3266	-3.41318	-3.62949	-3.29322	-3.58377	-3.79893	-3.88096	-3.878	-3.80757	-3.68491	-4.05865	-4.01825	-3.95183	-4.13562	-4.33874	-4.56626	-4.38401	-4.39725	-4.29209	-4.57719	-4.38509	-4.5266	-4.09035	-3.96828	-3.6863	-3.68176	-3.73486
4.99	∞	-3.12132	-2.81195	-3.01418	-2.89761	-2.72056	-2.79368	-3.03628	-2.84042	-3.0563	-3.21722	-3.20319	-3.32938	-3.30399	-3.59841	-3.44212	-3.60366	-3.71006	-3.65845	-3.59506	-3.47164	-3.809	-4.0528	-4.11949	-4.18304	-4.04396	-4.16718	-4.18145	-4.28098	-4.27737	-4.36006	-4.60316	-4.77325	-5.05255	-4.50808	-4.13019	-4.04884	-3.84594	-3.57611	-3.53989	-3.57452
5	∞	-3.12346	-2.95657	-2.92099	-2.8261	-2.90077	-2.96971	-3.15314	-2.7631	-3.10552	-3.27744	-3.25654	-3.34113	-3.36231	-3.42628	-3.50075	-3.57252	-3.58845	-3.74471	-3.94785	-3.69667	-4.03401	-4.02368	-3.94666	-4.17174	-4.10516	-4.14065	-4.42111	-4.36203	-4.35127	-4.55696	-4.45797	-4.57996	-5.3379	-4.34286	-4.16099	-3.93913	-3.90814	-3.60169	-3.68061	-3.13847
5.01	∞	-2.93563	-2.86783	-2.73443	-2.73355	-2.65833	-2.77829	-2.90765	-3.10707	-2.91176	-3.26	-3.18711	-3.24461	-3.51724	-3.43805	-3.47355	-3.577	-3.83556	-3.72246	-3.70331	-4.39843	-3.85199	-3.96994	-4.08203	-4.1618	-4.00391	-4.11747	-4.38269	-4.41241	-4.29163	-4.51769	-4.29037	-4.52112	-4.71623	-4.45098	-4.01616	-3.85748	-3.54215	-3.60669	-3.53058	-3.27124
5.02	∞	-2.7588	-2.71924	-2.75643	-3.01535	-2.74057	-2.85005	-2.86816	-2.93704	-3.17404	-3.17956	-3.40119	-3.58243	-3.52294	-3.39138	-3.60711	-3.76566	-3.71556	-3.78026	-3.8015	-3.69374	-4.00866	-4.06006	-4.01954	-4.19818	-4.34683	-4.11019	-4.26034	-4.4717	-4.30457	-4.48843	-4.34456	-4.61291	-4.7377	-4.34168	-4.06121	-3.9278	-3.61948	-3.50904	-3.25662	-3.23725
5.03	∞	-2.74566	-2.66575	-2.60451	-2.63829	-2.66412	-2.64274	-2.90015	-3.14497	-3.11205	-3.15279	-3.3021	-3.44605	-3.39098	-3.55218	-3.5327	-3.68347	-3.62069	-3.75622	-3.87602	-3.80418	-3.91463	-3.97465	-4.07135	-4.34677	-4.14931	-4.36374	-4.12683	-4.40704	-4.26826	-4.63832	-4.47857	-4.52784	-4.53098	-4.19556	-4.01205	-3.76417	-3.59667	-3.38637	-3.33208	-3.17079
5.04	∞	-2.59275	-2.61116	-2.63651	-2.76114	-2.61734	-2.98706	-2.88786	-3.07998	-3.04162	-3.17675	-3.44767	-3.24505	-3.4727	-3.64277	-3.7196	-3.5955	-3.71435	-3.85115	-3.93743	-4.03682	-4.08271	-4.06579	-4.06059	-4.03281	-4.20585	-4.25888	-4.25781	-4.3016	-4.46025	-4.37223	-4.62439	-4.70353	-4.89141	-4.48768	-3.74723	-3.93162	-3.66639	-3.30268	-3.12944	-3.11744
5.05	∞	-2.68688	-2.82022	-2.7	-2.66818	-2.79838	-2.83478	-3.0252	-3.30449	-3.11295	-3.6443	-3.49872	-3.55543	-3.41664	-3.52775	-3.55375	-3.66429	-3.7343	-3.83884	-3.90739	-3.85549	-4.00239	-3.95179	-4.22195	-4.19365	-4.08645	-4.10406	-4.24924	-4.72286	-4.46264	-4.68219	-4.57136	-4.64632	-4.89051	-4.08902	-4.01738	-3.71953	-3.59607	-3.46206	-3.21863	-3.14083
5.06	∞	-2.75755	-2.64888	-2.69006	-2.85222	-2.79465	-2.91103	-2.85795	-2.97191	-3.39607	-3.30694	-3.26195	-3.6601	-3.65039	-3.60166	-3.78019	-4.14465	-3.81651	-3.95261	-4.04161	-3.9355	-4.21823	-4.17736	-4.13219	-4.62619	-4.56429	-4.45443	-4.53715	-4.4954	-4.51435	-4.87093	-4.54601	-4.6108	-4.5832	-4.17076	-3.95339	-3.89819	-3.53937	-3.42251	-3.3543	-3.06126
5.07	∞	-2.80879	-2.84266	-2.95068	-3.05598	-2.71795	-2.98919	-2.95029	-3.19852	-3.35851	-3.58376	-3.44262	-3.43511	-3.65537	-3.61666	-3.65612	-3.79129	-3.70728	-3.80716	-3.86057	-4.13748	-3.98745	-4.11161	-4.22194	-4.37246	-4.38775	-4.41963	-4.65442	-4.51285	-4.40344	-5.11859	-4.65856	-4.54545	-4.51932	-4.01579	-3.91994	-3.89343	-3.56862	-3.47285	-3.31038	-2.94568
5.08	∞	-2.72888	-2.5917	-2.86912	-2.94224	-3.03465	-3.24189	-3.3132	-3.31144	-3.53307	-3.56855	-4.00088	-3.6675	-3.76984	-3.77176	-3.72445	-3.66361	-3.78248	-3.91513	-4.03085	-3.91784	-4.09798	-4.21965	-4.29074	-4.44014	-4.32408	-4.97919	-4.53221	-4.75726	-4.61306	-4.55856	-4.44501	-4.57581	-4.50886	-4.28196	-3.98693	-3.94104	-3.60488	-3.22225	-3.27141	-3.11799
5.09	∞	-2.65159	-2.73394	-2.88445	-2.96046	-2.87742	-3.12672	-3.185	-3.31086	-3.42878	-3.69501	-3.65335	-3.70592	-3.84769	-3.86957	-3.81723	-4.16675	-4.15388	-3.8915	-3.90864	-4.33026	-4.07046	-4.19341	-4.27525	-4.86047	-4.3092	-4.55502	-4.48565	-4.49519	-4.51472	-5.23903	-4.54251	-4.4078	-4.43773	-4.16867	-3.91888	-3.9143	-3.60208	-3.46416	-3.18023	-3.22883
5.1	∞	-2.58454	-2.77735	-2.92478	-3.00964	-3.08595	-3.22552	-3.23382	-3.3349	-3.42196	-4.28977	-3.63136	-3.40001	-3.61664	-3.88743	-3.77043	-3.74307	-3.97106	-3.85517	-4.2711	-4.03952	-4.24262	-4.0395	-4.35344	-4.32582	-4.41322	-4.41386	-4.40132	-4.55102	-4.50812	-4.60401	-4.68514	-4.68859	-4.31078	-4.34486	-4.09464	-3.96874	-3.67394	-3.45951	-3.15899	-3.40257
5.11	∞	-2.60104	-2.83522	-2.73229	-3.01501	-3.03668	-3.21375	-3.39802	-3.35656	-3.37998	-3.61238	-3.88455	-3.60617	-3.62298	-3.87569	-4.13423	-3.90106	-4.23011	-4.17602	-4.08635	-3.97881	-4.23307	-4.49012	-4.33212	-4.15336	-4.46915	-4.66432	-4.44632	-4.35038	-4.63504	-4.60505	-4.49825	-4.2471	-4.20873	-4.45863	-3.94099	-3.89582	-3.6435	-3.61558	-3.14565	-3.09429
5.12	∞	-2.73357	-2.66147	-2.75425	-2.71554	-2.89818	-3.32853	-3.2787	-3.068	-3.89638	-3.46317	-3.91763	-3.74437	-3.59754	-3.68974	-3.8237	-3.72168	-3.88909	-4.06366	-4.04111	-4.02879	-4.09451	-4.47544	-4.27091	-4.1152	-4.44919	-4.41142	-4.34481	-4.31319	-4.34303	-4.92437	-4.43398	-4.52524	-4.42465	-4.03873	-4.01398	-3.66462	-3.62193	-3.48397	-3.3911	-3.16614
5.13	∞	-2.68929	-2.64016	-2.82499	-2.96787	-3.34483	-3.19785	-3.20109	-3.14163	-3.69216	-3.38046	-3.90104	-3.42371	-3.88898	-3.91928	-3.80553	-3.81144	-3.7403	-4.16542	-4.11589	-3.89865	-4.15986	-4.35164	-4.03333	-4.26263	-4.34331	-4.7735	-4.35916	-4.45269	-4.54702	-4.42325	-4.52947	-4.50506	-4.30884	-4.0614	-4.12878	-4.00876	-3.57999	-3.31935	-3.23021	-3.00999
5.14	∞	-2.64624	-2.8674	-2.82268	-2.89682	-3.08982	-2.95186	-3.24882	-3.36358	-3.24878	-3.43181	-3.64837	-3.60411	-3.84557	-3.63535	-3.76176	-4.11721	-4.11571	-4.00029	-4.11513	-3.64227	-4.15357	-4.17224	-4.20993	-4.34727	-4.25283	-4.15149	-4.43675	-4.77491	-4.45479	-4.9247	-4.41071	-4.32425	-4.44095	-4.0336	-3.84797	-3.93565	-3.6264	-3.48681	-3.15479	-3.01891
5.15	∞	-2.92678	-2.73093	-2.78364	-2.72632	-3.19105	-3.31963	-3.27078	-3.32803	-3.60506	-3.29756	-3.75216	-3.37875	-3.75767	-3.6365	-4.09398	-3.86034	-3.8079	-3.72418	-4.18109	-3.88106	-4.39396	-4.08041	-4.23902	-4.5023	-4.33938	-4.22453	-4.4814	-4.41491	-4.46023	-4.82303	-4.47204	-4.68254	-4.48044	-4.13214	-3.92486	-3.7461	-3.55554	-3.4198	-3.43682	-3.44586
5.16	∞	-2.69172	-2.72965	-2.82688	-2.78563	-3.1334	-2.90095	-3.13697	-3.11479	-3.40713	-3.37472	-3.53781	-3.53001	-3.52765	-3.44215	-3.78056	-3.61258	-3.94766	-3.96612	-3.75531	-4.21537	-3.98743	-4.02341	-4.14084	-3.94051	-4.39563	-4.10077	-4.32293	-4.31572	-4.46095	-4.34491	-4.41514	-4.35993	-4.43321	-4.29014	-3.93652	-3.56512	-3.71067	-3.35631	-3.30063	-2.80602
5.17	∞	-2.76725	-2.75594	-2.88088	-2.91519	-3.24344	-3.10451	-3.18987	-3.45465	-3.28337	-3.52541	-3.8883	-3.68504	-3.58714	-3.51036	-3.72691	-3.75447	-3.99124	-4.10145	-4.57378	-3.7892	-4.45816	-4.25314	-4.41764	-4.28427	-4.28073	-4.26685	-4.39778	-4.61151	-4.45269	-4.46504	-4.59364	-4.42716	-4.64478	-4.32803	-4.03208	-3.86929	-3.61131	-3.38129	-3.32576	-3.42538
5.18	∞	-2.8674	-2.67444	-2.93372	-3.19222	-2.98051	-2.90089	-3.23138	-3.14751	-3.37471	-3.23679	-3.82751	-4.07644	-3.70203	-3.63809	-3.72071	-4.23132	-4.05905	-4.32096	-4.38261	-4.0821	-4.50497	-4.31303	-4.28429	-4.30253	-4.31816	-4.1871	-4.449	-4.66778	-4.51641	-4.47562	-4.35532	-4.32691	-4.18327	-4.06909	-3.83534	-3.79116	-3.50566	-3.3087	-3.29602	-3.19399
5.19	∞	-2.70104	-2.79297	-2.96787	-2.95841	-2.97934	-2.97377	-3.09492	-3.17092	-3.29671	-3.31069	-3.68211	-3.44872	-3.62881	-3.64101	-3.83973	-3.90631	-3.99763	-3.58851	-3.96919	-4.33097	-4.08688	-3.91278	-4.00866	-4.5852	-4.23788	-4.3589	-4.2636	-4.69454	-4.52016	-4.5437	-4.35402	-4.39355	-4.15197	-4.01156	-3.93064	-3.68554	-3.70336	-3.47103	-3.18624	-3.45146
5.2	∞	-2.8257	-2.99559	-2.96633	-2.94646	-2.96717	-2.99246	-3.14731	-3.11573	-3.38633	-3.35585	-3.58964	-3.56127	-3.38418	-3.8047	-3.72753	-3.91022	-3.89002	-3.75865	-4.8741	-3.96436	-4.25781	-3.8587	-4.17263	-4.30392	-4.40614	-4.47366	-4.15091	-4.41965	-4.49449	-4.50492	-4.40137	-4.63569	-4.40727	-4.04256	-3.8271	-3.90514	-3.6532	-3.56775	-3.32469	-3.18356
5.21	∞	-2.9748	-3.14333	-2.94988	-2.97293	-3.12088	-3.20362	-3.19144	-3.24141	-3.46153	-3.40549	-3.45757	-3.42	-3.47762	-3.46794	-3.68729	-4.01581	-3.87677	-3.94095	-3.88891	-4.33804	-4.10211	-4.23489	-4.00271	-4.35025	-4.17465	-4.45983	-4.34345	-4.69819	-4.65071	-4.63713	-4.46602	-4.36081	-4.36832	-4.13113	-4.14328	-3.76185	-3.57823	-3.79357	-3.39006	-3.47798
5.22	∞	-2.84001	-2.98483	-2.98387	-3.14754	-3.06334	-3.02705	-3.21477	-3.3541	-3.29603	-3.32765	-3.63668	-3.75402	-3.73338	-3.64096	-3.77699	-3.98082	-3.8448	-3.93134	-3.97829	-3.88781	-4.0603	-4.19455	-4.18934	-4.25266	-4.16891	-4.45836	-4.48358	-4.75633	-4.41139	-4.54967	-4.41609	-4.58642	-4.37406	-4.03962	-4.0412	-3.86035	-3.47721	-3.49206	-3.31436	-3.51506
5.23	∞	-3.16236	-3.10467	-3.07928	-3.20093	-3.08326	-3.2169	-3.19318	-3.22297	-3.57337	-3.44092	-3.4771	-3.69854	-3.52862	-3.66914	-3.79943	-3.70413	-4.15573	-4.03354	-4.00232	-3.9927	-4.06849	-4.15633	-4.48532	-4.34364	-4.39918	-4.68619	-4.455	-4.62311	-4.39723	-4.80336	-4.5867	-4.26178	-4.21463	-4.06953	-3.88806	-3.85588	-3.65642	-3.52527	-3.66558	-3.37653
5.24	∞	-3.31834	-3.11351	-3.28581	-3.52016	-3.25298	-3.27523	-3.33658	-3.29453	-3.44125	-3.31089	-3.9478	-4.02423	-3.7773	-3.66893	-3.72809	-3.88544	-4.14088	-3.93393	-4.21557	-4.15799	-4.41359	-4.20996	-4.39931	-4.76796	-4.32864	-4.46617	-4.64507	-4.7554	-4.68407	-4.52585	-4.44905	-4.45157	-4.25566	-4.09045	-3.87835	-4.00973	-3.78891	-3.543	-3.62555	-3.58601
5.25	∞	-3.13728	-3.25702	-3.18689	-3.01996	-3.10712	-3.29564	-3.33832	-3.69215	-3.30387	-3.29162	-3.45602	-3.47228	-3.47164	-4.03631	-3.62214	-3.84585	-4.13287	-4.31954	-3.99768	-3.90094	-4.13489	-4.41727	-4.54715	-4.37836	-4.29891	-4.6392	-4.4657	-4.44052	-4.53393	-4.49382	-4.47439	-4.37531	-4.39255	-4.02706	-3.92895	-3.73284	-3.8283	-3.66618	-3.52511	-3.80292
5.26	∞	-3.1827	-3.33194	-3.15894	-3.4131	-3.21139	-3.13958	-3.14314	-3.27009	-3.29422	-3.6685	-3.4949	-3.71035	-3.4937	-3.70962	-4.02789	-3.93694	-3.88664	-3.91622	-4.25426	-4.20561	-4.32108	-4.29697	-4.33293	-4.78681	-4.4656	-4.38911	-4.44875	-6.00141	-4.76852	-4.67965	-4.43144	-4.12648	-4.2857	-3.89369	-3.93518	-3.96399	-3.72838	-3.59253	-3.56503	-3.76286
5.27	∞	-3.25079	-3.42099	-3.32211	-3.46525	-3.27036	-3.2485	-3.29051	-3.46509	-3.41886	-3.68384	-3.55938	-3.71236	-3.57329	-3.81037	-3.58801	-3.89093	-3.86011	-3.87615	-4.46187	-4.25153	-4.54562	-4.35745	-4.26446	-4.36357	-4.29221	-4.73819	-4.48928	-4.77727	-4.62145	-4.54959	-4.49387	-4.41579	-4.13555	-4.06762	-3.86905	-3.80143	-3.65333	-3.69531	-3.6439	-3.70094
5.28	∞	-3.40318	-3.588	-3.27078	-3.68384	-3.38948	-3.32835	-3.4227	-3.32685	-3.41561	-3.72145	-3.47573	-3.66779	-3.64243	-3.99118	-3.66458	-3.70227	-4.20695	-4.37487	-4.38966	-4.38553	-4.34694	-4.35181	-4.48293	-4.31175	-4.42209	-4.64103	-4.93283	-4.82061	-4.91984	-4.79238	-4.45181	-4.36968	-4.17497	-3.90792	-3.93057	-3.87063	-3.75318	-3.93474	-3.67803	-3.65361
5.29	∞	-3.35273	-3.48618	-3.3867	-3.45307	-3.26253	-3.36418	-3.44892	-3.50614	-3.55135	-3.7351	-3.68019	-3.75806	-3.82245	-3.79324	-3.76696	-3.97225	-4.02595	-4.09068	-4.19284	-4.12501	-4.19491	-4.54121	-4.55769	-4.46922	-4.50421	-4.61077	-4.62511	-5.01945	-4.61719	-4.58566	-4.52	-4.29316	-4.20496	-3.93378	-3.78578	-4.03587	-3.79394	-3.66614	-3.62664	-3.80222
5.3	∞	-3.42226	-3.5177	-3.51604	-3.36081	-3.43131	-3.42792	-3.51619	-3.58913	-3.51926	-3.91344	-3.62926	-3.56668	-3.92979	-3.8572	-3.92652	-4.2663	-4.11291	-4.24123	-4.10194	-4.23577	-4.17167	-4.34616	-4.60158	-4.64886	-4.77956	-4.79152	-4.64539	-4.55505	-4.63843	-4.56645	-4.63878	-4.27003	-4.16803	-3.98777	-3.85474	-3.87196	-3.86991	-3.7925	-3.74931	-3.65786
5.31	∞	-3.51885	-3.45297	-3.56548	-3.63609	-3.35243	-3.51166	-3.55127	-3.38279	-3.52958	-3.64619	-3.48819	-3.67399	-3.64115	-3.89801	-3.66648	-3.94847	-4.23761	-4.12366	-4.1995	-4.26908	-4.37841	-4.29146	-4.55854	-4.42385	-4.42331	-4.6493	-4.47859	-4.87436	-4.53497	-4.47281	-4.41196	-4.25107	-4.12148	-3.97129	-3.88251	-3.90451	-3.72576	-3.69508	-3.8221	-3.88847
5.32	∞	-3.90759	-3.44403	-3.58485	-3.60928	-3.51136	-3.4632	-3.52235	-3.59877	-3.65605	-3.50801	-3.67109	-3.60189	-3.84106	-3.88068	-4.01114	-3.93118	-3.94761	-4.01072	-4.33479	-4.36701	-4.46456	-4.54372	-4.44131	-4.5723	-4.49513	-4.66241	-4.63097	-4.74962	-4.77104	-4.58787	-4.52965	-4.4349	-4.18364	-3.98719	-3.7716	-3.92131	-3.86277	-3.77002	-3.75453	-3.85687
5.33	∞	-3.90232	-3.7061	-3.59712	-3.6918	-3.79816	-3.38015	-3.61258	-3.57597	-3.60036	-3.82298	-3.83065	-4.04307	-3.8326	-4.01992	-4.18178	-3.66774	-4.0928	-4.36005	-4.18739	-4.16279	-4.33262	-4.81322	-4.34791	-4.40667	-4.83256	-4.7153	-4.52748	-4.59093	-4.52413	-4.59045	-4.48577	-4.44168	-4.17109	-3.94031	-3.9011	-3.91947	-3.76854	-3.89014	-4.10367	-3.67513
5.34	∞	-3.79731	-3.69006	-3.37431	-3.62164	-3.67983	-3.73784	-3.69459	-3.73355	-3.58665	-3.75762	-3.8177	-3.82312	-3.78897	-3.80854	-3.97678	-4.07163	-3.95886	-4.62024	-4.05564	-4.28769	-4.36228	-4.54633	-4.43623	-4.77779	-4.45588	-4.80404	-4.83889	-4.79992	-4.79031	-4.53914	-4.45665	-4.21353	-4.58481	-4.15952	-3.95027	-3.83016	-3.8507	-3.74655	-3.92136	-3.72821
5.35	∞	-3.63286	-3.63115	-3.74607	-3.72699	-3.59329	-3.86767	-3.67148	-3.60784	-3.66296	-3.84971	-3.76389	-3.60293	-3.86135	-3.86933	-4.02639	-3.99724	-4.15412	-4.26457	-4.8176	-4.42839	-4.5546	-4.42197	-4.53537	-4.39296	-4.54289	-4.71521	-4.45166	-4.61358	-4.62704	-4.52964	-4.39115	-4.34688	-4.14393	-4.27258	-3.81191	-3.97088	-3.95137	-3.79686	-3.99528	-3.75319
5.36	∞	-3.64885	-3.55982	-3.68721	-3.72023	-3.55487	-3.58149	-3.74381	-4.19281	-4.01605	-3.76145	-3.72924	-3.77914	-3.69538	-3.89207	-4.19408	-4.09247	-4.02907	-4.17301	-4.45585	-4.27571	-4.51621	-4.32797	-4.46498	-4.616	-4.55082	-4.54128	-4.6201	-4.64092	-4.49255	-4.53037	-4.33546	-4.47342	-4.33196	-3.9594	-3.9075	-3.94641	-3.88534	-3.77161	-3.73996	-3.83312
5.37	∞	-3.87492	-3.95816	-3.67937	-3.80474	-3.61562	-3.84865	-3.75086	-3.84453	-3.6843	-3.89274	-3.96253	-3.76036	-3.9591	-3.94239	-4.00138	-4.08944	-3.9451	-4.25709	-4.10744	-4.36753	-4.21088	-4.41256	-4.40893	-5.11722	-4.6482	-4.64606	-4.70137	-5.2021	-4.62913	-4.7312	-4.30664	-4.52225	-4.22965	-3.96213	-4.00782	-3.89816	-3.90798	-4.00806	-3.74122	-3.95496
5.38	∞	-3.80882	-3.82947	-3.59593	-3.84259	-3.6615	-3.6667	-3.79784	-3.72243	-3.77512	-3.94652	-3.71898	-3.87511	-3.88999	-4.05241	-4.2168	-4.05764	-3.95265	-4.15953	-4.29808	-4.17681	-4.40112	-4.34852	-4.49674	-4.50689	-4.89275	-4.68856	-4.64933	-4.74575	-4.62576	-4.6126	-4.39718	-4.25612	-4.34806	-3.98331	-3.96239	-3.85062	-3.89978	-3.95846	-3.81522	-3.80073
5.39	∞	-3.64231	-3.95934	-3.78415	-3.63548	-3.92618	-3.85192	-3.78148	-3.73165	-3.84035	-3.84979	-3.89588	-3.72995	-3.87023	-3.76094	-4.02025	-4.24321	-4.03137	-4.39844	-4.33264	-4.41056	-4.6426	-4.67456	-4.47007	-5.10371	-4.504	-4.64172	-4.86344	-4.6485	-4.5762	-4.4251	-4.48787	-4.15701	-4.18582	-4.04883	-3.94977	-3.76862	-3.95378	-3.97206	-3.72003	-3.79647
5.4	∞	-3.77923	-3.88183	-3.68803	-4.04237	-3.88089	-3.6218	-3.53074	-3.84148	-3.83391	-4.08597	-3.90934	-3.88385	-3.87196	-4.05803	-3.91354	-4.23855	-4.06166	-4.61148	-4.29173	-4.57355	-4.42545	-4.71453	-4.64731	-4.6835	-4.79671	-4.90131	-4.72596	-4.78714	-4.59496	-4.66539	-4.3927	-4.28503	-4.03473	-3.96725	-3.99489	-4.07144	-3.9554	-3.95145	-3.95594	-4.15758
5.41	∞	-3.77506	-4.06198	-3.79598	-4.01587	-3.85802	-3.55345	-3.86385	-3.92109	-4.03226	-3.87116	-3.90364	-4.05207	-3.90692	-4.02522	-4.13063	-4.25464	-4.33022	-4.4444	-4.18305	-4.63777	-4.45646	-4.71161	-5.10963	-5.07819	-4.7612	-5.03228	-4.51342	-5.35876	-4.49095	-4.54821	-4.45475	-4.2221	-4.40517	-3.93063	-3.84286	-4.00326	-3.95729	-3.82421	-3.85544	-4.1053
5.42	∞	-3.88324	-3.87533	-3.82305	-4.04309	-3.92994	-3.69256	-3.78698	-3.74458	-3.73441	-4.01894	-4.03156	-3.94649	-4.00377	-4.09597	-4.00196	-4.12967	-4.16412	-4.22605	-4.40195	-4.45902	-4.39062	-4.56084	-4.61006	-4.81581	-4.82241	-4.90617	-4.63316	-4.69706	-4.79865	-4.60312	-4.24848	-4.22927	-4.33892	-3.91789	-3.94619	-3.97893	-3.90586	-3.76177	-4.03409	-3.88872
5.43	∞	-4.1018	-3.98068	-3.90206	-4.11883	-3.83535	-3.8722	-3.84161	-3.77089	-3.88459	-4.13645	-3.89116	-4.1452	-3.99004	-4.20663	-3.99654	-4.13376	-4.2297	-4.47952	-4.25774	-4.50011	-4.35875	-4.65725	-4.74121	-4.83665	-4.56286	-4.79784	-4.56977	-4.86287	-4.47327	-4.5566	-4.28434	-4.22502	-4.29241	-4.14182	-3.86246	-4.04963	-3.90032	-4.0314	-3.93409	-3.91286
5.44	∞	-4.25629	-3.99685	-4.14637	-3.95858	-3.85258	-4.02197	-3.94893	-3.8933	-3.96863	-4.11828	-3.94303	-4.1249	-4.02239	-4.2533	-4.08321	-4.04388	-4.25381	-4.41495	-4.37896	-4.30651	-4.56671	-4.9579	-4.58967	-4.69296	-4.82736	-4.90092	-4.55206	-4.83267	-4.50342	-4.60956	-4.17905	-4.31707	-4.35003	-4.25963	-3.94581	-3.8983	-4.0778	-3.72388	-4.25688	-3.968
5.45	∞	-4.06846	-4.19294	-4.06156	-4.12586	-3.91848	-3.9597	-3.99148	-3.93545	-4.03614	-3.97492	-3.91355	-3.97407	-3.88151	-4.1096	-4.08095	-4.13543	-4.28136	-4.46002	-4.2723	-4.52725	-4.57989	-5.02865	-4.64102	-4.70375	-4.70037	-4.70038	-4.55163	-4.66954	-4.60715	-4.52126	-4.85603	-4.15434	-4.66043	-4.03362	-3.98251	-3.92051	-4.13949	-4.03873	-3.98304	-3.91424
5.46	∞	-4.17765	-4.03635	-3.94416	-4.31233	-4.09591	-3.90511	-3.92611	-3.79577	-4.03688	-4.11676	-4.05123	-3.96145	-4.1622	-4.14048	-4.27626	-4.13839	-4.37792	-4.41699	-4.33978	-4.8976	-4.62936	-4.66374	-4.68427	-5.28636	-4.55714	-4.79088	-4.73668	-4.87418	-4.62763	-4.54682	-4.47764	-4.14299	-4.24445	-4.09906	-4.09426	-4.13973	-4.01436	-3.87043	-4.01745	-3.94349
5.47	∞	-4.3394	-4.08255	-3.84218	-4.19854	-3.91383	-3.89322	-3.75553	-3.87824	-3.8904	-3.92039	-4.06358	-3.89073	-4.16189	-4.21596	-3.94074	-4.18336	-4.27711	-4.3947	-4.61278	-4.1478	-4.57274	-4.84537	-4.73777	-4.73895	-4.68938	-4.69403	-4.65059	-4.92163	-4.44035	-4.61365	-4.31537	-4.18262	-4.24335	-3.95119	-3.83253	-3.97602	-3.89177	-3.95403	-3.95521	-4.11019
5.48	∞	-4.15027	-4.02544	-4.06181	-3.95349	-3.96534	-3.91874	-3.84594	-4.03357	-4.04837	-4.14953	-3.90538	-3.90681	-3.95116	-4.08703	-4.20842	-4.25724	-4.31737	-4.44557	-4.26374	-4.6151	-4.40306	-4.82112	-4.64764	-4.68469	-4.68058	-4.81658	-4.74551	-4.63932	-4.49804	-4.54385	-4.33211	-4.28263	-4.35658	-4.02372	-3.98502	-3.98846	-3.99788	-3.95946	-4.03193	-3.96854
5.49	∞	-4.09409	-4.06537	-4.02715	-4.25047	-4.14971	-4.03294	-4.21206	-3.96699	-3.98794	-3.93581	-4.0547	-3.92113	-4.07653	-3.93469	-4.04692	-4.13083	-4.1466	-4.31475	-4.35239	-4.32354	-4.52649	-4.78192	-4.91178	-4.69298	-4.75054	-4.59718	-4.73917	-4.73621	-4.61832	-4.55331	-4.41252	-4.28211	-4.47162	-4.08175	-4.17847	-3.96814	-4.00504	-3.8633	-3.94779	-3.74321
5.5	∞	-4.19104	-4.32388	-4.03226	-4.01409	-4.07754	-4.06759	-3.86206	-3.96807	-3.87068	-3.98522	-4.03463	-4.02941	-4.18782	-4.1447	-4.01618	-4.03947	-4.22101	-4.58963	-4.33975	-4.56806	-4.41234	-4.77249	-4.74828	-4.61347	-4.64047	-4.74511	-4.59122	-4.64553	-4.49149	-4.53852	-4.46122	-4.09463	-4.13266	-4.03115	-3.98469	-3.93117	-4.12607	-3.92646	-3.80735	-3.99253
5.51	∞	-4.09923	-4.31078	-4.32245	-4.22422	-4.02327	-4.03016	-3.78295	-4.16182	-3.85698	-4.00915	-4.24208	-4.04744	-3.98006	-4.02314	-4.27859	-4.38285	-4.12233	-4.35997	-4.50845	-4.52975	-4.55631	-4.75564	-4.98464	-4.75254	-4.60018	-4.88132	-4.52484	-4.97745	-4.54997	-4.42443	-4.16689	-4.3243	-3.97359	-4.23231	-4.00046	-3.97132	-4.11583	-3.99531	-4.02574	-3.91463
5.52	∞	-4.15907	-4.18702	-4.03883	-4.08934	-3.89349	-3.91339	-4.00376	-4.02146	-3.99764	-4.03156	-4.08261	-4.13275	-3.98448	-3.97315	-4.14348	-4.25987	-4.35582	-4.43753	-4.43762	-4.335	-4.46687	-4.66891	-4.9078	-4.72765	-4.58404	-4.98074	-4.75983	-4.94345	-4.41618	-4.71053	-4.40688	-4.04798	-4.21493	-3.90293	-3.92502	-3.86814	-3.86035	-3.91779	-3.96366	-3.85302
5.53	∞	-4.20338	-4.30255	-4.05656	-4.23852	-4.11511	-4.14719	-4.06952	-3.8019	-3.96535	-4.1536	-3.98266	-3.89153	-4.13337	-4.04394	-4.26732	-4.23228	-4.16467	-4.31734	-4.42827	-4.40499	-4.50248	-4.91951	-4.63969	-5.31036	-4.86966	-4.93619	-4.73987	-4.67048	-4.6549	-4.6513	-4.14044	-4.13281	-4.29695	-4.07142	-3.97416	-3.86847	-3.87518	-3.71902	-4.08177	-3.91966
5.54	∞	-4.30389	-4.37921	-4.05142	-4.29431	-4.32978	-4.07007	-4.02754	-3.91216	-4.1623	-4.0418	-3.97257	-4.17732	-4.33938	-3.96248	-4.08717	-4.31174	-4.19369	-4.19982	-4.34028	-4.29071	-4.39602	-4.77037	-4.79599	-4.7739	-4.70598	-4.51197	-4.65497	-4.83777	-4.44069	-4.46768	-4.5521	-4.01277	-4.44095	-3.97305	-4.1003	-4.15388	-3.95159	-3.80502	-4.05361	-3.83049
5.55	∞	-4.3526	-4.31963	-4.1322	-4.37329	-4.21407	-4.16135	-3.98388	-3.97621	-3.96899	-4.22584	-4.13876	-4.05015	-4.23686	-4.07735	-4.06237	-4.09255	-4.34555	-4.52308	-4.28544	-4.75126	-4.56668	-4.6216	-4.85274	-4.9699	-4.67788	-4.70935	-4.46433	-5.06894	-4.67816	-4.45268	-4.46927	-4.17975	-4.33523	-3.98278	-4.00764	-4.15278	-4.05868	-3.9953	-3.83339	-3.95236
5.56	∞	-4.16296	-4.16505	-4.13363	-4.18357	-4.18397	-4.00152	-4.07836	-4.05344	-4.12067	-4.043	-4.05332	-4.1106	-3.9874	-4.14414	-4.3014	-4.45217	-4.20284	-4.29098	-4.4893	-4.6738	-4.66561	-4.57159	-4.6098	-4.75576	-4.85394	-4.89813	-4.7303	-4.72466	-4.37746	-4.4795	-4.24875	-4.39706	-4.22755	-4.16858	-3.87959	-4.04286	-3.90852	-3.87906	-3.8083	-4.03707
5.57	∞	-4.31636	-4.19305	-4.0702	-4.25381	-4.18791	-3.94232	-4.14827	-4.10865	-4.03912	-3.99991	-4.07222	-4.14084	-4.09509	-4.10055	-4.25829	-4.21316	-4.29357	-4.30867	-4.43057	-4.42541	-4.60588	-4.57814	-4.99005	-4.88479	-4.749	-4.60205	-4.71842	-4.77913	-4.47147	-4.51554	-4.3328	-4.13277	-4.20999	-4.0856	-4.21373	-4.13032	-3.93404	-3.98632	-4.00594	-4.01618
5.58	∞	-4.07705	-4.20769	-4.05473	-4.13085	-4.02935	-4.12871	-4.22463	-3.99271	-4.23064	-4.02425	-4.0955	-4.33582	-4.10322	-4.12146	-4.19056	-4.24853	-4.20765	-4.69742	-4.48965	-4.49852	-4.5691	-4.8085	-4.82505	-4.81803	-4.72381	-4.91084	-4.58804	-4.8079	-4.43581	-4.34483	-4.18922	-4.18148	-4.39788	-3.93859	-3.8979	-4.06195	-3.94139	-3.83352	-3.93841	-4.09415
5.59	∞	-4.2499	-4.20635	-3.98887	-4.17127	-3.97858	-4.23031	-4.13995	-3.99314	-3.84095	-4.10728	-4.08074	-4.06579	-4.01305	-4.25198	-4.2395	-4.11534	-4.58598	-4.30684	-4.29558	-4.41757	-4.61145	-4.69944	-4.73624	-5.00391	-4.69484	-4.87812	-4.61229	-4.62832	-4.49574	-4.45217	-4.34436	-4.188	-4.21528	-4.00925	-3.84312	-3.84671	-4.07004	-3.85079	-4.00427	-4.05059
5.6	∞	-4.07889	-4.39483	-4.25989	-4.31526	-4.1095	-4.19404	-3.9742	-4.01165	-4.03167	-4.12096	-4.01129	-4.12652	-4.07601	-4.28802	-4.16413	-4.15957	-4.56141	-4.33365	-4.45679	-4.91939	-4.55923	-4.59572	-4.90868	-4.83075	-4.62597	-4.71345	-4.52081	-4.64364	-4.5083	-4.41048	-4.16761	-4.0496	-4.07493	-4.08845	-3.72391	-3.98787	-4.0197	-3.8661	-3.97886	-3.7864
5.61	∞	-4.22277	-4.25491	-4.13806	-4.28172	-4.44261	-3.86868	-3.97683	-4.18966	-4.14919	-4.24369	-4.17012	-4.11578	-4.27883	-4.19257	-4.06421	-4.42493	-4.29283	-4.42091	-4.67347	-4.36304	-4.55077	-4.69613	-4.88813	-4.73857	-4.73193	-4.65543	-4.71732	-4.47704	-4.29992	-4.57076	-4.22249	-4.31094	-4.00511	-3.95278	-4.03798	-4.03153	-3.86962	-3.95487	-3.81655	-3.90261
5.62	∞	-4.2659	-4.23768	-4.17114	-4.19611	-4.31089	-3.97593	-4.06921	-4.1767	-4.32931	-4.06224	-4.26212	-4.08866	-4.17118	-4.12006	-4.12767	-4.34851	-4.40894	-4.64266	-4.62886	-4.47278	-4.66512	-4.96823	-4.65068	-4.62649	-4.70808	-4.57217	-4.51427	-4.71177	-4.43264	-4.56439	-4.40196	-4.26893	-4.0619	-3.8513	-3.95341	-3.94941	-3.93436	-3.79631	-4.04171	-4.03633
5.63	∞	-4.29648	-4.14524	-4.16123	-4.31874	-4.0549	-4.05877	-4.03614	-4.04506	-4.00567	-4.0494	-4.09702	-4.27004	-4.12029	-4.25545	-4.31924	-4.44596	-4.28637	-4.4875	-4.64481	-4.38318	-4.73709	-4.88364	-4.63322	-4.78312	-4.63915	-4.57497	-4.60661	-4.74335	-4.36397	-4.36594	-4.16496	-4.02855	-4.08557	-3.94891	-3.76948	-3.87468	-4.01739	-3.8799	-3.96556	-3.8104
5.64	∞	-4.3611	-4.30951	-4.29174	-4.03762	-4.30027	-4.21213	-4.15842	-4.11509	-3.99842	-4.11638	-3.97778	-4.09053	-4.17874	-4.31717	-4.4507	-4.46578	-4.25444	-4.35324	-4.42769	-4.31132	-4.60881	-4.45465	-4.7909	-4.91104	-4.73806	-4.79092	-4.38339	-4.64094	-4.41283	-4.30965	-4.06636	-4.06747	-4.23408	-3.97205	-3.88811	-3.85597	-4.03462	-3.90814	-3.91723	-3.78426
5.65	∞	-4.41428	-4.13646	-4.22761	-4.28117	-4.20736	-4.10254	-4.11907	-4.15364	-4.19512	-4.09605	-3.97542	-4.36636	-4.33768	-4.23642	-4.29142	-4.61043	-4.29369	-4.58917	-4.42245	-4.67854	-4.67618	-4.88555	-4.71528	-5.01099	-4.5838	-4.64898	-4.56751	-4.78936	-4.30697	-4.33176	-4.34241	-4.01427	-4.00754	-3.86605	-3.87407	-4.22501	-3.97918	-3.90966	-3.88189	-4.07604
5.66	∞	-4.32829	-4.37569	-4.24638	-4.41516	-4.29152	-4.35626	-4.29676	-3.97068	-4.12989	-4.10251	-4.2141	-4.20536	-4.15673	-4.26479	-4.23471	-4.44127	-4.25365	-4.40192	-4.54789	-4.39722	-4.68818	-4.43378	-4.5589	-5.33047	-4.7818	-5.00465	-4.54845	-4.5791	-4.36344	-4.37333	-4.18766	-4.1618	-4.31146	-4.23009	-3.93656	-3.92363	-4.18101	-4.05612	-3.93762	-3.93122
5.67	∞	-4.40744	-4.47857	-4.23724	-4.38763	-4.44595	-4.23259	-4.0365	-4.20223	-4.25772	-4.16727	-4.13191	-4.23613	-4.08122	-4.15258	-4.45046	-4.29928	-4.42262	-4.42237	-4.51452	-4.63598	-4.73993	-4.77777	-4.6403	-4.75115	-4.68959	-4.52272	-4.72969	-4.38299	-4.32653	-4.45487	-4.35765	-4.0465	-3.95798	-4.13064	-4.07356	-3.99415	-3.9231	-3.97536	-3.80362	-3.81777
5.68	∞	-4.33022	-4.38723	-4.18485	-4.34545	-4.59449	-4.34867	-4.24375	-4.08084	-4.13638	-4.30075	-4.1811	-4.23157	-4.04812	-4.11918	-4.48297	-4.21652	-4.29275	-4.76136	-4.43521	-4.55321	-4.48198	-4.87508	-4.64971	-4.65662	-4.71673	-4.8967	-4.42472	-4.52036	-4.52894	-4.34874	-4.12884	-4.19929	-4.39019	-4.09624	-3.91618	-3.84041	-3.84305	-3.86052	-3.95092	-3.93033
5.69	∞	-4.51173	-4.40651	-4.16931	-4.25302	-4.33265	-4.15998	-4.49062	-4.09587	-4.16304	-4.24152	-4.11688	-4.16812	-4.11974	-4.11429	-4.31851	-4.314	-4.52137	-4.48423	-4.69622	-4.78027	-4.46814	-4.57474	-4.65434	-4.61555	-4.48199	-4.88358	-4.49741	-4.64187	-4.39767	-4.24675	-4.11105	-4.10712	-4.23681	-3.94273	-4.01741	-3.86693	-3.84077	-3.86255	-3.99989	-3.80174
5.7	∞	-4.33814	-4.28921	-4.27348	-4.68716	-4.54465	-4.3055	-4.31254	-4.22954	-4.1152	-4.31807	-4.22936	-4.26265	-4.25651	-4.36574	-4.09847	-4.34418	-4.35713	-4.4493	-4.46573	-4.88967	-4.8985	-4.84679	-4.73895	-4.72194	-4.61853	-4.54537	-4.73869	-4.52332	-4.52871	-4.33362	-4.29047	-4.16851	-4.12176	-3.89613	-4.06509	-4.18996	-3.82509	-3.84686	-4.04763	-3.89006
5.71	∞	-4.41558	-4.38845	-4.32487	-4.24944	-4.59008	-4.27956	-4.12819	-4.11589	-4.24219	-4.39203	-4.1769	-4.46169	-4.38071	-4.32319	-4.31051	-4.4157	-4.33339	-4.59951	-4.65039	-4.34061	-4.64744	-4.72317	-4.82534	-4.81669	-4.54196	-4.65068	-4.48858	-4.40804	-4.41702	-4.35853	-4.30055	-4.01497	-3.99246	-4.15964	-4.13386	-4.04772	-4.01968	-3.86902	-3.87991	-3.98103
5.72	∞	-4.59102	-4.39363	-4.23027	-4.70843	-4.44383	-4.24936	-4.22581	-4.27062	-4.23032	-4.1109	-4.16849	-4.01131	-4.14321	-4.28673	-4.32883	-4.47113	-4.30671	-4.3516	-4.67185	-4.62251	-4.76799	-4.69452	-4.60269	-5.11589	-4.58453	-4.65725	-4.29672	-4.52567	-4.35141	-4.3059	-4.30854	-4.24927	-4.04151	-4.0271	-4.04379	-4.16238	-3.93371	-3.96751	-3.92607	-3.87971
5.73	∞	-4.41839	-4.42836	-4.31005	-4.40255	-4.36637	-4.36251	-4.34998	-4.48183	-4.15809	-4.46596	-4.16508	-4.37809	-4.22164	-4.23737	-4.50765	-4.26283	-4.45312	-4.40666	-4.7069	-4.63742	-4.72574	-4.87077	-4.80492	-4.8963	-4.52493	-4.83336	-4.46887	-4.71815	-4.38551	-4.33479	-4.12725	-4.19345	-4.37873	-4.0287	-3.87746	-4.05264	-4.18445	-3.89987	-3.96263	-3.97287
5.74	∞	-4.47573	-4.43029	-4.41791	-4.47455	-4.64516	-4.4095	-4.19115	-4.11683	-4.36519	-4.1674	-4.15704	-4.31756	-4.24695	-4.65009	-4.20144	-4.58241	-4.40062	-4.90783	-4.45365	-4.64821	-4.63389	-4.8843	-4.85285	-4.81946	-4.8987	-4.6542	-4.52603	-4.80161	-4.36072	-4.35219	-4.21306	-4.0777	-4.21954	-4.13902	-4.12066	-3.85588	-3.92663	-4.01447	-3.9764	-3.73719
5.75	∞	-4.52293	-4.40639	-4.37155	-4.49015	-4.5818	-4.28363	-4.4207	-4.27254	-4.10265	-4.37788	-4.43418	-4.33945	-4.41804	-4.27753	-4.3336	-4.5012	-4.41093	-4.53086	-4.58656	-4.53418	-4.58308	-4.87614	-4.79287	-4.64005	-4.62758	-4.60652	-4.62732	-4.50134	-4.50777	-4.31001	-4.06696	-4.04909	-4.19316	-4.01192	-3.95322	-3.95629	-3.95964	-3.87675	-4.07332	-4.32414
5.76	∞	-4.64858	-4.38196	-4.2844	-4.46867	-4.23584	-4.41364	-4.21772	-4.35425	-4.35298	-4.39345	-4.19941	-4.45947	-4.3165	-4.37155	-4.29982	-4.38909	-4.47487	-4.54604	-4.42294	-4.65823	-4.8868	-4.78803	-4.82122	-4.80826	-4.82555	-4.82594	-4.43786	-4.58865	-4.43325	-4.35946	-4.34921	-4.08158	-4.07201	-4.03404	-3.85736	-3.96727	-3.92157	-3.72619	-3.93167	-4.0309
5.77	∞	-4.6362	-4.39888	-4.43471	-4.60625	-4.36176	-4.4424	-4.46299	-4.25643	-4.27196	-4.40494	-4.28507	-4.08212	-4.37024	-4.4593	-4.41329	-4.61516	-4.39975	-4.74776	-4.56285	-4.70791	-4.74467	-4.86228	-4.74693	-5.37858	-4.64546	-4.66796	-4.56244	-4.36993	-4.46547	-4.33075	-4.17835	-4.09152	-4.09958	-4.15866	-4.10741	-3.85631	-3.94627	-3.85964	-3.95229	-3.61622
5.78	∞	-4.59586	-4.26476	-4.33389	-4.62176	-4.49511	-4.11314	-4.36968	-4.17882	-4.18536	-4.26392	-4.26044	-4.54514	-4.26975	-4.39144	-4.32643	-4.39934	-4.54813	-4.43195	-4.53939	-4.55603	-4.7409	-4.87335	-4.81862	-4.80139	-4.60062	-4.84945	-4.41389	-4.45454	-4.24883	-4.16379	-4.12065	-4.17496	-4.52781	-3.82122	-4.0649	-3.89361	-4.08575	-3.8023	-3.94645	-4.14125
5.79	∞	-4.62349	-4.45603	-4.42481	-4.61451	-4.55383	-4.36246	-4.26226	-4.27785	-4.33508	-4.3727	-4.30731	-4.41021	-4.33733	-4.29737	-4.36636	-4.47495	-4.59263	-4.50837	-4.61049	-4.62844	-4.64047	-4.72808	-4.70733	-4.73104	-4.63813	-4.78945	-4.53799	-4.55722	-4.21302	-4.57149	-4.2209	-4.14606	-4.12101	-4.00564	-4.07554	-3.98053	-3.89311	-3.97	-3.93831	-3.86331
5.8	∞	-4.61837	-4.55758	-4.5105	-4.46706	-4.5816	-4.36362	-4.48034	-4.42065	-4.35747	-4.3541	-4.30028	-4.51759	-4.34702	-4.33801	-4.26847	-4.56052	-4.34537	-4.42762	-4.79111	-5.01475	-4.74019	-5.21483	-4.8055	-4.92925	-4.60819	-4.62967	-4.50878	-4.59726	-4.27491	-4.23711	-4.20426	-4.3321	-4.32066	-4.08465	-3.88194	-3.99332	-3.92026	-3.84201	-4.00942	-3.96274
5.81	∞	-4.60372	-4.5484	-4.519	-4.55229	-4.62867	-4.2285	-4.34518	-4.32072	-4.57629	-4.39115	-4.37357	-4.39354	-4.25774	-4.28	-4.27501	-4.41912	-4.48335	-4.58591	-4.92065	-4.60427	-4.45431	-4.6282	-4.79753	-5.28548	-4.43906	-4.77591	-4.4503	-4.45592	-4.30835	-4.4305	-4.15132	-4.16449	-4.21064	-3.97674	-3.96886	-3.95231	-4.00016	-3.97193	-4.04909	-4.03556
5.82	∞	-4.54155	-4.44148	-4.44147	-4.77625	-4.55735	-4.57221	-4.34533	-4.40068	-4.38292	-4.31907	-4.33452	-4.33006	-4.41895	-4.34914	-4.46656	-4.37396	-4.31266	-4.5262	-4.54539	-4.60789	-4.62962	-4.92951	-4.66922	-4.82592	-4.62485	-4.75461	-4.47861	-4.50904	-4.43199	-4.1683	-4.24307	-4.09264	-3.98718	-4.11048	-3.91274	-4.06231	-3.86619	-3.86534	-4.01592	-3.92251
5.83	∞	-4.34888	-4.60016	-4.44992	-4.82484	-4.64807	-4.37497	-4.23828	-4.30103	-4.58314	-4.48352	-4.35473	-4.40784	-4.25917	-4.61355	-4.38661	-4.29031	-4.4588	-4.61132	-4.54539	-5.00101	-4.68875	-4.88687	-4.74071	-4.67384	-4.49602	-4.71422	-4.44894	-4.39337	-4.2188	-4.34217	-4.22458	-4.09336	-4.10365	-4.08731	-3.95455	-4.03453	-4.09482	-3.97687	-3.74458	-3.92102
5.84	∞	-4.69758	-4.72515	-4.55225	-4.6544	-4.39884	-4.3379	-4.57268	-4.29316	-4.41383	-4.44389	-4.46062	-4.24176	-4.29945	-4.51192	-4.40696	-4.4191	-4.64435	-4.6505	-4.6517	-4.62153	-4.75967	-4.62167	-4.80809	-4.76217	-4.54304	-4.96985	-4.36005	-4.54163	-4.34359	-4.36184	-4.16509	-4.11343	-4.21462	-3.93908	-3.97886	-3.94669	-3.89168	-3.90551	-4.00264	-4.23925
5.85	∞	-4.71485	-4.54725	-4.32837	-4.49499	-4.4142	-4.33348	-4.34563	-4.31762	-4.39673	-4.45641	-4.20782	-4.35543	-4.30526	-4.44052	-4.42239	-4.45597	-4.58254	-4.42055	-4.53216	-4.75495	-4.55821	-4.53811	-4.86994	-5.21059	-4.54351	-4.85553	-4.37695	-4.27957	-4.26233	-4.38542	-4.30556	-4.13244	-4.20579	-3.92272	-3.87978	-4.00623	-3.74459	-3.80457	-3.76519	-3.90494
5.86	∞	-4.58981	-4.57857	-4.4273	-4.61852	-4.50297	-4.62946	-4.4597	-4.37862	-4.47588	-4.34714	-4.37982	-4.31068	-4.32461	-4.42098	-4.40708	-4.48156	-4.65863	-4.6246	-4.38376	-4.69615	-4.42812	-4.61588	-4.61234	-4.90204	-4.53925	-4.53237	-4.29582	-4.70689	-4.39182	-4.28564	-4.24917	-4.24796	-4.23241	-4.06864	-3.82047	-3.9593	-3.75815	-3.95699	-3.99543	-3.97073
5.87	∞	-4.85709	-4.54901	-4.50869	-4.44979	-4.41408	-4.34238	-4.6032	-4.54781	-4.40622	-4.48886	-4.41331	-4.40643	-4.39373	-4.43808	-4.34144	-4.81469	-4.44326	-4.61006	-4.50943	-4.72518	-4.54269	-4.63177	-4.63699	-5.12397	-4.54471	-4.6963	-4.53524	-4.39313	-4.29814	-4.28842	-4.21558	-4.25795	-4.28365	-3.97793	-3.81007	-4.06902	-3.97594	-3.98158	-3.95013	-3.80304
5.88	∞	-4.64626	-4.57042	-4.45115	-4.91888	-4.77148	-4.26631	-4.31403	-4.52818	-4.4301	-4.4917	-4.58437	-4.34765	-4.32923	-4.35882	-4.43632	-4.31772	-4.53663	-4.5676	-4.66568	-4.98063	-4.62992	-4.76054	-4.64931	-4.58611	-4.70075	-4.41951	-4.44172	-4.47261	-4.40262	-4.1685	-4.25669	-4.19052	-4.14922	-3.86054	-3.98485	-4.02959	-3.95398	-4.07331	-3.95185	-3.89565
5.89	∞	-4.71396	-4.42232	-4.27371	-4.38832	-4.5643	-4.39624	-4.31067	-4.54587	-4.46441	-4.36774	-4.29565	-4.53516	-4.38578	-4.24388	-4.27553	-4.45043	-4.80587	-4.76067	-4.52971	-4.84188	-4.51434	-4.57748	-4.59618	-4.79165	-4.6571	-4.58284	-4.46471	-4.4006	-4.35026	-4.20103	-4.13783	-4.23794	-4.10849	-3.86599	-3.97838	-3.96871	-3.80472	-3.76216	-4.01005	-3.8798
5.9	∞	-4.56842	-4.52123	-4.45335	-4.58494	-4.42682	-4.41982	-4.32361	-4.35828	-4.58077	-4.29313	-4.43352	-4.2723	-4.47857	-4.37018	-4.30709	-4.76587	-4.46225	-4.77788	-4.68908	-4.87508	-4.66639	-4.71949	-4.57012	-4.532	-4.48062	-4.85284	-4.32917	-4.28188	-4.31653	-4.14185	-4.13421	-4.11262	-4.05136	-3.88221	-3.87782	-4.11563	-4.14928	-3.78423	-3.96304	-3.95582
5.91	∞	-4.69889	-4.52915	-4.53389	-4.43123	-4.70309	-4.31452	-4.6657	-4.30842	-4.44113	-4.41478	-4.456	-4.55987	-4.48447	-4.32911	-4.44439	-4.55528	-4.51354	-4.6332	-4.4529	-4.66042	-4.77889	-4.73484	-4.64126	-4.58182	-4.38951	-4.48653	-4.4621	-4.6688	-4.31141	-4.33052	-4.14688	-4.09096	-4.30284	-3.86738	-4.02505	-3.82512	-3.90575	-3.87654	-4.02906	-4.05977
5.92	∞	-4.78348	-4.64024	-4.36714	-4.53055	-4.55418	-4.42143	-4.40899	-4.26729	-4.38562	-4.44979	-4.34142	-4.67058	-4.3452	-4.39266	-4.34456	-4.7902	-4.57102	-4.45775	-4.44988	-4.68742	-4.50442	-4.76843	-4.7091	-4.98984	-4.46924	-4.35586	-4.42081	-4.49517	-4.1662	-4.38427	-4.05488	-4.03605	-4.05617	-4.19779	-3.95785	-3.90941	-3.80817	-3.81818	-3.92663	-3.74098
5.93	∞	-4.69063	-4.49457	-4.41068	-4.50729	-4.54051	-4.45347	-4.30576	-4.28426	-4.42436	-4.39819	-4.36888	-4.55559	-4.5041	-4.41353	-4.51348	-4.68604	-4.5706	-4.62073	-4.65529	-4.77321	-4.69946	-4.63913	-4.57521	-4.62114	-4.74064	-4.55019	-4.40833	-4.63253	-4.35406	-4.14616	-4.26999	-4.02311	-3.9859	-3.91204	-3.9091	-3.83018	-3.90877	-3.88842	-4.07918	-3.98706
5.94	∞	-4.57811	-4.56702	-4.45479	-4.70019	-4.53897	-4.50257	-4.41791	-4.33598	-4.32417	-4.34507	-4.58637	-4.48002	-4.24173	-4.29895	-4.43528	-4.70726	-4.54899	-4.69238	-4.38164	-4.69352	-4.33395	-4.76314	-4.50823	-4.72495	-4.54024	-4.31496	-4.32914	-4.71324	-4.22251	-4.1756	-3.96438	-4.017	-3.92126	-4.01231	-3.87491	-4.14014	-4.02674	-3.74797	-4.01033	-3.88854
5.95	∞	-4.97272	-4.74578	-4.56567	-4.46867	-4.53168	-4.43347	-4.67911	-4.46653	-4.50448	-4.71938	-4.30551	-4.32983	-4.35703	-4.44918	-4.41082	-4.61258	-4.49557	-4.45568	-4.59468	-4.64166	-4.57906	-4.60968	-4.66007	-4.49515	-4.48662	-4.5525	-4.32208	-4.44234	-4.1809	-4.36066	-4.17207	-4.15785	-4.2644	-4.17244	-3.92727	-3.75484	-4.02963	-3.96609	-4.04153	-3.70643
5.96	∞	-4.54801	-4.55676	-4.31076	-4.7437	-4.5214	-4.44152	-4.63207	-4.38281	-4.52228	-4.47688	-4.42142	-4.26465	-4.35395	-4.53867	-4.56599	-4.58819	-4.73831	-4.72588	-4.66969	-4.62564	-4.8918	-4.72268	-4.59493	-4.65448	-4.61487	-4.48144	-4.36227	-4.24633	-4.35132	-4.33365	-4.13812	-4.01539	-4.35926	-3.95196	-3.74405	-3.92253	-3.80192	-4.01756	-3.74772	-3.87152
5.97	∞	-4.70768	-4.56025	-4.46071	-4.64232	-4.69055	-4.37147	-4.59318	-4.34623	-4.18988	-4.52183	-4.46519	-4.27755	-4.40573	-4.55485	-4.60498	-4.45088	-4.66884	-4.67689	-4.61639	-4.59517	-4.86623	-5.04649	-4.8237	-4.52967	-4.41588	-4.61382	-4.3415	-4.33107	-4.2179	-4.31237	-4.1091	-4.04934	-4.0461	-3.84676	-3.93401	-3.79419	-3.90545	-3.83406	-4.11212	-3.85471
5.98	∞	-4.84363	-4.48906	-4.45331	-4.82179	-4.75327	-4.45274	-4.48893	-4.41326	-4.42331	-4.39437	-4.66858	-4.4034	-4.42247	-4.53883	-4.63983	-4.65356	-4.54628	-4.58378	-4.62812	-4.92354	-4.76229	-4.57299	-4.59948	-4.48128	-4.48397	-4.73051	-4.38371	-4.3488	-4.29099	-4.19939	-4.07467	-4.0349	-4.05343	-3.91116	-4.04307	-4.07329	-3.91174	-3.86584	-4.12572	-3.7994
5.99	∞	-4.6547	-4.70906	-4.46044	-4.69903	-4.46978	-4.55609	-4.37027	-4.50489	-4.36265	-4.34172	-4.48238	-4.31387	-4.53388	-4.47139	-4.31992	-4.6447	-4.50616	-4.69516	-4.58591	-4.57339	-4.48735	-5.02596	-4.60964	-4.51027	-4.3694	-4.49969	-4.51105	-4.38011	-4.27615	-4.16827	-4.1298	-4.06837	-4.0342	-3.91168	-3.79501	-3.82326	-3.73589	-3.77388	-3.96107	-3.74791
6	∞	-4.77823	-4.55438	-4.50435	-4.62227	-4.73976	-4.5423	-4.5976	-4.47482	-4.61716	-4.4083	-4.39197	-4.40984	-4.34657	-4.53253	-4.19247	-4.38977	-4.45351	-4.72615	-4.58483	-4.84847	-4.6245	-4.9448	-4.48991	-4.57645	-4.25621	-4.39991	-4.44903	-4.40873	-4.27558	-4.25739	-4.07992	-4.02746	-4.09179	-3.91383	-4.05545	-3.7607	-3.75925	-3.81685	-3.71284	-3.80345
6.01	∞	-4.61972	-4.73338	-4.46652	-4.57658	-4.46035	-4.4947	-4.52135	-4.43435	-4.33169	-4.5239	-4.5007	-4.41682	-4.46751	-4.32863	-4.45935	-4.68127	-4.6873	-4.5132	-5.02877	-4.8816	-4.68419	-4.78005	-4.49615	-4.86309	-4.48799	-4.33812	-4.33759	-4.39403	-4.18542	-4.15424	-4.02647	-3.93022	-4.0081	-3.871	-3.75908	-3.9077	-3.96513	-3.79268	-3.8837	-3.90838
6.02	∞	-4.78988	-4.73351	-4.44935	-4.86416	-4.58845	-4.49574	-4.48366	-4.50136	-4.63363	-4.63783	-4.50235	-4.39751	-4.38956	-4.47154	-4.4313	-4.56164	-4.69876	-4.59493	-4.64872	-4.591	-4.68041	-4.65187	-4.64678	-4.58319	-4.56581	-4.50495	-4.40471	-4.31686	-4.13046	-4.33199	-4.24566	-4.16728	-4.13142	-3.89174	-3.9566	-3.97901	-3.76542	-3.80115	-3.83008	-4.04352
6.03	∞	-4.91042	-4.54312	-4.58584	-4.59275	-4.63209	-4.47608	-4.5136	-4.52946	-4.51873	-4.36675	-4.5496	-4.39013	-4.65686	-4.50227	-4.70694	-4.75847	-4.60695	-4.62138	-4.52954	-4.72271	-4.49402	-4.666	-4.66388	-4.92589	-4.67145	-4.59847	-4.28086	-4.42602	-4.23118	-4.21535	-4.014	-4.10569	-4.08857	-3.98656	-3.9007	-3.95836	-3.81493	-3.87381	-3.9207	-3.85284
6.04	∞	-4.7269	-4.78044	-4.60467	-4.73173	-4.53483	-4.53254	-4.41379	-4.49445	-4.55803	-4.42362	-4.40214	-4.5351	-4.39203	-4.4873	-4.46304	-4.49126	-4.72025	-4.56034	-4.63265	-4.62879	-4.84624	-4.67559	-4.70157	-4.43952	-4.50294	-4.5893	-4.36575	-4.45384	-4.17803	-4.28745	-4.0618	-4.01308	-4.13784	-3.94676	-3.82256	-4.07961	-4.04458	-3.94121	-4.06387	-3.66965
6.05	∞	-4.69113	-4.56284	-4.7052	-4.65377	-4.73954	-4.32319	-4.50763	-4.35898	-4.39506	-4.57529	-4.49545	-4.51443	-4.30743	-4.44648	-4.58863	-4.46059	-4.56661	-4.69465	-4.57838	-4.69186	-4.75308	-4.71222	-4.66457	-4.63875	-4.40151	-4.7578	-4.4969	-4.50613	-4.17067	-4.36306	-4.06629	-4.01193	-3.87355	-3.79653	-3.83598	-3.81434	-3.76353	-3.80665	-3.82285	-3.69582
6.06	∞	-4.91907	-4.70491	-4.57218	-4.5818	-4.54629	-4.44587	-4.57595	-4.53652	-4.3995	-4.51379	-4.60281	-4.47656	-4.36696	-4.62095	-4.50652	-4.73564	-4.49469	-4.66355	-4.68567	-4.80981	-4.69961	-4.50643	-4.67973	-4.61506	-4.51922	-4.5223	-4.32693	-4.4657	-4.14706	-4.20149	-3.98262	-3.92782	-4.05419	-3.99672	-3.79972	-3.7585	-3.80094	-3.85038	-3.65312	-3.78232
6.07	∞	-4.80516	-4.69422	-4.55932	-4.81943	-4.57043	-4.65645	-4.51698	-4.37703	-4.59497	-4.54042	-4.47765	-4.41015	-4.32725	-4.4353	-4.54084	-4.55916	-4.71657	-4.75137	-4.4883	-4.91907	-4.75531	-4.74094	-4.55744	-4.42193	-4.62502	-4.42485	-4.26954	-4.23582	-4.29172	-4.18799	-4.12474	-3.80679	-4.13565	-3.97857	-3.80192	-3.88065	-4.02455	-3.68342	-3.82526	-3.65322
6.08	∞	-4.92896	-4.64462	-4.62408	-4.9469	-4.5494	-4.57202	-4.51212	-4.38708	-4.60141	-4.36699	-4.50838	-4.40836	-4.21715	-4.56807	-4.51333	-4.567	-4.41732	-4.59975	-4.78522	-4.88509	-4.63401	-4.56847	-4.42228	-4.54537	-4.62295	-4.6568	-4.17777	-4.36959	-4.16851	-4.09236	-4.159	-3.96318	-3.84388	-4.18081	-3.85331	-3.95012	-3.92318	-3.73123	-3.69248	-3.6783
6.09	∞	-4.71612	-4.87271	-4.55624	-4.69679	-4.54579	-4.50814	-4.46404	-4.56801	-4.40655	-4.70883	-4.48857	-4.51966	-4.44451	-4.43063	-4.42256	-4.63349	-4.75281	-4.53076	-4.55695	-4.50167	-4.765	-4.53271	-4.83042	-4.95305	-4.48352	-4.44254	-4.18818	-4.32923	-4.26861	-4.44778	-4.03411	-3.94077	-3.96579	-3.76528	-3.83263	-3.76584	-3.80544	-3.86062	-3.7114	-4.0128
6.1	∞	-4.72805	-4.68176	-4.60553	-4.81502	-4.70628	-4.51719	-4.6755	-4.5161	-4.42386	-4.75166	-4.62632	-4.50385	-4.39627	-4.5098	-4.65584	-4.65128	-4.7222	-4.59133	-4.52725	-4.52424	-4.55907	-4.57933	-4.4385	-4.68489	-4.53508	-4.89161	-4.29415	-4.43787	-4.52036	-4.494	-4.05785	-3.87932	-4.20265	-3.89627	-3.91157	-3.82781	-3.82349	-3.68973	-3.6823	-3.79068
6.11	∞	-4.76892	-4.70284	-4.67731	-4.62282	-4.66466	-4.42367	-4.29726	-4.38572	-4.58807	-4.49831	-4.56239	-4.36141	-4.35679	-4.43721	-4.65282	-4.43647	-4.65441	-4.6146	-4.44283	-4.6978	-4.62834	-4.50416	-4.62839	-4.63736	-4.51881	-4.37227	-4.22622	-4.15076	-4.17449	-4.0625	-4.2776	-3.89225	-3.86326	-3.74049	-3.73085	-3.68246	-3.93062	-3.7085	-3.77456	-3.59349
6.12	∞	-4.82627	-4.76729	-4.56142	-4.75607	-4.65066	-4.58729	-4.6647	-4.46658	-4.47195	-4.66729	-4.49495	-4.45541	-4.57532	-4.47697	-4.47329	-4.5164	-4.53221	-4.45703	-4.64466	-4.60895	-4.6809	-4.50056	-4.75286	-4.48562	-4.35648	-4.43628	-4.31669	-4.25322	-4.25362	-4.20043	-4.03603	-3.97575	-4.24824	-3.80871	-3.81467	-3.71104	-3.82038	-3.75481	-3.91863	-3.83252
6.13	∞	-4.81686	-4.81488	-4.57466	-4.79486	-4.77804	-4.45482	-4.42723	-4.63667	-4.62267	-4.45995	-4.59949	-4.4869	-4.55223	-4.4791	-4.46985	-4.64793	-4.62978	-4.60774	-4.6508	-4.65649	-4.76726	-4.66159	-4.89578	-4.53573	-4.44149	-4.39392	-4.30903	-4.6051	-4.26129	-4.02862	-4.11075	-4.0867	-4.04213	-3.77305	-3.84311	-3.6888	-3.58612	-3.70318	-3.78263	-3.95948
6.14	∞	-4.84328	-4.69607	-4.71589	-5.0357	-4.60821	-4.76666	-4.91334	-4.42973	-4.49315	-4.60556	-4.72754	-4.58075	-4.44905	-4.44844	-4.56755	-4.55165	-4.72375	-4.58336	-4.569	-4.51464	-4.69954	-4.44501	-4.48809	-4.50507	-4.39526	-4.40561	-4.38415	-4.33983	-4.37946	-4.29571	-4.06553	-4.03032	-4.19171	-3.9982	-3.84891	-3.6752	-3.79587	-3.6484	-3.63382	-3.65011
6.15	∞	-4.97376	-4.77196	-4.76896	-4.91715	-4.90461	-4.64923	-4.62829	-4.54234	-4.67153	-4.40416	-4.49415	-4.51066	-4.39992	-4.45593	-4.67516	-4.80085	-4.60889	-4.8047	-4.57539	-4.59237	-4.59467	-4.63903	-4.63679	-4.428	-4.35785	-4.47916	-4.28251	-4.26515	-4.2075	-4.03395	-4.25985	-4.08309	-4.05531	-3.94423	-3.81093	-3.78894	-3.69741	-3.70117	-3.8151	-3.78347
6.16	∞	-4.84265	-4.79941	-4.59266	-4.95907	-4.64088	-4.48321	-4.50354	-4.33025	-4.56146	-4.60014	-4.57672	-4.47133	-4.37969	-4.40963	-4.49235	-4.73632	-4.66194	-4.55644	-4.55045	-4.68051	-4.63233	-4.76222	-4.56579	-4.72038	-4.32777	-4.46372	-4.05706	-4.27763	-4.05749	-4.07407	-4.11425	-3.92826	-3.8658	-3.8855	-3.76895	-3.89015	-3.50291	-3.753	-3.77184	-3.73049
6.17	∞	-5.09922	-5.02963	-4.6492	-4.57062	-4.62899	-4.5325	-4.51563	-4.50575	-4.44035	-4.50361	-4.42617	-4.47863	-4.27953	-4.43654	-4.4225	-4.47709	-4.63349	-4.50182	-4.70098	-4.63265	-4.71158	-4.48065	-4.6366	-4.61084	-4.43862	-4.37338	-4.08822	-4.262	-4.02312	-4.02528	-4.11344	-3.92662	-3.97892	-3.75138	-3.76487	-3.69129	-3.71116	-3.76324	-3.77204	-3.74925
6.18	∞	-4.95201	-4.81417	-4.81398	-5.00753	-4.91635	-4.69293	-4.56686	-4.36269	-4.49453	-4.51724	-4.52201	-4.70287	-4.558	-4.36656	-4.44097	-4.5296	-4.58418	-4.53959	-4.57846	-4.61433	-4.64643	-4.56817	-4.45315	-4.59847	-4.29212	-4.45148	-4.32322	-4.4369	-4.08618	-4.07852	-3.91451	-3.95134	-3.88677	-3.8991	-3.8786	-3.78058	-4.02935	-3.75806	-3.68389	-3.98425
6.19	∞	-4.95126	-4.73677	-4.59933	-4.63879	-4.60298	-4.61508	-4.66157	-4.75607	-4.62837	-4.50714	-4.45754	-4.45293	-4.33771	-4.50807	-4.45893	-4.47029	-4.58201	-4.44756	-4.47398	-4.54098	-4.70505	-4.58579	-4.51762	-4.57847	-4.45137	-4.52489	-4.12963	-4.17849	-4.17058	-4.22881	-4.22401	-4.12171	-3.95614	-3.88606	-3.65817	-3.6508	-3.6587	-3.69187	-3.77756	-3.49651
6.2	∞	-4.85902	-4.78106	-4.8329	-4.91129	-4.60375	-4.50944	-4.65515	-4.48673	-4.39878	-4.46996	-4.4101	-4.43068	-4.42668	-4.51117	-4.39247	-4.55328	-4.5043	-4.57347	-4.49337	-4.73617	-4.5505	-4.59592	-4.45339	-4.639	-4.34444	-4.35529	-4.25187	-4.13494	-4.07486	-4.20529	-3.93309	-3.84667	-4.0037	-3.70829	-3.90037	-3.57111	-3.90315	-3.7958	-3.86422	-3.62289
6.21	∞	-4.91483	-4.7501	-4.68011	-4.7672	-4.51474	-4.45698	-4.45621	-4.26198	-4.48289	-4.48445	-4.38475	-4.49875	-4.35482	-4.54753	-4.80498	-4.73855	-4.36599	-4.72854	-4.65274	-4.62879	-4.54605	-4.64958	-4.40473	-4.7356	-4.40863	-4.29868	-4.11031	-4.35683	-4.00433	-4.13115	-4.06472	-3.75442	-3.76276	-3.76941	-3.58436	-3.74337	-3.86367	-3.61519	-3.68399	-3.79132
6.22	∞	-4.81031	-4.7425	-4.58783	-4.79566	-4.55749	-4.59226	-4.45996	-4.61929	-4.61891	-4.48034	-4.51	-4.54635	-4.52662	-4.4115	-4.41014	-4.77862	-4.66126	-4.61087	-4.61627	-4.40738	-4.59302	-4.55262	-4.47457	-4.56894	-4.29374	-4.46264	-4.36353	-4.35071	-4.21424	-4.12303	-4.03547	-3.91627	-3.91942	-3.86257	-3.83593	-3.63781	-3.67484	-3.6407	-3.78663	-3.66927
6.23	∞	-4.87132	-4.72365	-4.68107	-4.82314	-4.67475	-4.72008	-4.4589	-4.395	-4.68241	-4.56985	-4.59702	-4.54502	-4.4519	-4.64738	-4.43825	-4.66416	-4.57364	-4.67823	-4.73019	-4.44387	-4.6524	-4.50877	-4.48184	-4.81059	-4.27957	-4.51877	-4.24232	-4.28986	-4.13753	-4.28518	-4.02192	-3.7992	-3.83027	-3.95689	-3.7085	-3.70428	-3.68739	-3.73439	-3.60016	-3.83255
6.24	∞	-4.76607	-4.64075	-4.7194	-4.6796	-4.68481	-4.62463	-4.6132	-4.477	-4.37142	-4.59375	-4.59583	-4.55176	-4.50706	-4.45657	-4.41881	-4.4362	-4.51311	-4.4738	-4.56957	-4.6239	-4.4514	-4.5085	-4.58423	-4.44276	-4.27413	-4.30047	-4.1865	-4.27039	-4.26104	-4.08547	-3.84341	-3.90624	-3.97964	-3.69422	-3.81467	-3.78827	-3.66054	-3.54123	-3.69559	-3.66021
6.25	∞	-4.95439	-4.75778	-4.68833	-4.65698	-4.71224	-4.51314	-4.55044	-4.58911	-4.64362	-4.47524	-4.4234	-4.42337	-4.355	-4.49964	-4.52556	-4.58987	-4.71585	-4.47608	-4.46833	-4.70317	-4.45524	-4.49996	-4.54385	-4.38184	-4.4556	-4.31166	-4.16717	-4.24013	-4.10273	-4.06827	-4.14508	-4.14891	-3.86661	-3.73073	-3.69917	-3.72821	-3.94149	-3.60862	-3.66933	-3.45084
6.26	∞	-4.85196	-4.87043	-4.64163	-4.77019	-4.54402	-4.48162	-4.48595	-4.33104	-4.43621	-4.43718	-4.55536	-4.60552	-4.62247	-4.50007	-4.4428	-4.48953	-4.6627	-4.48574	-4.5099	-4.78826	-4.50571	-4.50876	-4.58539	-4.43236	-4.38135	-4.29643	-4.25742	-4.35234	-4.07765	-3.94016	-3.92347	-3.77556	-3.92006	-3.8989	-3.78686	-3.68582	-3.47902	-3.74209	-3.55216	-3.67995
6.27	∞	-4.89364	-4.77491	-4.72872	-4.72367	-4.53359	-4.54782	-4.76151	-4.37764	-4.48226	-4.44745	-4.51731	-4.49186	-4.56457	-4.42607	-4.5171	-4.65464	-4.49061	-4.62175	-4.53304	-4.75643	-4.56862	-4.74157	-4.73951	-4.34182	-4.39137	-4.21644	-4.3593	-4.33983	-4.04836	-4	-3.86787	-3.89238	-3.84253	-3.59795	-3.60043	-3.72258	-3.7193	-3.66927	-3.67369	-3.54628
6.28	∞	-4.89221	-4.7129	-4.75345	-4.96715	-4.55352	-4.53213	-4.62463	-4.58974	-4.41592	-4.48545	-4.32102	-4.3979	-4.3778	-4.48064	-4.50265	-4.30563	-4.82459	-4.54741	-4.4173	-4.63496	-4.41843	-4.47153	-4.70375	-4.51275	-4.36778	-4.27431	-4.10877	-4.20291	-3.99826	-4.02281	-3.76189	-3.94328	-4.0768	-3.75056	-3.55689	-3.97444	-3.79169	-3.77161	-3.59696	-3.67893
6.29	∞	-5.01488	-4.81783	-4.68494	-5.00642	-4.71462	-4.47535	-4.60954	-4.30629	-4.58145	-4.73577	-4.6885	-4.55249	-4.36977	-4.43703	-4.48531	-4.57425	-4.6281	-4.62145	-4.67695	-4.42721	-4.58263	-4.58834	-4.52163	-4.69226	-4.38733	-4.23278	-4.25827	-4.41226	-4.17635	-4.1832	-3.93122	-3.7624	-3.96741	-3.69359	-3.61277	-3.8803	-3.87966	-3.78493	-3.73846	-3.75528
6.3	∞	-4.78826	-4.74333	-4.58236	-4.93035	-4.54249	-4.58446	-4.43929	-4.4654	-4.44092	-4.70806	-4.32601	-4.53821	-4.6417	-4.44015	-4.6408	-4.55837	-4.68721	-4.61399	-4.53897	-4.59286	-4.68937	-4.44809	-4.6941	-4.58279	-4.38901	-4.19564	-4.41536	-4.3589	-3.93791	-4.06595	-3.89772	-3.87363	-3.86347	-3.83355	-3.63543	-3.60635	-3.56122	-3.64188	-3.71028	-3.92714
6.31	∞	-4.91328	-4.68525	-4.64175	-4.84103	-4.61533	-4.55179	-4.43024	-4.49613	-4.39485	-4.52271	-4.50008	-4.45934	-4.48891	-4.34165	-4.52348	-4.43642	-4.41376	-4.70393	-4.52651	-4.65555	-4.62497	-4.49129	-4.44038	-4.38641	-4.32168	-4.1122	-4.11458	-4.24456	-4.0417	-4.14383	-3.83689	-3.90263	-3.78164	-3.70123	-3.678	-3.82628	-3.61934	-3.52693	-3.55333	-3.57616
6.32	∞	-4.74816	-4.81183	-4.49991	-4.61858	-4.62946	-4.86774	-4.50145	-4.60869	-4.68126	-4.67757	-4.43089	-4.46123	-4.38684	-4.44493	-4.49264	-4.59233	-4.56803	-4.5137	-4.50205	-4.48657	-4.48259	-4.87787	-4.75472	-4.4464	-4.32223	-4.31754	-4.08647	-4.25331	-4.00637	-4.29652	-4.1816	-3.90033	-3.87622	-3.82751	-3.62247	-3.52324	-3.68251	-3.51891	-3.70985	-3.479
6.33	∞	-4.84826	-4.72358	-4.57974	-4.77611	-4.58385	-4.57588	-4.5276	-4.54256	-4.48458	-4.43923	-4.44391	-4.54254	-4.39153	-4.51638	-4.51926	-4.4975	-4.44773	-4.49987	-4.72827	-4.67427	-4.68096	-4.34058	-4.31064	-4.54125	-4.40129	-4.29928	-4.32819	-4.17138	-4.01533	-4.01104	-3.97009	-3.93575	-3.79841	-3.67063	-3.5984	-3.50486	-3.5395	-3.49316	-3.62338	-3.77594
6.34	∞	-4.86141	-4.75761	-4.78249	-4.79027	-4.63723	-4.53476	-4.30416	-4.78309	-4.48575	-4.31871	-4.40132	-4.58409	-4.29386	-4.53217	-4.50593	-4.86341	-4.38161	-4.63735	-4.61597	-4.69176	-4.79726	-4.44171	-4.48061	-4.526	-4.26172	-4.34251	-4.12315	-4.30165	-3.94241	-3.94015	-3.93984	-3.95855	-3.71007	-3.67983	-3.52863	-3.73435	-3.58906	-3.65464	-3.76585	-3.55291
6.35	∞	-4.89116	-4.76937	-4.61867	-4.84028	-4.75767	-4.4686	-4.38641	-4.41069	-4.68585	-4.44281	-4.62373	-4.46479	-4.23774	-4.31754	-4.58153	-4.50242	-4.36061	-4.5976	-4.46591	-4.57309	-4.53965	-4.50617	-4.33391	-4.35077	-4.4441	-4.12606	-3.97269	-4.24835	-4.10426	-4.05358	-4.00543	-3.73228	-3.73927	-3.5717	-3.72641	-3.6008	-3.64691	-3.56925	-3.39584	-3.55463
6.36	∞	-4.87693	-4.65064	-4.55439	-4.88481	-4.54615	-4.54645	-4.50393	-4.52273	-4.53478	-4.47536	-4.37199	-4.24995	-4.26996	-4.56585	-4.44203	-4.64965	-4.44291	-4.73011	-4.50512	-4.63505	-4.24305	-4.49362	-4.40875	-4.37856	-4.34666	-4.25363	-4.0677	-3.94359	-3.98359	-3.84687	-3.83675	-3.8737	-3.79203	-3.63625	-3.51863	-3.78683	-3.60013	-3.54607	-3.53294	-3.80408
6.37	∞	-4.84733	-4.76814	-4.53375	-5.00215	-4.56752	-4.47599	-4.69096	-4.42955	-4.55428	-4.51576	-4.55514	-4.38613	-4.38061	-4.51986	-4.22919	-4.66343	-4.55311	-4.53355	-4.75819	-4.61894	-4.72383	-4.49825	-4.42847	-4.52523	-4.06438	-4.62616	-4.22031	-4.04602	-4.04998	-4.12765	-3.9702	-3.73179	-3.94219	-3.74138	-3.5827	-3.74335	-3.62361	-3.62308	-3.44701	-3.60742
6.38	∞	-5.25123	-4.84121	-4.83978	-4.69884	-4.67384	-4.61152	-4.70654	-4.48064	-4.36629	-4.5125	-4.38294	-4.40287	-4.30893	-4.39861	-4.37318	-4.59468	-4.46105	-4.54598	-4.5141	-4.76275	-4.47144	-4.48042	-4.52344	-4.54606	-4.27266	-4.24725	-4.04326	-4.01932	-4.00557	-3.99894	-3.7266	-3.92916	-3.85006	-3.6663	-3.54436	-3.74269	-3.67427	-3.60023	-3.65232	-3.43094
6.39	∞	-5.06466	-4.85716	-4.70332	-4.86693	-4.56747	-4.35441	-4.4819	-4.57318	-4.39044	-4.42146	-4.2555	-4.26734	-4.46417	-4.37348	-4.28338	-4.40733	-4.64027	-4.60822	-4.40604	-4.53519	-4.33828	-4.56123	-4.58659	-4.23161	-4.08863	-4.25264	-4.16764	-4.02661	-3.83371	-3.91113	-3.82287	-3.86696	-3.71538	-3.54648	-3.58954	-3.7816	-3.59984	-3.50663	-3.43381	-3.67012
6.4	∞	-5.04373	-4.67381	-4.641	-4.88496	-4.74965	-4.61362	-4.67197	-4.38179	-4.35101	-4.46286	-4.4424	-4.36744	-4.33833	-4.32937	-4.53145	-4.46991	-4.69758	-4.42824	-4.54085	-4.52857	-4.4835	-4.74451	-4.57836	-4.39626	-4.14395	-4.15316	-4.06276	-4.09287	-3.98075	-3.99146	-3.80818	-3.81646	-3.97569	-3.85373	-3.63112	-3.62898	-3.62213	-3.51866	-3.6984	-3.64166
6.41	∞	-5.01528	-4.80337	-4.60008	-4.74327	-4.69887	-4.55818	-4.61762	-4.50364	-4.36288	-4.63362	-4.36335	-4.38688	-4.4411	-4.51359	-4.31153	-4.34923	-4.62306	-4.20298	-4.60383	-4.59544	-4.51939	-4.14834	-4.43335	-4.46723	-4.17226	-4.2503	-4.29988	-4.16206	-3.86871	-4.01182	-3.76525	-3.76284	-3.90299	-3.63244	-3.65	-3.51195	-3.52937	-3.48329	-3.4957	-3.58192
6.42	∞	-4.90455	-4.78922	-4.61443	-4.83833	-4.68941	-4.61016	-4.38185	-4.6165	-4.43741	-4.43116	-4.40544	-4.41774	-4.23623	-4.27031	-4.33038	-4.42733	-4.33668	-4.55915	-4.50827	-4.39733	-4.32906	-4.68355	-4.3257	-4.48243	-4.17099	-4.20745	-4.01599	-4.15162	-3.93377	-4.11693	-3.8374	-3.85697	-3.58707	-3.80169	-3.65472	-3.5678	-3.47604	-3.40134	-3.56921	-3.49188
6.43	∞	-5.13544	-4.78791	-4.74596	-4.83535	-4.67468	-4.64129	-4.48718	-4.41792	-4.53328	-4.66079	-4.3113	-4.51019	-4.43523	-4.36944	-4.39342	-4.33879	-4.28152	-4.52176	-4.53957	-4.2224	-4.48381	-4.52138	-4.28058	-4.21936	-4.19722	-4.19141	-4.06834	-4.17022	-3.84247	-4.14333	-3.86838	-3.75766	-3.78085	-3.69013	-3.64404	-3.59466	-3.65908	-3.43492	-3.43198	-3.7222
6.44	∞	-4.87942	-4.97209	-4.57115	-4.69302	-4.90301	-4.61565	-4.58357	-4.54517	-4.4199	-4.85607	-4.26951	-4.37595	-4.43679	-4.34154	-4.46401	-4.62795	-4.65438	-4.64978	-4.50381	-4.67361	-4.47452	-4.5348	-4.51164	-4.4391	-4.34185	-4.07563	-4.07512	-4.12878	-3.80865	-4.07803	-3.80382	-3.96982	-3.93104	-3.59543	-3.6958	-3.5401	-3.4391	-3.49715	-3.4638	-3.35091
6.45	∞	-4.91667	-4.77711	-4.62492	-4.85811	-4.51478	-4.44331	-4.3448	-4.34335	-4.42827	-4.46187	-4.25674	-4.64538	-4.1672	-4.32342	-4.48685	-4.41489	-4.43741	-4.73443	-4.55083	-4.54135	-4.33006	-4.64698	-4.31104	-4.24999	-4.20849	-4.17299	-4.00091	-4.38869	-3.80986	-3.96929	-3.76953	-3.65971	-3.56634	-3.48845	-3.51376	-3.71028	-3.44486	-3.36852	-3.67361	-3.48773
6.46	∞	-4.86329	-4.90349	-4.68526	-4.8136	-4.47157	-4.51132	-4.5556	-4.55753	-4.50504	-4.34898	-4.40384	-4.57586	-4.37161	-4.46065	-4.38785	-4.63965	-4.68662	-4.456	-4.4338	-4.90125	-4.45495	-4.29708	-4.41007	-4.44916	-4.23213	-4.31977	-4.08537	-4.06571	-3.96641	-3.86921	-3.80692	-3.86461	-3.78819	-3.561	-3.42402	-3.53517	-3.4166	-3.43507	-3.40693	-3.36598
6.47	∞	-4.95443	-4.79671	-4.66915	-5.11079	-4.62521	-4.53274	-4.4107	-4.43714	-4.56928	-4.35244	-4.3333	-4.37297	-4.345	-4.59371	-4.4443	-4.43532	-4.41682	-4.58418	-4.47916	-4.30504	-4.51792	-4.58852	-4.42643	-4.19822	-4.32087	-4.32389	-4.05838	-3.98639	-3.95632	-3.81485	-3.90256	-3.67527	-3.77622	-3.74542	-3.58281	-3.53302	-3.63821	-3.47825	-3.43424	-3.54849
6.48	∞	-5.00926	-4.93064	-4.71099	-4.549	-4.74823	-4.47564	-4.51628	-4.55388	-4.32539	-4.38653	-4.3436	-4.5361	-4.25614	-4.4955	-4.42027	-4.52275	-4.42884	-4.38122	-4.44281	-4.51323	-4.4736	-4.5461	-4.40848	-4.35879	-4.03959	-4.19663	-3.9774	-4.20619	-3.83767	-3.85295	-3.69428	-3.75625	-3.62931	-3.55066	-3.6954	-3.48642	-3.528	-3.47245	-3.4941	-3.38029
6.49	∞	-5.15061	-4.74364	-4.80244	-4.5865	-4.44721	-4.5814	-4.58233	-4.78287	-4.3954	-4.61847	-4.45933	-4.25138	-4.51684	-4.43206	-4.34918	-4.52158	-4.30887	-4.34194	-4.40009	-4.38317	-4.52806	-4.23288	-4.35556	-4.37812	-4.19782	-4.3862	-4.09602	-3.9788	-3.88904	-4.07067	-3.95938	-3.98726	-3.7888	-3.57284	-3.36234	-3.38209	-3.72638	-3.38913	-3.69617	-3.50299
6.5	∞	-4.88412	-4.91631	-4.66553	-4.90105	-4.81961	-4.51416	-4.69487	-4.52618	-4.33528	-4.46544	-4.34393	-4.43842	-4.32689	-4.47655	-4.24321	-4.44925	-4.66112	-4.57095	-4.40372	-4.50919	-4.2918	-4.63834	-4.36136	-4.29577	-4.01898	-4.33248	-4.05793	-4.06393	-3.91405	-3.89677	-3.77541	-3.7412	-3.79309	-3.5455	-3.61729	-3.47522	-3.49543	-3.69673	-3.47762	-3.46169
6.51	∞	-5.00276	-5.0416	-4.60946	-4.89332	-4.67727	-4.55729	-4.55146	-4.46457	-4.50844	-4.54066	-4.28485	-4.65962	-4.24852	-4.35274	-4.36158	-4.31815	-4.43247	-4.54038	-4.60329	-4.13602	-4.44229	-4.54964	-4.37949	-4.26109	-4.0746	-4.10392	-3.93012	-4.42891	-3.93454	-3.99228	-3.82822	-3.72025	-3.70847	-3.66394	-3.7753	-3.49272	-3.49735	-3.40279	-3.43562	-3.43074
6.52	∞	-5.00323	-4.79425	-4.68141	-4.73301	-4.67216	-4.55192	-4.3976	-4.32951	-4.53229	-4.41504	-4.41927	-4.45313	-4.14174	-4.13437	-4.61305	-4.53025	-4.46889	-4.4843	-4.60738	-4.47819	-4.41766	-4.35087	-4.28128	-4.41394	-4.29549	-3.92307	-3.8259	-4.1501	-3.86378	-3.90238	-3.93645	-3.67663	-3.50074	-3.57452	-3.60626	-3.44519	-3.68184	-3.23811	-3.5372	-3.23179
6.53	∞	-5.17504	-4.85433	-4.79191	-4.70039	-4.52298	-4.62435	-4.61015	-4.52784	-4.37066	-4.36508	-4.28944	-4.14187	-4.31538	-4.42894	-4.46395	-4.35308	-4.40256	-4.42001	-4.51268	-4.52622	-4.42305	-4.33921	-4.35595	-4.17259	-4.27439	-4.11624	-3.98739	-3.78194	-3.79169	-3.89788	-3.67005	-3.77658	-3.78187	-3.61614	-3.36932	-3.47834	-3.58891	-3.34718	-3.75229	-3.50947
6.54	∞	-5.15291	-4.96348	-4.73802	-4.93059	-4.57192	-4.46816	-4.48239	-4.50553	-4.4589	-4.4502	-4.61637	-4.3142	-4.28374	-4.52431	-4.34899	-4.46754	-4.77104	-4.59168	-4.55363	-4.54395	-4.37398	-4.46138	-4.60056	-4.32438	-4.10345	-4.15502	-3.97189	-3.94155	-4.08605	-3.93132	-3.79211	-3.69038	-3.6226	-3.47844	-3.51427	-3.53954	-3.51045	-3.35549	-3.47801	-3.33836
6.55	∞	-5.00619	-4.99187	-4.71573	-4.83898	-4.65653	-4.49293	-4.43108	-4.40636	-4.58442	-4.48246	-4.40595	-4.56828	-4.46873	-4.54407	-4.27492	-4.66373	-4.72623	-4.49072	-4.47123	-4.45559	-4.25827	-4.40547	-4.47045	-4.40727	-4.07289	-4.40018	-4.06974	-4.22976	-3.95455	-3.8296	-3.85262	-3.73785	-3.57294	-3.51224	-3.52029	-3.50438	-3.39299	-3.59406	-3.47273	-3.41457
6.56	∞	-5.03962	-4.9914	-4.5974	-4.77431	-4.35289	-4.77915	-4.494	-4.39026	-4.4225	-4.43642	-4.36571	-4.47466	-4.475	-4.41013	-4.33075	-4.54281	-4.42114	-4.34883	-4.70184	-4.49254	-4.63246	-4.25093	-4.25089	-4.23098	-4.06344	-4.25737	-3.99739	-3.93724	-3.88873	-3.74717	-3.70651	-3.6453	-3.6539	-3.80967	-3.28134	-3.38233	-3.26016	-3.44774	-3.35352	-3.39609
6.57	∞	-4.89412	-4.95716	-4.60701	-4.71875	-4.5985	-4.4878	-4.42317	-4.44543	-4.3316	-4.38527	-4.42837	-4.25089	-4.32733	-4.22537	-4.24523	-4.37732	-4.40767	-4.4678	-4.47602	-4.50836	-4.40481	-4.35617	-4.28333	-4.3032	-4.0683	-4.00072	-3.97926	-4.01779	-3.86987	-3.86957	-3.67162	-3.54234	-3.6279	-3.50184	-3.39827	-3.33594	-3.4223	-3.51304	-3.40632	-3.22367
6.58	∞	-5.31127	-4.93532	-4.72099	-4.7511	-4.65826	-4.3171	-4.54396	-4.32369	-4.20408	-4.49054	-4.18933	-4.32543	-4.42705	-4.36392	-4.31911	-4.52099	-4.39555	-4.46964	-4.28125	-4.31417	-4.33211	-4.23355	-4.46168	-4.38906	-4.11858	-4.09323	-4.02702	-3.95231	-3.74318	-3.76452	-3.5247	-3.57101	-3.67192	-3.39283	-3.3953	-3.53928	-3.42859	-3.52392	-3.25841	-3.37338
6.59	∞	-5.03864	-4.90071	-4.61078	-4.9066	-4.80014	-4.51924	-4.43103	-4.33692	-4.44078	-4.40024	-4.26454	-4.23328	-4.4579	-4.37916	-4.35182	-4.33328	-4.17286	-4.31184	-4.56786	-4.24314	-4.41717	-4.31321	-4.14472	-4.1658	-4.22591	-4.06892	-4.00629	-3.83774	-3.71432	-3.75955	-3.72063	-3.58744	-3.66724	-3.52801	-3.5707	-3.44003	-3.33147	-3.30583	-3.40731	-3.24871
6.6	∞	-5.1866	-4.86026	-4.762	-4.81812	-4.62182	-4.436	-4.60452	-4.46803	-4.31798	-4.45663	-4.32765	-4.33113	-4.22439	-4.39546	-4.36796	-4.40177	-4.4973	-4.40717	-4.28405	-4.29589	-4.27954	-4.31697	-4.31925	-4.22378	-4.0093	-4.07058	-3.84036	-3.9607	-3.80757	-3.71986	-3.70636	-3.79598	-3.6284	-3.37998	-3.39315	-3.43199	-3.64974	-3.252	-3.30753	-3.11894
6.61	∞	-4.93396	-4.81381	-4.73353	-4.64753	-4.53331	-4.41502	-4.5116	-4.26771	-4.35411	-4.42909	-4.19937	-4.45808	-4.3723	-4.19752	-4.27246	-4.41156	-4.29331	-4.38089	-4.39326	-4.42452	-4.32752	-4.2328	-4.173	-4.34593	-4.04579	-3.94266	-3.98562	-4.11326	-3.70417	-3.81768	-3.68288	-3.54871	-3.68496	-3.46753	-3.41905	-3.29833	-3.45089	-3.24606	-3.2976	-3.41388
6.62	∞	-5.02247	-4.77048	-4.72888	-4.84582	-4.64438	-4.30705	-4.51125	-4.23096	-4.23124	-4.37951	-4.20885	-4.47754	-4.22851	-4.22033	-4.4869	-4.35848	-4.50139	-4.3378	-4.40804	-4.47733	-4.38117	-4.24797	-4.41402	-4.17615	-4.15458	-3.9812	-3.84986	-3.98225	-3.68747	-3.8677	-3.49678	-3.46221	-3.54777	-3.31809	-3.45093	-3.51901	-3.46603	-3.17675	-3.38623	-3.28545
6.63	∞	-5.04835	-4.70767	-4.59126	-4.67272	-4.59464	-4.38402	-4.43514	-4.30576	-4.36693	-4.29568	-4.29024	-4.44098	-4.23442	-4.0906	-4.37559	-4.50036	-4.30565	-4.59379	-4.35551	-4.40012	-4.27786	-4.49355	-4.26955	-4.29862	-4.19753	-3.81425	-3.82935	-4.07766	-3.74928	-3.72855	-3.67376	-3.50246	-3.55509	-3.31548	-3.33154	-3.28179	-3.26207	-3.06635	-3.21469	-3.19187
6.64	∞	-5.24275	-4.84121	-4.59416	-4.84486	-4.69433	-4.41848	-4.32733	-4.34676	-4.40849	-4.24774	-4.31689	-4.41474	-4.28226	-4.3429	-4.4327	-4.53903	-4.27593	-4.21931	-4.25639	-4.36779	-4.27564	-4.18277	-4.18557	-4.30455	-4.27848	-4.04572	-3.93647	-4.03993	-3.74399	-3.62737	-3.68555	-3.55631	-3.42065	-3.4525	-3.49689	-3.38321	-3.23622	-3.23303	-3.46981	-3.57921
6.65	∞	-5.16936	-4.79942	-4.65862	-4.79718	-4.51152	-4.29719	-4.45139	-4.22524	-4.20799	-4.28048	-4.29981	-4.39222	-4.30095	-4.39838	-4.13249	-4.38154	-4.35477	-4.32894	-4.33827	-4.33205	-4.23862	-4.22893	-4.16673	-4.2757	-3.80013	-4.27794	-3.92389	-3.89527	-3.70567	-3.6641	-3.50899	-3.42603	-3.52245	-3.21141	-3.37918	-3.50946	-3.41783	-3.42605	-3.27757	-3.41843
6.66	∞	-5.05606	-4.91229	-4.6785	-4.67874	-4.54039	-4.323	-4.47836	-4.39444	-4.37084	-4.23999	-4.17481	-4.07212	-4.31944	-4.39634	-4.45543	-4.63505	-4.39916	-4.28825	-4.52301	-4.31662	-4.43197	-4.23337	-4.31169	-4.34915	-4.07202	-4.1813	-3.99045	-3.65502	-3.68357	-3.63046	-3.68572	-3.62697	-3.62416	-3.27552	-3.36388	-3.38985	-3.39709	-3.33077	-3.3021	-3.25325
6.67	∞	-5.24465	-4.99367	-4.65602	-4.46283	-4.59371	-4.41443	-4.40623	-4.15138	-4.27091	-4.31011	-4.35666	-4.28492	-4.47513	-4.2883	-4.23268	-4.67082	-4.32138	-4.34828	-4.54785	-4.38992	-4.57827	-4.51247	-4.25626	-4.47216	-3.94394	-3.96357	-4.118	-3.81671	-3.79512	-3.85337	-3.5515	-3.40825	-3.48342	-3.41264	-3.33341	-3.2613	-3.2448	-3.4296	-3.2906	-3.10179
6.68	∞	-4.89639	-4.95491	-4.86843	-4.96301	-4.5828	-4.34569	-4.37688	-4.29377	-4.26185	-4.33324	-4.29599	-4.45684	-4.10615	-4.14781	-4.26981	-4.39851	-4.38958	-4.54619	-4.25933	-4.42237	-4.34604	-4.39811	-4.1041	-4.16842	-4.00424	-3.92455	-3.7313	-3.93145	-3.6987	-3.60074	-3.58746	-3.39109	-3.48284	-3.28111	-3.34203	-3.34135	-3.83946	-3.28297	-3.20255	-3.38317
6.69	∞	-5.11639	-4.75934	-4.59708	-4.76223	-4.55322	-4.33641	-4.34772	-4.32799	-4.40213	-4.3311	-4.15625	-4.17313	-4.1754	-4.26997	-4.40056	-4.4708	-4.18396	-4.45144	-4.17873	-4.20838	-4.04951	-4.42054	-4.07212	-4.10907	-3.94287	-4.0128	-3.78399	-3.73804	-3.65879	-3.7399	-3.60903	-3.58745	-3.3821	-3.32837	-3.36463	-3.37148	-3.22522	-3.08383	-3.15942	-3.62439
6.7	∞	-5.09995	-4.78562	-4.91815	-4.60458	-4.70356	-4.46255	-4.59332	-4.33406	-4.27318	-4.35993	-4.27685	-4.26733	-4.29642	-4.30555	-4.30342	-4.47649	-4.43346	-4.60941	-4.3886	-4.1655	-4.31493	-4.59956	-4.3245	-4.09815	-4.07534	-4.10848	-3.88313	-3.84655	-3.7079	-3.74783	-3.61006	-3.48129	-3.7949	-3.38183	-3.51892	-3.2689	-3.40156	-3.20117	-3.25561	-3.21436
6.71	∞	-5.20878	-4.7703	-4.74016	-4.88296	-4.63436	-4.40464	-4.39448	-4.28909	-4.33122	-4.30836	-4.20943	-4.41245	-4.3201	-4.3295	-4.26853	-4.33173	-4.24336	-4.22572	-4.2887	-4.27561	-4.25729	-4.12014	-3.98347	-4.01112	-4.02388	-4.00542	-3.91889	-3.94922	-3.63433	-3.60974	-3.57582	-3.45379	-3.4445	-3.27896	-3.3816	-3.34219	-3.2678	-3.14409	-3.18756	-3.07959
6.72	∞	-5.21475	-5.00673	-4.87928	-4.85087	-4.42608	-4.4518	-4.40247	-4.13428	-4.26955	-4.17162	-4.32281	-4.20792	-4.17379	-4.42737	-4.1261	-4.21117	-4.3337	-4.28772	-4.45365	-4.29075	-4.51603	-4.12067	-4.04987	-4.07823	-3.95966	-4.11616	-3.76123	-3.77091	-3.7849	-3.51792	-3.5258	-3.3534	-3.51621	-3.38066	-3.18211	-3.38306	-3.40275	-3.31772	-3.15981	-3.26111
6.73	∞	-5.04947	-4.91257	-4.84345	-4.65631	-4.45927	-4.37169	-4.36049	-4.2494	-4.21897	-4.15066	-4.21328	-4.34663	-4.22266	-4.11946	-4.3269	-4.34542	-4.17982	-4.33467	-4.34729	-4.52424	-4.30206	-4.27582	-3.97564	-4.02287	-4.06206	-3.85387	-3.78681	-3.89757	-3.60387	-3.48197	-3.52081	-3.42806	-3.42165	-3.31639	-3.14323	-3.23206	-3.45517	-3.20256	-3.04963	-3.21608
6.74	∞	-5.16959	-4.94674	-4.61458	-4.69616	-4.43378	-4.547	-4.293	-4.39823	-4.31385	-4.23122	-4.3045	-4.18298	-4.07938	-4.29084	-4.54662	-4.48195	-4.13986	-4.50602	-4.42671	-4.34954	-4.35911	-4.36257	-3.8975	-4.20886	-4.17047	-3.88337	-3.69562	-3.72882	-3.74872	-3.60868	-3.59009	-3.5507	-3.43336	-3.37155	-3.22498	-3.30397	-3.04689	-3.07373	-3.0835	-3.01853
6.75	∞	-5.09987	-4.99687	-4.6754	-4.43131	-4.58898	-4.49785	-4.28367	-4.31046	-4.33584	-4.22951	-4.3142	-4.19352	-4.16221	-4.40071	-4.18021	-4.40825	-4.19939	-4.2683	-4.31675	-4.4405	-4.24369	-4.26293	-4.11587	-4.11936	-3.83165	-4.11079	-3.77676	-3.69688	-3.73298	-3.53828	-3.5137	-3.44937	-3.33942	-3.3742	-3.37311	-3.12855	-3.20902	-3.28899	-3.20034	-3.16658
6.76	∞	-5.09072	-5.00846	-4.59187	-4.71291	-4.38221	-4.37649	-4.14564	-4.26047	-4.23464	-4.29323	-4.2937	-4.29708	-4.2462	-4.20497	-4.16301	-4.36566	-4.12149	-4.28245	-4.27252	-4.04897	-4.14537	-4.17674	-4.08101	-4.12682	-3.7791	-3.91742	-3.89444	-3.89012	-3.63397	-3.75163	-3.45894	-3.38965	-3.19903	-3.24918	-3.22172	-3.28395	-3.23904	-3.51368	-3.02387	-3.13682
6.77	∞	-5.10604	-4.81132	-4.60331	-4.64203	-4.42701	-4.44866	-4.24894	-4.36126	-4.26736	-4.35539	-4.12777	-4.3644	-4.2475	-4.37964	-4.26375	-4.36383	-4.26339	-4.35704	-4.21204	-4.37175	-4.16714	-4.166	-3.97271	-4.03142	-4.02592	-4.02778	-3.83924	-3.7527	-3.56207	-3.6765	-3.47512	-3.58192	-3.30326	-3.425	-3.1739	-3.14444	-3.09668	-3.07791	-3.24176	-3.0442
6.78	∞	-5.14891	-4.84021	-4.6654	-4.60513	-4.45814	-4.39977	-4.43308	-4.26361	-4.39924	-4.40868	-4.1509	-4.24044	-4.07453	-4.2543	-4.13893	-4.18096	-4.39191	-4.2116	-4.11528	-4.16975	-4.11682	-4.05102	-4.15106	-3.91853	-3.86839	-3.89199	-3.61033	-3.65794	-3.54856	-3.70285	-3.59615	-3.44006	-3.41285	-3.36774	-3.2396	-3.11087	-3.28413	-3.07995	-3.14066	-3.16824
6.79	∞	-5.12474	-4.95329	-4.5506	-4.54754	-4.61062	-4.23826	-4.23607	-4.31774	-4.27009	-4.17023	-4.33565	-4.20901	-4.27259	-4.21099	-4.34243	-4.30098	-4.22008	-4.14254	-4.11804	-4.22599	-4.05653	-4.0813	-4.02866	-4.02621	-3.97312	-3.89041	-3.87301	-3.76067	-3.6926	-3.54275	-3.49502	-3.45062	-3.268	-3.14593	-3.29327	-3.16386	-3.05235	-3.21839	-3.03763	-3.03235
6.8	∞	-5.16086	-4.67685	-4.54337	-4.65642	-4.45821	-4.31313	-4.11589	-4.29298	-4.22036	-4.42927	-4.24659	-4.15153	-4.25707	-4.14998	-4.14174	-4.11686	-4.07862	-4.10666	-4.05655	-4.46448	-4.03082	-3.96501	-3.87985	-3.82915	-3.77432	-3.77866	-3.74471	-3.71616	-3.68145	-3.70193	-3.42774	-3.53035	-3.14916	-3.18744	-3.10787	-3.2437	-3.08038	-2.95116	-3.03961	-2.98458
6.81	∞	-5.20973	-4.7887	-4.69365	-4.4409	-4.57982	-4.58144	-4.46093	-4.3436	-4.24321	-4.4536	-4.15897	-4.07927	-4.13448	-4.03686	-4.1856	-4.2591	-4.27032	-4.17618	-4.21072	-4.10013	-4.11091	-4.02128	-4.08698	-4.06812	-3.88993	-3.72433	-3.64533	-3.5526	-3.55164	-3.79733	-3.41336	-3.401	-3.46014	-3.31337	-3.24421	-3.0259	-3.15116	-3.09215	-3.02367	-3.143
6.82	∞	-5.17768	-4.82846	-4.66972	-4.75951	-4.42905	-4.36719	-4.34106	-4.36889	-4.14626	-4.13056	-4.15979	-4.01087	-4.21134	-4.19584	-4.20508	-4.16498	-3.92807	-4.19116	-4.32265	-4.05208	-4.37662	-4.00954	-3.76147	-3.84423	-3.96859	-3.82264	-3.82316	-3.51164	-3.57822	-3.46254	-3.37109	-3.45983	-3.362	-3.28416	-3.09854	-3.19216	-3.11068	-3.03154	-3.14134	-3.03514
6.83	∞	-5.29176	-4.71387	-4.58847	-4.56209	-4.60657	-4.23603	-4.28479	-4.28602	-4.17675	-4.27309	-4.06571	-4.33697	-4.32777	-3.96734	-4.18417	-4.29346	-4.05408	-4.15173	-4.01021	-4.45988	-3.92224	-4.04902	-3.88268	-4.17857	-3.84175	-3.58493	-3.91115	-3.79788	-3.40304	-3.63072	-3.34639	-3.36799	-3.25753	-3.09049	-3.32604	-3.02948	-3.03652	-3.07738	-3.14922	-3.11111
6.84	∞	-5.245	-4.83423	-4.61741	-4.44415	-4.61996	-4.42965	-4.37611	-4.15134	-4.15166	-4.28376	-4.23957	-4.24738	-4.07454	-4.1231	-4.12079	-4.18872	-4.12534	-4.04641	-4.13934	-4.07154	-4.10496	-3.95452	-3.96193	-3.97093	-3.85438	-3.79869	-3.62563	-3.69812	-3.58257	-3.58868	-3.37388	-3.24794	-3.40872	-3.29988	-3.31896	-3.06441	-3.0359	-3.09327	-2.9751	-2.96096
6.85	∞	-5.09053	-4.85209	-4.66474	-4.6651	-4.59683	-4.34419	-4.42463	-4.17894	-4.06841	-4.08961	-4.1622	-4.24366	-4.03769	-4.14186	-4.19889	-4.18554	-4.04606	-4.31524	-4.08592	-4.32563	-4.10278	-4.2513	-3.927	-3.91096	-3.84631	-3.77563	-3.653	-3.74821	-3.48593	-3.40756	-3.29816	-3.29957	-3.35932	-3.19669	-3.3008	-3.31441	-3.11169	-3.00149	-3.02134	-2.82925
6.86	∞	-5.10211	-4.91662	-4.53913	-4.38708	-4.46406	-4.3938	-4.21939	-4.244	-4.29771	-4.4387	-4.02841	-4.13558	-4.08797	-3.92736	-4.20396	-4.10891	-4.06846	-4.42681	-4.17383	-4.03684	-4.04895	-4.27304	-3.82873	-3.82214	-3.9235	-3.65191	-3.61525	-3.62741	-3.4065	-3.80155	-3.46316	-3.41548	-3.29238	-3.27794	-3.09681	-2.99503	-3.02262	-3.06345	-2.89835	-2.78147
6.87	∞	-5.00845	-4.725	-4.53188	-4.50802	-4.25366	-4.3045	-4.26763	-4.17214	-4.05118	-3.99592	-4.15373	-4.27543	-4.11779	-3.95833	-4.25599	-4.103	-4.25145	-4.02756	-4.0285	-4.13265	-4.03115	-3.89097	-3.97611	-3.96562	-3.92316	-3.60143	-3.63429	-3.63841	-3.48951	-3.3658	-3.21753	-3.26672	-3.18829	-3.08449	-3.02486	-3.03469	-2.91693	-2.88424	-2.94082	-3.01903
6.88	∞	-5.08385	-4.69744	-4.57951	-4.55057	-4.23713	-4.25476	-4.16432	-4.21732	-4.17839	-4.06254	-4.08109	-4.10007	-4.15998	-4.24373	-4.2079	-4.06282	-4.14382	-4.10931	-4.19325	-4.07469	-4.04491	-4.0493	-3.97974	-3.82578	-3.9478	-3.90862	-3.68089	-3.54779	-3.5198	-3.31715	-3.39924	-3.29022	-3.18739	-3.19802	-2.94708	-3.22318	-3.00894	-2.84997	-2.8476	-2.8438
6.89	∞	-5.12519	-4.74364	-4.49722	-4.53763	-4.29437	-4.23297	-4.22867	-4.39544	-4.27096	-4.1016	-3.96247	-4.17	-3.99024	-4.03672	-4.11241	-4.20806	-4.20698	-4.19317	-4.28444	-4.43585	-4.33973	-4.03872	-4.14976	-3.94331	-3.82262	-3.69352	-3.58771	-3.54546	-3.36321	-3.45641	-3.4042	-3.38464	-3.1788	-3.14545	-3.01916	-3.01752	-2.81529	-2.78832	-3.07748	-2.79506
6.9	∞	-5.02303	-4.66058	-4.42051	-4.56225	-4.33907	-4.03645	-4.19524	-4.12406	-4.18374	-4.21944	-4.04273	-4.22016	-3.94111	-3.93479	-4.24801	-4.16035	-4.12571	-4.02189	-4.24192	-4.00825	-4.18658	-3.80558	-3.88338	-3.91008	-3.92821	-3.64766	-3.45927	-3.66591	-3.42406	-3.54189	-3.34912	-3.24589	-3.14517	-2.90991	-2.99849	-3.04747	-2.70978	-2.80134	-2.80994	-2.75174
6.91	∞	-4.95173	-4.76081	-4.49455	-4.45766	-4.21755	-4.27392	-4.19276	-4.07833	-4.09696	-4.11099	-4.15962	-4.08641	-3.91829	-4.12318	-3.96707	-4.41572	-4.15965	-4.30133	-4.01704	-4.35086	-3.99191	-4.24703	-3.92405	-4.00462	-3.64198	-3.70979	-3.46609	-3.5531	-3.525	-3.31415	-3.29785	-3.14625	-3.26811	-3.12625	-2.88206	-3.00388	-2.85067	-2.93299	-2.93278	-2.97757
6.92	∞	-5.09015	-4.56874	-4.33519	-4.66565	-4.32131	-4.2252	-4.23964	-4.1203	-4.2108	-3.94212	-3.9443	-4.10657	-4.21603	-4.08454	-4.09455	-4.1836	-4.0761	-4.12981	-4.22781	-3.88291	-4.18356	-4.0883	-3.89563	-3.9309	-3.73232	-3.71082	-3.724	-3.62857	-3.37169	-3.19014	-3.34057	-3.1856	-3.26611	-3.09298	-2.96262	-3.0889	-2.64973	-2.65997	-2.73904	-2.96681
6.93	∞	-5.10986	-4.72709	-4.61421	-4.44314	-4.24444	-4.19015	-4.21601	-4.02583	-4.11315	-4.17441	-4.17045	-4.35427	-3.9849	-4.07089	-4.085	-4.19495	-4.1387	-4.07237	-3.90472	-4.10135	-3.93193	-3.96759	-3.913	-4.01307	-3.84684	-3.67879	-3.53715	-3.71647	-3.50809	-3.45898	-3.29219	-3.08328	-3.20323	-3.06791	-2.8891	-2.83399	-2.99915	-2.86402	-2.8271	-2.63897
6.94	∞	-5.06616	-4.58845	-4.49248	-4.23623	-4.38876	-4.07689	-4.06677	-4.17662	-3.94641	-3.98446	-3.96973	-4.05761	-4.01433	-4.08134	-4.15472	-4.10292	-4.17972	-4.09384	-3.77129	-3.83924	-3.758	-4.01585	-3.93998	-3.82909	-3.80096	-3.66097	-3.55838	-3.61118	-3.33965	-3.28945	-3.17555	-3.275	-3.08431	-2.95808	-2.98057	-2.68965	-2.75633	-2.72895	-2.9035	-2.82104
6.95	∞	-5.25337	-4.71061	-4.49806	-4.21237	-4.30245	-4.0478	-3.94026	-4.04536	-3.9438	-4.06124	-4.01117	-4.23151	-3.99335	-4.22394	-4.10486	-4.12958	-4.08765	-4.138	-4.08537	-4.27009	-4.05689	-3.98452	-3.91502	-3.9128	-3.80216	-3.92367	-3.56392	-3.68834	-3.39098	-3.35332	-3.17823	-3.15768	-2.93058	-2.91676	-2.98195	-2.67322	-2.84116	-2.77334	-2.68788	-2.52425
6.96	∞	-4.98759	-4.91048	-4.24987	-4.35601	-4.2001	-3.95196	-4.12945	-3.92354	-3.92489	-3.97517	-3.98525	-4.01863	-4.05588	-3.95865	-3.99534	-3.85584	-4.01377	-4.03283	-4.08797	-4.04756	-4.04972	-3.84481	-3.8502	-3.63902	-3.6892	-3.53506	-3.57145	-3.46035	-3.3056	-3.24856	-3.12729	-2.98388	-3.13793	-2.83422	-2.85232	-2.81008	-2.62028	-2.84231	-2.7404	-2.61356
6.97	∞	-4.97404	-4.56915	-4.52861	-4.27975	-4.14854	-4.08021	-4.07282	-3.83994	-3.96686	-4.09579	-4.20643	-3.93336	-3.96191	-3.86485	-3.91541	-4.09996	-4.12582	-4.04281	-4.01497	-4.16023	-4.033	-3.8377	-3.90431	-3.81094	-3.60133	-3.46857	-3.48819	-3.37766	-3.47803	-3.3358	-3.19408	-2.95224	-3.04279	-2.89451	-2.7847	-2.74858	-3.01295	-2.59999	-2.62238	-2.52996
6.98	∞	-5.17972	-4.65185	-4.38156	-4.04185	-4.01928	-3.96003	-4.03425	-3.9735	-3.9602	-4.00394	-3.972	-4.06583	-3.89059	-4.12198	-3.78345	-4.02736	-3.96798	-4.1353	-3.85473	-3.98543	-3.78236	-4.05996	-3.86502	-3.75791	-3.4464	-3.65104	-3.44269	-3.50709	-3.33198	-3.26461	-3.09795	-3.02677	-2.97688	-2.7968	-2.70389	-2.51354	-2.67787	-2.58733	-2.58584	-2.4465
6.99	∞	-5.21454	-4.68789	-4.18654	-4.4567	-3.92857	-4.06744	-4.04472	-3.88057	-3.83387	-3.90807	-3.84884	-4.04536	-3.72387	-3.83038	-3.92458	-3.86534	-3.94822	-4.07487	-3.94548	-3.83173	-3.83306	-4.03219	-3.7769	-3.62997	-3.58856	-3.4476	-3.27583	-3.50122	-3.22986	-3.15775	-3.07199	-2.99727	-3.02071	-2.90548	-2.58845	-2.90013	-2.47381	-2.68162	-2.57339	-2.5413
7	∞	-5.03869	-4.53525	-4.2026	-4.1513	-4.06359	-3.7661	-3.94085	-3.79262	-3.66832	-3.90371	-3.7715	-3.74538	-3.72395	-3.83806	-3.91799	-4.01573	-3.95016	-3.95434	-3.8235	-3.85562	-3.73233	-3.75891	-3.75922	-3.68209	-3.64212	-3.47362	-3.24867	-3.2083	-3.1415	-3.21534	-2.8585	-2.90512	-2.93098	-2.62052	-2.70374	-2.59927	-2.50988	-2.4531	-2.47986	-2.45264
7.01	∞	-4.9202	-4.37121	-4.27625	-4.0736	-3.98409	-3.77816	-3.77332	-3.90304	-3.74603	-3.87443	-3.6588	-3.86573	-3.89556	-3.73918	-3.75867	-3.81197	-3.92767	-3.97973	-3.84146	-3.73739	-3.8067	-3.74834	-3.72423	-3.49376	-3.46681	-3.35643	-3.40031	-3.31446	-2.98207	-3.15087	-2.95567	-2.91206	-2.75668	-2.61006	-2.63981	-2.55814	-2.48554	-2.30483	-2.41045	-2.27088
7.02	∞	-4.82457	-4.3187	-4.18554	-4.07953	-3.77461	-3.81991	-3.82882	-3.66047	-3.68236	-3.75768	-3.7078	-3.78157	-3.69767	-3.70867	-3.72111	-3.82727	-3.76991	-3.8022	-3.70082	-4.14316	-3.67122	-3.6833	-3.58153	-3.5488	-3.38773	-3.3132	-3.2128	-3.19295	-3.05691	-3.05263	-2.8974	-2.72855	-2.77662	-2.65871	-2.42087	-2.53549	-2.53583	-2.27813	-2.26746	-2.55965
7.03	∞	-4.97302	-4.37961	-4.1794	-4.03032	-3.78744	-3.65187	-3.88317	-3.73585	-3.61572	-3.5937	-3.62879	-3.70279	-3.75815	-3.71814	-3.90365	-3.72298	-3.76576	-3.76875	-3.72223	-3.89714	-3.75731	-3.66141	-3.5617	-3.46055	-3.52847	-3.35921	-3.31842	-3.1707	-2.95216	-2.87503	-2.76547	-2.8523	-2.87312	-2.49091	-2.476	-2.52793	-2.46627	-2.34022	-2.54451	-2.39483
7.04	∞	-5.01436	-4.39385	-4.20271	-3.78635	-3.8473	-3.61304	-3.8433	-3.68832	-3.67503	-3.8786	-3.60766	-3.57977	-3.55357	-3.84065	-3.69299	-3.6999	-3.84945	-3.56717	-3.62586	-3.54923	-3.58757	-3.45854	-3.6974	-3.44246	-3.35938	-3.43451	-3.1304	-3.02682	-2.95902	-3.19463	-2.88572	-2.72097	-2.76001	-2.44269	-2.50641	-2.24615	-2.48464	-2.29407	-2.37483	-2.17675
7.05	∞	-4.89089	-4.54545	-4.07261	-3.96644	-3.7385	-3.62673	-3.7391	-3.5288	-3.72201	-3.73136	-3.50984	-3.67966	-3.66527	-3.61974	-3.62156	-3.7175	-3.76975	-3.8003	-3.53863	-3.56753	-3.50396	-3.69469	-3.60631	-3.48652	-3.28406	-3.23417	-3.12427	-3.1055	-2.86136	-2.96078	-2.8615	-2.63052	-2.70163	-2.45823	-2.40465	-2.38967	-2.31586	-2.41992	-2.31779	-2.14301
7.06	∞	-4.8536	-4.20265	-4.05133	-4.28103	-3.68236	-3.55669	-3.71823	-3.50646	-3.5184	-3.56906	-3.69684	-3.71812	-3.61629	-3.59054	-3.71154	-3.67272	-3.63593	-3.61391	-3.53796	-3.57616	-3.45161	-3.46781	-3.4207	-3.37592	-3.36597	-3.16222	-3.1296	-3.18078	-3.03976	-2.83453	-2.70032	-2.57478	-2.71406	-2.37296	-2.34418	-2.7457	-2.31638	-2.12637	-2.31717	-2.53059
7.07	∞	-4.9198	-4.4187	-4.12555	-3.86413	-3.65776	-3.41651	-3.52439	-3.31443	-3.43765	-3.45014	-3.47211	-3.57904	-3.63174	-3.69974	-3.5863	-3.6483	-3.58666	-3.83394	-3.55691	-3.80627	-3.51672	-3.65573	-3.40614	-3.38604	-3.28382	-3.34137	-3.11901	-3.027	-2.85997	-2.72007	-2.62	-2.38666	-2.49357	-2.19599	-2.3117	-2.36459	-2.35394	-2.36404	-2.20859	-2.18743
7.08	∞	-5.00393	-4.34882	-4.06065	-4.0883	-3.52028	-3.64325	-3.52083	-3.55291	-3.6006	-3.49186	-3.49078	-3.68353	-3.42347	-3.49614	-3.62898	-3.59588	-3.66967	-3.6492	-3.57583	-3.57258	-3.5601	-3.51855	-3.51343	-3.31537	-3.27403	-3.09785	-2.95484	-3.08833	-2.88542	-2.76271	-2.78515	-2.62104	-2.4504	-2.44906	-2.21085	-2.48109	-2.36002	-2.32864	-2.2733	-2.52006
7.09	∞	-4.90538	-4.45814	-4.013	-3.88721	-3.58089	-3.64137	-3.40204	-3.36236	-3.39617	-3.5079	-3.33101	-3.66364	-3.51125	-3.58269	-3.58241	-3.67668	-3.378	-3.63912	-3.65777	-3.33916	-3.64795	-3.48473	-3.18352	-3.38146	-3.23545	-3.18873	-3.04912	-3.11029	-2.68744	-2.72836	-2.53399	-2.43578	-2.32867	-2.45827	-2.23366	-2.35712	-2.22903	-2.44815	-2.22891	-2.4153
7.1	∞	-4.73131	-4.23455	-4.12373	-3.85734	-3.58721	-3.42415	-3.39251	-3.35295	-3.3673	-3.45209	-3.33194	-3.43744	-3.42017	-3.55864	-3.46653	-3.5904	-3.39789	-3.51214	-3.43731	-3.85615	-3.41606	-3.41809	-3.20902	-3.33495	-3.14573	-3.15441	-2.93462	-2.89311	-2.67246	-2.74254	-2.53196	-2.42673	-2.33978	-2.25409	-2.21747	-2.31849	-2.41199	-2.16858	-2.16615	-2.51449
7.11	∞	-4.85005	-4.38683	-3.9738	-3.89696	-3.62046	-3.39075	-3.34208	-3.36047	-3.31837	-3.25933	-3.4271	-3.29469	-3.30549	-3.47548	-3.37699	-3.60243	-3.57675	-3.56742	-3.39011	-3.32593	-3.32466	-3.406	-3.35841	-3.27606	-3.0549	-3.04511	-2.82868	-2.74845	-2.7829	-2.5724	-2.46262	-2.41341	-2.28514	-2.20441	-2.27845	-2.35821	-2.26609	-2.26588	-2.25051	-2.19785
7.12	∞	-4.94921	-4.5057	-4.04125	-3.87844	-3.68179	-3.24833	-3.54942	-3.49317	-3.36643	-3.31733	-3.32966	-3.45088	-3.24958	-3.72388	-3.3303	-3.4804	-3.61801	-3.44778	-3.42289	-3.48849	-3.36772	-3.32819	-3.41906	-3.22888	-3.0222	-3.34083	-2.764	-2.86285	-2.72441	-2.58777	-2.54111	-2.56587	-2.51015	-2.04663	-2.32608	-2.34949	-2.29176	-2.62671	-2.37269	-2.50928
7.13	∞	-4.9526	-4.5721	-4.1329	-3.82293	-3.76693	-3.37119	-3.37599	-3.15518	-3.48227	-3.19578	-3.30448	-3.40954	-3.2667	-3.53621	-3.50962	-3.3979	-3.67004	-3.47424	-3.30597	-3.44703	-3.24983	-3.34692	-3.49772	-3.12408	-3.18749	-3.14707	-2.77759	-2.84384	-2.658	-2.44717	-2.63	-2.21821	-2.34325	-2.19854	-2.38433	-2.27367	-2.39561	-2.44052	-2.53539	-2.34147
7.14	∞	-5.09584	-4.6618	-4.12925	-3.90711	-3.80499	-3.66321	-3.56447	-3.43785	-3.26499	-3.31025	-3.52682	-3.44187	-3.35805	-3.50907	-3.31236	-3.3998	-3.22893	-3.45333	-3.49691	-3.52444	-3.39057	-3.28164	-3.02622	-3.12851	-2.99091	-3.12259	-2.88032	-2.87981	-2.89241	-2.59663	-2.42498	-2.51734	-2.48805	-2.47558	-2.40852	-2.3446	-2.43438	-2.58139	-2.44868	-2.4875
7.15	∞	-4.95568	-4.48919	-4.17726	-3.95677	-3.80234	-3.60468	-3.22316	-3.10067	-3.26017	-3.38869	-3.26654	-3.47707	-3.51247	-3.27635	-3.25365	-3.25388	-3.21624	-3.35756	-3.53334	-3.54198	-3.48459	-3.22765	-3.0214	-2.96754	-2.9172	-2.89986	-3.07043	-2.94277	-2.62243	-2.63665	-2.45472	-2.15867	-2.18072	-2.42625	-2.46329	-2.39007	-2.42555	-2.38264	-2.48039	-2.6791
7.16	∞	-5.17319	-4.6868	-4.3456	-3.99093	-3.93186	-3.75266	-3.49465	-3.40501	-3.17477	-3.22161	-3.16332	-3.2575	-3.2716	-3.32986	-3.25992	-3.52181	-3.3414	-3.51729	-3.31909	-3.09636	-3.2727	-3.36395	-3.18009	-3.23004	-2.96191	-2.89095	-2.8115	-2.68299	-2.51311	-2.49164	-2.35303	-2.45695	-2.43427	-2.56325	-2.56387	-2.45256	-2.67054	-2.62719	-2.65453	-2.71011
7.17	∞	-5.16953	-4.85271	-4.21597	-3.8733	-4.01952	-4.02819	-3.34983	-3.58432	-3.26286	-3.31269	-3.25449	-3.1143	-3.41167	-3.32276	-3.43846	-3.5212	-3.60608	-3.41739	-3.33685	-3.46161	-3.28665	-3.27114	-3.38292	-3.24208	-3.08965	-2.89621	-2.94643	-2.54962	-2.62626	-2.55926	-2.41343	-2.65268	-2.2815	-2.77856	-2.64644	-2.31867	-2.46512	-2.73344	-2.80123	-2.52126
7.18	∞	-4.95805	-4.69046	-4.42009	-4.18761	-3.86489	-3.83376	-3.39621	-3.29843	-3.34196	-3.24162	-3.26128	-3.42225	-3.23733	-3.37587	-3.27912	-3.47877	-3.35126	-3.40625	-3.30086	-3.34635	-3.26438	-3.26637	-3.15526	-3.14689	-2.95449	-3.00509	-2.76564	-2.84423	-2.60034	-2.49326	-2.52126	-2.36561	-2.342	-2.65094	-2.51283	-2.72017	-2.64242	-2.64838	-2.64165	-2.8593
7.19	∞	-5.07443	-4.65437	-4.4162	-4.14461	-3.88828	-3.91277	-3.54392	-3.50189	-3.28935	-3.16305	-3.29652	-3.3342	-3.353	-3.42987	-3.47694	-3.30737	-3.41492	-3.36793	-3.42111	-3.17979	-3.36475	-3.25312	-3.20539	-3.05737	-3.13966	-3.02538	-2.87453	-2.78479	-2.67474	-2.45635	-2.45174	-2.56356	-2.48547	-2.7261	-2.57119	-2.60244	-2.74015	-2.61781	-2.6094	-2.9348
7.2	∞	-5.14057	-4.58861	-4.47833	-4.15719	-4.09325	-3.67989	-3.72437	-3.23272	-3.23738	-3.19691	-3.16301	-3.36505	-3.31335	-3.26671	-3.35263	-3.3674	-3.41869	-3.27287	-3.4895	-3.32915	-3.40874	-3.13459	-3.1901	-3.16336	-3.03617	-2.8338	-2.82434	-2.77464	-2.51432	-2.49055	-2.41815	-2.306	-2.68048	-2.48076	-2.77617	-2.67028	-2.81359	-2.59968	-2.69146	-2.77634
7.21	∞	-5.11446	-4.84876	-4.44461	-4.3904	-3.97414	-3.78898	-3.56237	-3.43634	-3.29354	-3.11949	-3.02884	-3.26904	-3.28544	-3.32112	-3.19035	-3.30181	-3.18009	-3.29954	-3.14503	-3.01028	-3.09272	-3.14437	-2.98424	-3.02846	-2.83216	-2.93305	-2.80944	-2.74371	-2.40168	-2.38786	-2.46912	-2.50587	-2.48871	-2.60568	-2.65748	-2.82888	-2.76321	-2.98448	-2.71881	-2.92416
7.22	∞	-5.21322	-4.86008	-4.51051	-4.22091	-3.96716	-3.71853	-3.53125	-3.41687	-3.10039	-3.2274	-3.15761	-3.32353	-3.08952	-3.2877	-3.12776	-3.33449	-3.22427	-3.30667	-3.21449	-3.24198	-3.12164	-3.16	-2.99765	-3.0616	-2.80245	-2.83757	-2.59893	-2.79512	-2.48855	-2.4903	-2.25237	-2.46939	-2.49231	-2.53272	-2.63726	-2.67753	-2.84538	-2.87094	-2.82418	-2.82002
7.23	∞	-5.36689	-4.83897	-4.65871	-4.24444	-4.10381	-3.6671	-3.57197	-3.45854	-3.12253	-3.1676	-3.19167	-2.96989	-2.98043	-3.18637	-3.10938	-3.3161	-3.32492	-3.34012	-3.25692	-2.99049	-3.16483	-3.21147	-3.11192	-3.03928	-2.77317	-2.75689	-2.49531	-2.39849	-2.52932	-2.42123	-2.28955	-2.53214	-2.47875	-2.45993	-2.7162	-2.72937	-2.95863	-2.82716	-2.76731	-2.98527
7.24	∞	-5.39937	-4.92802	-4.658	-4.28001	-4.13618	-3.8646	-3.5182	-3.45356	-3.18536	-3.04189	-3.08364	-2.93449	-3.17148	-3.1369	-3.26399	-3.16334	-3.2012	-3.01114	-3.29638	-2.96829	-3.2101	-2.86911	-2.9993	-2.91658	-2.93563	-2.73441	-2.70593	-2.37586	-2.41399	-2.32144	-2.35981	-2.5096	-2.48021	-2.67838	-2.80653	-2.70812	-2.77678	-2.93513	-2.94826	-2.87096
7.25	∞	-5.18467	-4.85538	-4.36692	-4.42336	-4.10031	-3.6382	-3.61192	-3.37122	-3.32159	-3.21199	-3.08168	-3.10699	-2.97852	-3.02358	-3.05838	-3.15529	-3.1452	-3.03629	-3.16579	-2.91378	-3.11214	-2.9025	-2.93802	-2.89679	-2.70591	-2.60574	-2.52128	-2.5491	-2.43917	-2.46627	-2.50418	-2.43229	-2.53494	-2.43261	-2.81145	-2.85499	-2.67413	-2.94946	-2.77165	-2.89868
7.26	∞	-5.40736	-4.89442	-4.59528	-4.32537	-4.03277	-3.78739	-3.68612	-3.43879	-3.21249	-3.14052	-3.01506	-3.08379	-3.22949	-2.92108	-2.99117	-3.1996	-3.17813	-3.1035	-2.97897	-3.12487	-2.93523	-2.99569	-2.96859	-2.94256	-2.64022	-2.49657	-2.74017	-2.52631	-2.35708	-2.4013	-2.36089	-2.48932	-2.61216	-2.56763	-2.70436	-2.79684	-2.9745	-2.99911	-2.90303	-2.78369
7.27	∞	-5.21009	-5.10864	-4.52829	-4.27727	-4.15467	-3.86476	-3.61992	-3.52354	-3.36673	-3.14769	-3.1407	-3.10598	-2.91429	-3.04638	-3.0345	-2.98312	-2.98052	-3.33316	-3.01872	-3.13751	-2.95172	-3.21993	-2.79436	-2.71634	-2.70954	-2.62903	-2.43951	-2.53194	-2.4874	-2.42515	-2.51365	-2.57155	-2.57619	-2.69953	-2.8485	-2.79303	-2.82385	-3.22799	-2.91919	-2.83059
7.28	∞	-5.45145	-4.85737	-4.45704	-4.3535	-4.18618	-3.93	-3.74834	-3.5182	-3.32549	-3.38618	-3.08225	-3.06746	-2.87071	-3.12499	-2.88024	-2.86054	-3.21362	-3.06245	-3.04296	-2.86134	-2.97251	-2.93346	-2.99765	-2.6075	-2.52588	-2.71178	-2.39291	-2.48935	-2.42773	-2.6342	-2.47773	-2.6289	-2.69516	-2.77815	-2.82876	-2.84745	-2.71167	-2.92926	-3.01203	-3.13985
7.29	∞	-5.2872	-4.99708	-4.68849	-4.32631	-4.09479	-3.89552	-3.64607	-3.67944	-3.18048	-3.39362	-3.26811	-3.18279	-2.91358	-2.9251	-2.96057	-2.99578	-2.93226	-3.05958	-2.98135	-3.17833	-2.91696	-2.95531	-2.7429	-2.7313	-2.63249	-2.51219	-2.4298	-2.62022	-2.60788	-2.67054	-2.33317	-2.75875	-2.61187	-2.71213	-2.712	-2.8501	-2.96416	-3.01772	-2.99436	-3.00479
7.3	∞	-5.22462	-5.12431	-4.68027	-4.49389	-4.20218	-3.89212	-3.8761	-3.60136	-3.47141	-3.17408	-3.13504	-2.86146	-2.85778	-2.80676	-3.07522	-2.8818	-3.05741	-2.95116	-3.18611	-2.98861	-3.139	-2.83475	-2.86799	-2.62458	-2.74979	-2.3947	-2.37081	-2.29456	-2.48999	-2.44467	-2.62124	-2.65177	-2.80283	-2.7509	-2.84651	-2.99152	-3.09412	-3.19358	-2.92334	-2.979
7.31	∞	-5.35706	-4.93709	-4.52305	-4.33708	-4.42553	-3.97859	-3.73854	-3.56785	-3.28651	-3.46696	-3.28668	-2.99578	-2.94012	-2.83767	-2.9173	-3.08264	-3.11455	-3.12107	-2.99467	-2.81274	-2.93824	-2.98909	-2.89834	-2.83427	-2.57082	-2.43528	-2.4464	-2.43632	-2.64629	-2.72888	-2.44862	-2.62581	-2.70679	-2.82103	-3.06792	-2.87577	-2.97428	-3.02764	-2.99215	-3.02091
7.32	∞	-5.3555	-4.8857	-4.63558	-4.30309	-4.0938	-4.18693	-3.84034	-3.64228	-3.52464	-3.43398	-3.26735	-3.04042	-2.86636	-3.21079	-2.80228	-2.87995	-2.8883	-3.08762	-2.80941	-3.03093	-2.74503	-2.96548	-2.69274	-2.60355	-2.44758	-2.80854	-2.40224	-2.48438	-2.63519	-2.68309	-2.70644	-2.70644	-2.8083	-2.98422	-2.7299	-2.80866	-2.93135	-3.04044	-3.14131	-3.04508
7.33	∞	-5.42642	-4.95642	-4.63103	-4.45618	-4.23112	-3.93186	-3.90489	-3.60025	-3.47448	-3.32916	-3.19763	-3.11187	-2.85047	-2.98704	-2.71386	-2.84207	-2.91544	-2.95361	-2.94654	-2.91354	-2.86806	-2.82013	-2.72807	-2.57864	-2.3622	-2.56715	-2.35937	-2.54999	-2.57254	-2.59238	-2.65362	-2.64434	-2.88419	-2.7557	-2.90105	-2.82392	-2.99359	-3.05302	-3.10747	-3.18237
7.34	∞	-5.14303	-4.96063	-4.66002	-4.55813	-4.52328	-4.27781	-3.78743	-3.72821	-3.52637	-3.42567	-3.271	-3.03449	-2.78946	-2.84075	-2.89694	-3.00393	-2.81564	-2.89205	-2.73211	-3.12601	-2.64584	-2.74501	-2.61993	-2.71894	-2.53648	-2.4167	-2.30283	-2.46424	-2.63115	-2.67371	-2.67899	-2.77461	-2.73631	-3.04989	-3.12562	-3.01458	-2.96578	-2.98455	-3.06317	-3.32281
7.35	∞	-5.34143	-4.95219	-4.56336	-4.26593	-4.3634	-4.07524	-3.9364	-3.65555	-3.68419	-3.41588	-3.28773	-3.08453	-3.02217	-2.87253	-2.90167	-2.87835	-3.10473	-3.13185	-2.89856	-2.88012	-2.83366	-2.98983	-2.92774	-2.6107	-2.55058	-2.46144	-2.53282	-2.52597	-2.64206	-2.68553	-2.87389	-2.74077	-2.91669	-2.92095	-2.98868	-2.7627	-2.82798	-2.98212	-3.17529	-3.44008
7.36	∞	-5.4321	-4.99749	-4.57312	-4.54583	-4.34977	-4.13672	-4.07164	-3.65512	-3.53976	-3.30715	-3.26349	-3.31254	-2.82026	-2.98238	-3.05678	-2.85962	-2.93503	-3.0553	-3.02787	-2.84373	-2.94478	-2.89556	-2.72721	-2.58372	-2.69983	-2.58524	-2.32397	-2.72949	-2.61771	-2.56485	-2.70252	-2.74747	-2.99973	-2.9561	-3.02352	-3.0114	-2.93167	-3.05449	-3.08734	-2.89108
7.37	∞	-5.64821	-4.89205	-4.8656	-4.37902	-4.17717	-4.24504	-3.9695	-3.8134	-3.60294	-3.4559	-3.3116	-3.18802	-3.30099	-2.92016	-3.02563	-2.94377	-2.9405	-2.737	-2.78926	-2.85826	-2.72489	-2.58941	-2.73196	-2.69361	-2.67275	-2.49771	-2.7884	-2.61351	-2.6645	-2.70631	-2.79507	-2.87418	-2.92452	-3.00961	-2.87591	-2.89625	-3.24411	-2.9944	-3.30572	-3.37258
7.38	∞	-5.5129	-5.08186	-4.61783	-4.5392	-4.41033	-4.03604	-3.87948	-3.73282	-3.51672	-3.52207	-3.24685	-3.29247	-3.15542	-2.91377	-2.80669	-2.86985	-2.82971	-2.86809	-2.87505	-2.78541	-2.79325	-2.74153	-2.63681	-2.58508	-2.46627	-2.5059	-2.65268	-2.71325	-2.60584	-2.80353	-2.69367	-2.81195	-2.85634	-2.89159	-2.96381	-3.01122	-2.88923	-3.13589	-3.18135	-3.06577
7.39	∞	-5.55986	-5.0424	-4.7355	-4.44611	-4.44939	-4.16837	-3.92443	-3.70013	-3.75643	-3.49266	-3.41775	-3.05491	-3.21008	-2.9259	-2.99082	-2.77714	-2.69735	-2.70495	-2.69632	-2.74695	-2.61625	-2.5836	-2.48805	-2.51209	-2.63704	-2.5009	-2.73588	-2.5068	-2.7618	-2.77564	-2.92475	-2.76584	-2.88496	-2.97261	-3.06985	-2.97317	-3.16511	-3.14344	-3.08798	-3.29965
7.4	∞	-5.42656	-5.08406	-4.57362	-4.50353	-4.30121	-4.15899	-3.77334	-3.67396	-3.6363	-3.46837	-3.31604	-3.13946	-3.03867	-2.93688	-2.97353	-2.80047	-2.76942	-2.6331	-2.65588	-2.59994	-2.58399	-2.49805	-2.56891	-2.51592	-2.64143	-2.5159	-2.55268	-2.58098	-2.66265	-2.73423	-2.81312	-2.76536	-2.7253	-2.96911	-2.98275	-2.98586	-2.92137	-3.14047	-3.18416	-3.57201
7.41	∞	-5.52183	-4.85848	-4.68907	-4.42809	-4.52233	-4.15792	-3.98697	-3.92066	-3.73649	-3.42024	-3.3228	-3.38707	-3.02307	-3.05527	-2.83061	-2.91985	-2.78686	-2.70614	-2.89838	-2.66777	-2.82181	-2.57189	-2.60638	-2.63127	-2.51559	-2.61915	-2.54035	-2.80131	-2.6835	-2.70656	-2.89911	-2.98228	-2.95693	-2.96061	-3.19179	-2.92722	-3.04182	-3.01189	-2.95748	-3.19049
7.42	∞	-5.45831	-4.99457	-4.86606	-4.77832	-4.35023	-4.10171	-3.93078	-3.71935	-3.64047	-3.67661	-3.31584	-3.192	-3.29817	-2.92677	-2.75901	-2.8101	-2.66753	-2.60403	-2.83403	-2.77239	-2.78527	-2.48088	-2.47515	-2.53505	-2.41009	-2.50417	-2.82305	-2.63037	-2.65804	-2.93521	-2.83909	-2.81492	-2.88894	-2.93807	-3.01771	-3.18509	-3.216	-3.13033	-3.18385	-3.0779
7.43	∞	-5.43599	-5.01186	-4.82305	-4.64212	-4.23358	-4.14186	-3.97078	-3.59699	-3.60779	-3.48982	-3.17202	-3.16191	-3.03108	-2.91049	-2.77396	-2.67871	-2.48894	-2.96136	-2.59389	-2.82441	-2.52608	-2.81272	-2.28684	-2.40299	-2.44272	-2.49198	-2.56634	-2.59975	-2.52171	-2.77056	-2.80169	-2.66917	-2.95312	-2.97931	-2.8833	-3.16787	-3.1737	-3.08969	-3.0081	-3.04285
7.44	∞	-5.31349	-4.91649	-4.61673	-4.58722	-4.32063	-4.1395	-3.86338	-3.84054	-3.61283	-3.5906	-3.19392	-3.39059	-3.00209	-2.86889	-2.82155	-2.79885	-2.63967	-2.56828	-2.72917	-2.6098	-2.63987	-2.42809	-2.43198	-2.52143	-2.48267	-2.46302	-2.48739	-2.83663	-2.5388	-2.87752	-2.79335	-2.94726	-2.8177	-2.96197	-2.97975	-3.04017	-2.93914	-2.98071	-2.96722	-3.16696
7.45	∞	-5.58012	-4.95672	-4.8818	-4.60929	-4.3148	-4.22697	-3.84151	-4.02265	-3.72236	-3.59299	-3.3235	-3.01527	-3.13753	-3.11169	-2.88668	-2.71709	-2.55319	-2.69968	-2.63733	-2.43994	-2.58213	-2.56957	-2.34717	-2.45303	-2.52796	-2.68802	-2.65106	-2.44655	-2.65697	-2.85544	-2.89431	-3.14142	-2.8	-3.08115	-2.98973	-3.08826	-3.20362	-3.07945	-2.98577	-3.08878
7.46	∞	-5.37702	-4.92987	-4.50807	-4.55382	-4.59801	-4.16362	-4.07986	-3.86636	-3.74462	-3.43444	-3.4796	-3.32415	-2.85443	-2.72606	-2.80106	-2.73691	-2.69017	-2.78522	-2.43396	-2.53939	-2.36856	-2.64726	-2.4885	-2.46596	-2.46879	-2.31831	-2.37415	-2.7641	-2.81098	-2.68613	-2.93388	-2.9506	-2.97916	-3.01476	-3.25053	-2.98714	-2.84807	-2.95144	-3.14835	-3.2896
7.47	∞	-5.54592	-4.81115	-4.66962	-4.41665	-4.25524	-4.28775	-3.88564	-3.81072	-3.81637	-3.52656	-3.26904	-3.27364	-2.98307	-3.01007	-2.90576	-2.70237	-2.68761	-2.57166	-2.39329	-2.47277	-2.33368	-2.4265	-2.49961	-2.43257	-2.55108	-2.59577	-2.50409	-2.72536	-2.61664	-2.77173	-3.01641	-2.90077	-2.82493	-3.09031	-2.91706	-2.93222	-2.96432	-2.85473	-3.07184	-2.9905
7.48	∞	-5.41568	-5.08309	-4.80622	-4.7055	-4.28117	-4.0449	-4.0752	-3.88705	-3.6606	-3.41675	-3.29048	-3.36524	-3.18931	-2.95858	-2.79096	-2.69831	-2.7718	-2.50274	-2.5206	-2.59912	-2.45282	-2.37004	-2.57012	-2.42402	-2.45604	-2.54447	-2.68314	-2.80283	-2.67473	-2.6725	-2.82536	-2.97434	-3.04477	-2.87158	-2.93515	-3.16075	-3.15804	-3.15994	-2.94817	-3.11391
7.49	∞	-5.388	-4.98031	-4.69305	-4.68203	-4.38353	-4.27752	-3.99743	-3.76625	-3.4607	-3.60726	-3.54171	-3.31169	-3.20252	-2.97876	-2.72513	-2.83989	-2.70693	-2.6438	-2.48718	-2.31582	-2.42216	-2.51284	-2.51134	-2.57948	-2.38631	-2.55117	-2.71909	-2.74299	-2.88372	-2.88385	-2.62336	-2.82128	-2.95553	-3.08262	-3.05047	-3.11642	-3.01011	-3.04684	-2.94238	-3.07845
7.5	∞	-5.49141	-5.00168	-4.70062	-4.86115	-4.41757	-4.33032	-3.98354	-3.98734	-3.74593	-3.58483	-4.23091	-3.51027	-3.37869	-3.05717	-2.88516	-2.91573	-2.79882	-2.46514	-2.52887	-2.74607	-2.47015	-2.32635	-2.5825	-2.64419	-2.54809	-2.64867	-2.88953	-2.97104	-3.46721	-2.88217	-2.96931	-3.09965	-2.91462	-3.18753	-3.09012	-3.29863	-3.07798	-3.15872	-2.9593	-3.15151
7.51	∞	-5.39254	-4.8457	-4.76988	-4.52644	-4.48999	-4.28807	-4.11064	-4.06734	-3.86584	-3.59701	-3.30875	-3.39175	-3.13546	-2.91816	-2.85514	-2.74059	-2.73044	-2.51861	-2.50939	-2.61425	-2.43958	-2.38817	-2.54704	-2.45677	-2.5182	-2.52236	-2.64023	-2.84553	-2.68822	-2.85908	-3.0344	-3.12423	-3.08972	-3.08663	-3.13817	-2.988	-3.14436	-2.94548	-2.97905	-3.26338
7.52	∞	-5.5612	-5.16709	-4.7553	-4.66921	-4.44198	-4.29529	-4.1084	-3.99336	-3.76852	-3.59416	-3.65212	-3.37765	-3.19147	-3.16074	-2.96754	-2.81531	-2.7626	-2.72013	-2.48286	-2.44186	-2.42435	-2.59061	-2.57422	-2.54766	-2.62622	-2.73094	-2.71635	-2.82424	-3.03016	-2.85413	-2.90002	-3.04328	-3.05117	-3.09835	-3.06693	-3.0896	-3.12697	-3.41148	-3.26145	-3.19982
7.53	∞	-5.52553	-4.9403	-4.81319	-4.82747	-4.71502	-4.5693	-4.08287	-4.00791	-3.7831	-3.70741	-3.70315	-3.60511	-3.33226	-3.16567	-3.05441	-2.94405	-2.7851	-2.59975	-2.56034	-2.49237	-2.48494	-2.4571	-2.58162	-2.67736	-2.71029	-2.75346	-2.85767	-3.05381	-3.07304	-2.99386	-2.95539	-3.07561	-3.03313	-3.48272	-3.3772	-3.22584	-3.14744	-3.00515	-3.24769	-3.01724
7.54	∞	-5.36224	-5.11312	-4.83013	-4.68427	-4.57891	-4.4163	-4.05386	-3.84207	-3.89724	-3.59856	-3.45132	-3.53065	-3.15156	-3.03643	-3.10215	-2.98251	-2.66834	-2.6707	-2.53804	-2.42928	-2.4698	-2.53837	-2.47043	-2.69861	-2.77104	-2.62879	-2.66542	-2.98527	-2.79408	-2.87454	-3.07565	-2.91625	-3.00917	-3.20197	-3.14219	-3.14546	-3.23593	-3.22989	-3.07382	-3.40408
7.55	∞	-5.55482	-5.15056	-4.71654	-4.61392	-4.61872	-4.34121	-4.18117	-4.00731	-3.68137	-3.59803	-3.8666	-3.44373	-3.28637	-3.15016	-2.98801	-2.93468	-2.83584	-2.61495	-2.58077	-2.51457	-2.51665	-2.48896	-2.62307	-2.6671	-2.64297	-2.74746	-2.82673	-2.89124	-3.19787	-2.86366	-2.86952	-3.12101	-3.13222	-3.21593	-3.19948	-3.18049	-3.14515	-3.42407	-3.36778	-3.16821
7.56	∞	-5.44387	-5.24414	-4.94442	-4.79403	-4.53954	-4.35998	-4.21093	-4.13677	-4.00409	-3.79205	-3.5722	-3.49416	-3.51801	-3.39219	-3.14159	-3.02959	-2.91842	-2.89887	-2.76431	-2.72954	-2.70615	-2.75847	-2.72162	-2.77732	-2.79825	-2.9733	-3.02262	-2.94994	-2.93924	-3.06355	-3.1339	-3.22076	-3.21753	-3.15912	-3.21385	-3.29633	-3.42172	-3.21299	-3.17461	-3.18179
7.57	∞	-5.44035	-5.1985	-4.87435	-4.75243	-4.67798	-4.58404	-3.99376	-3.87898	-3.73906	-3.8815	-3.57682	-3.60202	-3.45534	-3.35101	-3.31998	-2.83953	-2.74713	-2.75315	-2.70249	-2.68115	-2.62645	-2.62902	-2.54719	-2.57945	-2.98001	-2.95387	-2.98898	-3.03501	-2.93488	-3.14702	-2.90225	-2.92508	-2.95667	-3.35524	-3.29981	-3.16989	-3.21924	-3.37115	-3.28218	-3.24979
7.58	∞	-5.39645	-5.22044	-4.80127	-4.76623	-4.59993	-4.43165	-4.13361	-4.14829	-4.11931	-3.90856	-3.74599	-3.43492	-3.32238	-3.26106	-3.25151	-2.96784	-3.0176	-2.93521	-2.8268	-3.02389	-2.74826	-2.83201	-2.82198	-2.69264	-2.91555	-2.83821	-2.8273	-2.87757	-3.09824	-3.14386	-3.2626	-3.25201	-3.06166	-3.2362	-3.24061	-3.22397	-3.18833	-3.42109	-3.22695	-3.24173
7.59	∞	-5.30573	-5.11682	-4.88813	-4.95032	-4.65049	-4.23246	-4.27439	-4.2731	-4.1852	-3.84759	-3.66917	-3.50279	-3.71153	-3.43168	-3.43057	-3.18913	-3.08197	-2.93468	-2.79229	-2.83418	-2.72549	-2.80483	-2.85623	-2.91157	-3.05803	-3.02271	-3.21535	-2.95166	-3.02798	-3.10727	-3.3796	-3.30836	-3.26653	-3.13011	-3.30681	-3.31622	-3.27298	-3.39547	-3.26305	-3.41268
7.6	∞	-5.65483	-5.20922	-4.90715	-4.91777	-4.46631	-4.41428	-4.42704	-4.18708	-3.89166	-3.90353	-3.80087	-3.56747	-3.57181	-3.25507	-3.36759	-3.05657	-3.19999	-2.9236	-2.91572	-3.01987	-2.85002	-2.79684	-2.98942	-2.79948	-3.06399	-2.83973	-3.0819	-2.9914	-3.14623	-3.1511	-3.08208	-3.2173	-3.41524	-3.26492	-3.17088	-3.30831	-3.35611	-3.33029	-3.44752	-3.30401
7.61	∞	-5.72036	-5.13935	-4.93728	-4.82624	-4.57356	-4.62111	-4.28702	-4.08431	-4.09054	-3.87799	-3.77971	-3.69775	-3.54752	-3.49735	-3.60432	-3.09947	-3.09968	-2.96975	-2.94375	-2.87503	-2.86342	-2.84406	-2.90726	-2.84701	-3.23845	-3.05057	-3.06496	-3.16616	-3.14089	-3.17162	-3.23531	-3.12959	-3.26616	-3.4207	-3.29072	-3.26686	-3.44906	-3.33579	-3.42674	-3.34755
7.62	∞	-5.77894	-5.17424	-5.03982	-4.99498	-4.64084	-4.63343	-4.29247	-4.20419	-3.87725	-3.92332	-3.84232	-3.48914	-3.556	-3.38752	-3.30449	-3.45115	-3.17906	-3.20434	-3.00713	-3.44077	-2.93522	-3.0827	-2.99545	-3.18004	-2.9709	-2.97623	-3.0735	-2.95074	-3.18058	-3.17923	-3.07725	-3.30651	-3.24137	-3.44446	-3.39382	-3.54302	-3.54703	-3.36881	-3.40359	-3.59235
7.63	∞	-5.59898	-5.19123	-4.95214	-4.90233	-4.83186	-4.53326	-4.40143	-4.26553	-4.09384	-4.02823	-3.83003	-3.78309	-3.67693	-3.56397	-3.47977	-3.10691	-3.46961	-3.11335	-3.0104	-3.10411	-2.9416	-2.97808	-3.26777	-2.85788	-3.14104	-3.14252	-3.20034	-3.20514	-3.18404	-3.29358	-3.24182	-3.32116	-3.32686	-3.40325	-3.43155	-3.50271	-3.38947	-3.41015	-3.43608	-3.34732
7.64	∞	-5.43864	-5.40852	-5.01054	-4.85787	-4.7268	-4.33064	-4.3831	-4.23821	-4.19243	-3.9627	-3.96817	-3.7271	-3.71492	-3.81607	-3.59462	-3.25915	-3.15855	-3.1855	-3.06638	-3.05019	-3.007	-3.0521	-2.95749	-2.99289	-3.26767	-3.37586	-3.21443	-3.16501	-3.34739	-3.2115	-3.36176	-3.2895	-3.33354	-3.18553	-3.38465	-3.2992	-3.43501	-3.67181	-3.46562	-3.66375
7.65	∞	-5.53547	-5.23846	-5.08099	-4.90305	-4.68695	-4.67013	-4.17646	-4.37927	-4.15885	-4.0071	-4.05464	-3.8329	-3.64793	-3.64676	-3.38355	-3.35545	-3.138	-3.18073	-3.09714	-3.04552	-3.02323	-3.07139	-2.91927	-3.10882	-3.05665	-3.2363	-3.17825	-3.29554	-3.35246	-3.25255	-3.38918	-3.49559	-3.12439	-3.50356	-3.40978	-3.40323	-3.60599	-3.46672	-3.43408	-3.44538
7.66	∞	-5.66014	-5.30235	-4.9393	-4.85778	-4.83358	-4.46731	-4.52289	-4.4067	-4.26206	-4.11351	-3.82037	-3.69009	-3.65727	-3.98431	-3.4873	-3.41429	-3.43108	-3.28616	-3.42015	-3.17603	-3.38942	-3.1589	-3.20283	-3.12703	-3.14527	-3.56518	-3.17457	-3.12152	-3.20467	-3.38577	-3.4894	-3.48547	-3.48219	-3.37159	-3.53656	-3.45209	-3.56776	-3.61259	-3.40005	-3.51559
7.67	∞	-5.67547	-5.33804	-4.99514	-5.07266	-4.92459	-4.78583	-4.65201	-4.51431	-4.34705	-4.2147	-4.09615	-3.8766	-3.58487	-3.49428	-3.51793	-3.41449	-3.55583	-3.27196	-3.38689	-3.54982	-3.34021	-3.15915	-3.33674	-3.14407	-3.17137	-3.06276	-3.06949	-3.29066	-3.42145	-3.47463	-3.51273	-3.64688	-3.61771	-3.65168	-3.60615	-3.47753	-3.54556	-3.40255	-3.46808	-3.95791
7.68	∞	-5.72145	-5.22102	-4.98544	-5.05689	-5.00852	-4.73984	-4.40303	-4.44567	-4.27032	-4.33135	-4.04718	-4.01067	-4.13468	-3.79113	-3.64025	-3.49482	-3.51021	-3.3253	-3.3188	-3.29732	-3.27429	-3.19386	-3.33424	-3.21909	-3.26322	-3.34738	-3.60642	-3.4259	-3.38185	-3.60102	-3.43209	-3.5229	-3.41529	-3.56861	-3.65937	-3.53975	-3.4947	-3.7912	-3.52883	-3.63692
7.69	∞	-5.65761	-5.27966	-5.10448	-4.91722	-4.8885	-4.75976	-4.60483	-4.31293	-4.1543	-4.22138	-4.22679	-3.71264	-3.95823	-3.91122	-3.83563	-3.56726	-3.52579	-3.47932	-3.26524	-3.33599	-3.2212	-3.31333	-3.30608	-3.29938	-3.50109	-3.50962	-3.49575	-3.15786	-3.61348	-3.49957	-3.3291	-3.42507	-3.61335	-3.61482	-3.66666	-3.50812	-3.61188	-3.62866	-3.63028	-3.96983
7.7	∞	-5.48774	-5.36872	-5.05764	-4.99792	-4.6504	-4.65464	-4.39108	-4.36528	-4.36567	-4.0296	-4.14829	-3.98255	-3.8838	-3.87064	-3.54655	-3.43628	-3.3884	-3.46313	-3.35424	-3.28192	-3.27563	-3.35482	-3.18764	-3.17925	-3.22035	-3.44734	-3.40514	-3.44599	-3.50008	-3.29643	-3.51615	-3.39377	-3.39742	-3.42615	-3.33897	-3.54809	-3.58102	-3.47376	-3.5591	-3.65224
7.71	∞	-5.58378	-5.30981	-4.9727	-5.12229	-4.79095	-4.72356	-4.58333	-4.52971	-4.12523	-4.19549	-4.11806	-3.98301	-4.07873	-3.5582	-3.59038	-3.62677	-3.67056	-3.37861	-3.41096	-3.20391	-3.38853	-3.25887	-3.44413	-3.37005	-3.24964	-3.14544	-3.58176	-3.44325	-3.46143	-3.39243	-3.27971	-3.60955	-3.53916	-3.53236	-3.43902	-3.55808	-3.57621	-3.62373	-3.63357	-3.55105
7.72	∞	-5.45175	-5.40571	-5.02153	-5.23624	-4.70467	-4.89647	-4.40854	-4.28461	-4.41478	-4.11066	-4.14308	-3.9602	-4.06282	-3.72921	-3.96386	-3.74271	-3.52942	-3.37951	-3.44495	-3.28487	-3.36654	-3.24767	-3.33716	-3.4563	-3.58207	-3.32616	-3.58887	-3.42838	-3.51365	-3.38125	-3.61168	-3.40198	-3.38907	-3.78469	-3.40291	-3.63126	-3.48326	-3.68559	-3.38852	-3.67975
7.73	∞	-5.64488	-5.33557	-5.10855	-4.96589	-4.89904	-4.63604	-4.53977	-4.40062	-4.40972	-4.28542	-4.36787	-3.9057	-3.90268	-3.89481	-3.72222	-3.53475	-3.78805	-3.60263	-3.60976	-3.55242	-3.5263	-3.48729	-3.51744	-3.26084	-3.37677	-3.49243	-3.41791	-3.37725	-3.78313	-3.50931	-3.60343	-3.4707	-3.5227	-3.44171	-3.62918	-3.46482	-3.60071	-3.66189	-3.4444	-3.62265
7.74	∞	-5.92936	-5.35656	-5.09776	-5.01908	-4.78548	-4.71913	-4.53442	-4.49835	-4.43763	-4.40662	-4.18681	-4.18525	-3.93993	-3.99384	-3.82711	-3.83778	-3.58047	-3.59252	-3.59446	-3.46025	-3.50092	-3.44672	-3.37617	-3.53499	-3.45229	-3.57459	-3.45937	-3.57134	-3.52449	-3.6569	-3.61774	-3.60906	-3.52139	-3.5283	-3.43973	-3.50336	-3.66308	-3.58533	-3.52724	-3.77429
7.75	∞	-5.44949	-5.45701	-5.06016	-5.33096	-5.19637	-4.86079	-4.60115	-4.64858	-4.38413	-4.23382	-4.07161	-3.98242	-3.97104	-3.90096	-4.0502	-3.86035	-3.65377	-3.45727	-3.43917	-3.72626	-3.36768	-3.34744	-3.45426	-3.56589	-3.68524	-3.49008	-3.50921	-3.37987	-3.45231	-3.53236	-3.54812	-3.70651	-3.55578	-3.62091	-3.77755	-3.75762	-3.60606	-3.68799	-3.58445	-3.63234
7.76	∞	-5.70603	-5.36507	-5.14812	-4.88279	-5.09853	-4.91469	-4.71414	-4.56104	-4.35444	-4.28704	-4.56409	-4.01103	-4.22476	-3.90518	-3.69475	-3.7714	-3.73235	-3.67812	-3.46987	-3.43415	-3.37416	-3.5123	-3.52667	-3.45298	-3.38742	-3.5187	-3.74873	-3.47412	-3.89027	-3.5551	-3.57274	-3.68499	-3.7064	-3.81322	-3.726	-3.39677	-3.70964	-3.6333	-3.805	-3.53256
7.77	∞	-5.87841	-5.36307	-5.23603	-5.2194	-4.85836	-4.93182	-4.68194	-4.4859	-4.38	-4.27844	-4.21691	-4.20633	-4.09904	-3.83692	-3.74893	-3.63439	-3.77303	-3.48401	-3.56611	-3.48417	-3.51794	-3.3353	-3.55325	-3.37165	-3.45061	-3.44784	-3.62089	-3.61212	-3.61375	-3.58466	-3.58014	-3.50086	-3.64038	-3.77027	-3.53948	-3.75148	-3.74085	-3.68271	-3.64329	-3.54988
7.77999	∞	-5.85644	-5.39092	-5.12245	-5.09609	-4.97603	-4.92224	-4.5674	-4.51053	-4.52286	-4.29877	-4.14464	-4.04764	-3.98419	-4.22505	-3.82451	-3.77528	-3.99762	-3.5991	-3.78618	-3.55828	-3.67718	-3.45906	-3.69974	-3.46393	-3.45081	-3.78285	-3.54708	-3.49524	-3.51359	-3.58131	-3.67044	-3.59282	-3.5521	-3.81044	-3.60979	-3.51178	-3.60478	-3.68449	-3.73282	-3.70608
7.78999	∞	-5.7446	-5.31675	-5.14273	-5.12078	-4.9985	-4.77738	-4.73301	-4.52269	-4.3567	-4.33606	-4.30755	-4.05166	-4.11344	-3.99708	-3.99249	-3.79047	-3.70453	-3.69488	-3.65968	-3.67891	-3.60258	-3.57084	-3.49048	-3.51104	-3.6504	-3.6106	-3.62082	-3.54705	-3.65659	-3.59875	-3.55737	-3.66014	-3.6031	-3.63587	-3.64501	-3.60887	-3.57848	-3.70758	-3.67063	-3.56259
7.79999	∞	-5.76341	-5.28693	-5.15531	-5.35835	-4.92118	-4.80867	-4.6052	-4.57638	-4.42514	-4.53984	-4.24101	-4.05692	-4.11693	-4.01683	-4.05998	-3.82495	-3.80858	-3.73914	-3.83812	-3.63463	-3.76089	-3.66725	-3.60649	-3.54096	-3.66342	-3.52722	-3.68856	-3.53097	-3.61864	-3.81788	-3.62825	-3.63713	-3.61694	-3.68307	-3.6368	-3.567	-3.82528	-3.6215	-3.81956	-3.72936
7.80999	∞	-5.75755	-5.37377	-5.13563	-5.29721	-5.0892	-4.99736	-4.9735	-4.61892	-4.42328	-4.43781	-4.27285	-3.96225	-4.15144	-4.12218	-3.93507	-3.79046	-3.89219	-3.79721	-3.70348	-3.69552	-3.66162	-3.70216	-3.62905	-3.51088	-3.59833	-3.72616	-3.68282	-3.42626	-3.66491	-3.63781	-3.67587	-3.76431	-3.96289	-3.89782	-3.69724	-3.72158	-3.7895	-3.79921	-3.66772	-3.46841
7.81999	∞	-5.45888	-5.36571	-5.13212	-5.27369	-5.21767	-4.91759	-4.69796	-4.64002	-4.54502	-4.41878	-4.55813	-4.0692	-4.0874	-3.9711	-3.94575	-3.90391	-3.88648	-3.76365	-3.89685	-3.586	-3.79603	-3.61862	-3.68821	-3.62799	-3.60183	-3.57734	-3.63409	-3.53511	-3.80236	-3.65184	-3.785	-3.71029	-3.62319	-3.86409	-3.7335	-3.74688	-3.69296	-3.7726	-3.71133	-3.64859
7.82999	∞	-5.67324	-5.37591	-5.15167	-5.51154	-5.1849	-4.82011	-4.56143	-4.85826	-4.55889	-4.21399	-4.3026	-4.26192	-4.15875	-4.02687	-4.07959	-3.94316	-4.12736	-3.84533	-3.94996	-3.72404	-3.84876	-3.76173	-3.90058	-3.62269	-3.72993	-3.62514	-3.60788	-3.77449	-3.71171	-3.50594	-3.77595	-3.97713	-3.52426	-3.68636	-3.84157	-4.02622	-3.81229	-4.0872	-3.80523	-3.86492
7.83999	∞	-5.76686	-5.38008	-5.24041	-5.70786	-5.11288	-4.99723	-4.79582	-4.85331	-4.90633	-4.4742	-4.38867	-4.11037	-4.14635	-4.14859	-3.96585	-4.00337	-3.85845	-3.69742	-3.89091	-3.81227	-3.7515	-3.55976	-3.63566	-3.74614	-3.60291	-3.73935	-3.68285	-3.55908	-3.75529	-3.70094	-3.87274	-3.81434	-3.76716	-3.92941	-3.93036	-3.90469	-3.86417	-3.65274	-3.85488	-3.62341
7.84999	∞	-5.64814	-5.35307	-5.20816	-5.42305	-5.03075	-4.87303	-4.67822	-4.57998	-4.55389	-4.59361	-4.35228	-4.26632	-4.35787	-4.21469	-4.20418	-3.90308	-4.13801	-3.91686	-3.66439	-3.77145	-3.62398	-3.8103	-3.92607	-3.67433	-3.81777	-3.81688	-3.88073	-3.70289	-3.69762	-3.86238	-3.71867	-3.72722	-3.6731	-3.8135	-3.67162	-3.8163	-3.76705	-3.9401	-3.68756	-4.1001
7.85999	∞	-5.76782	-5.50668	-5.15417	-5.26704	-5.01081	-4.8875	-4.83605	-4.73343	-4.59973	-4.43553	-4.42023	-4.18919	-4.28956	-4.0264	-4.0992	-4.02641	-4.04891	-3.97431	-3.8973	-3.80299	-3.85562	-3.8567	-3.81936	-3.71726	-3.81787	-3.67073	-3.80883	-3.63064	-3.81649	-3.70362	-3.70371	-3.82604	-3.76116	-3.82746	-3.75998	-3.70328	-3.72381	-3.71771	-3.66449	-3.90104
7.86999	∞	-5.65952	-5.49533	-5.12096	-5.58476	-5.20369	-5.03034	-4.78116	-4.79012	-4.63101	-4.30293	-4.29351	-4.26546	-4.23193	-4.04111	-3.99775	-3.96835	-3.87953	-3.83193	-3.72699	-3.82481	-3.70027	-3.71202	-3.66411	-3.72798	-3.64734	-3.58473	-3.69898	-3.72271	-3.66902	-3.59506	-3.9128	-3.85378	-3.76884	-3.88187	-3.86576	-3.86452	-3.83477	-4.03748	-3.6825	-3.86199
7.87999	∞	-5.62243	-5.40926	-5.1308	-5.30218	-5.372	-4.91989	-4.80493	-4.71158	-4.53457	-4.42052	-4.48871	-4.34595	-4.45595	-4.26388	-4.26814	-4.1504	-4.08246	-3.82871	-3.80344	-3.82709	-3.74068	-3.67685	-3.86239	-3.86239	-3.9279	-3.90157	-3.90613	-3.76312	-3.85612	-3.69494	-3.81935	-3.79819	-3.87725	-3.8125	-4.01034	-3.87781	-3.75706	-3.91709	-3.8892	-3.94194
7.88999	∞	-5.76727	-5.41623	-5.00142	-5.25659	-5.34324	-4.78821	-4.797	-4.61531	-4.56378	-4.40477	-4.48078	-4.27873	-4.49738	-4.27978	-4.13249	-3.97796	-4.19237	-3.93694	-3.88676	-4.05589	-3.80824	-3.81488	-3.96752	-3.73519	-3.79485	-3.94078	-3.99656	-3.73359	-3.84709	-3.66526	-3.74821	-3.69579	-3.74149	-3.80409	-3.97132	-3.64926	-3.69002	-4.12348	-3.77731	-4.12312
7.89999	∞	-5.64997	-5.53969	-5.27403	-5.4027	-5.14452	-4.99136	-4.89863	-4.62534	-4.76797	-4.6133	-4.56072	-4.34125	-4.40894	-4.23378	-4.1591	-3.9378	-3.97571	-3.85178	-4.04562	-3.96383	-4.0255	-3.74705	-3.78061	-3.72022	-3.78743	-3.88362	-3.93496	-3.7779	-3.93154	-3.89517	-3.93403	-3.69646	-3.96319	-3.98492	-3.83928	-3.6726	-3.9007	-3.77825	-3.77916	-4.23358
7.90999	∞	-5.67345	-5.29438	-5.2038	-5.3704	-5.22261	-4.8752	-4.71622	-4.72919	-4.5654	-4.63201	-4.40334	-4.38933	-4.34144	-4.21353	-4.11634	-4.11507	-3.89496	-3.8953	-4.00247	-3.83308	-3.98515	-3.75675	-3.69554	-3.77786	-3.76993	-3.80775	-3.79491	-3.82373	-3.77065	-3.86038	-3.74081	-3.83524	-3.67717	-3.78561	-3.89128	-3.90669	-3.95981	-3.87715	-3.90101	-3.87154
7.91999	∞	-5.74524	-5.47436	-5.18888	-5.23048	-5.26289	-5.05114	-4.93839	-4.66173	-4.59679	-4.41432	-4.41038	-4.39381	-4.26471	-4.28861	-4.33212	-4.19602	-4.2001	-4.04689	-4.00007	-3.93712	-3.94772	-3.93911	-3.99731	-3.89271	-4.0034	-3.85106	-3.7587	-3.80234	-3.8222	-3.63613	-3.7607	-3.73831	-3.88416	-4.11248	-4.10044	-3.79658	-3.75169	-4.04226	-3.94345	-4.04996
7.92999	∞	-5.59002	-5.37306	-5.14716	-5.51031	-5.18426	-5.04746	-4.93428	-4.79406	-4.72559	-4.45594	-4.63988	-4.39967	-4.4979	-4.20327	-4.30647	-4.12605	-4.08448	-4.00679	-3.99313	-3.92751	-3.92201	-3.8582	-3.89423	-3.84408	-3.98623	-3.79441	-4.02075	-3.84332	-3.8956	-3.74948	-3.94045	-3.89261	-3.99861	-4.02996	-3.91562	-3.97084	-3.79993	-3.8869	-3.97967	-3.72198
7.93999	∞	-5.46617	-5.27851	-5.14282	-5.31694	-5.32312	-4.99412	-4.92798	-4.8632	-4.77227	-4.54605	-4.60009	-4.32067	-4.28865	-4.22498	-4.1636	-3.99531	-4.16078	-4.10847	-4.00546	-3.96068	-3.968	-3.97178	-3.98559	-3.78153	-3.82227	-3.8177	-3.80026	-3.78932	-3.98374	-3.80999	-3.89444	-3.91067	-3.88586	-3.9297	-3.98967	-3.88177	-3.76559	-4.0048	-3.83141	-4.16137
7.94999	∞	-5.73838	-5.42027	-5.23889	-5.68087	-5.27202	-4.97782	-4.84295	-4.81327	-4.69684	-4.53158	-4.50242	-4.38401	-4.4876	-4.24016	-4.20356	-4.19651	-4.07847	-3.91762	-3.92452	-4.0638	-3.86592	-3.76408	-3.85403	-3.94149	-3.8577	-3.78119	-4.00533	-3.83049	-3.86489	-3.79726	-3.80776	-3.92617	-3.7738	-3.81082	-3.90641	-4.06566	-3.80774	-4.00189	-3.8284	-4.35475
7.95999	∞	-5.77891	-5.38764	-5.21472	-5.28976	-5.1674	-5.14544	-5.01924	-4.77509	-4.78423	-4.59595	-4.56118	-4.45015	-4.38953	-4.38091	-4.27192	-4.10124	-4.05482	-4.13207	-4.15664	-4.1271	-4.11154	-3.96593	-3.84018	-3.84649	-3.8786	-4.02164	-3.94061	-4.00098	-3.88413	-3.83944	-3.94843	-3.95459	-3.98936	-3.97717	-3.95935	-3.91021	-3.90876	-3.94362	-4.00202	-4.16228
7.96999	∞	-5.84071	-5.39872	-5.09655	-5.17121	-5.17302	-5.09948	-4.8681	-4.84413	-4.77664	-4.61425	-4.6011	-4.34386	-4.33938	-4.27055	-4.179	-4.32945	-4.24976	-4.06601	-4.14362	-3.95242	-4.05342	-3.91243	-4.07081	-4.01702	-3.8041	-3.88764	-3.89092	-3.83648	-3.90533	-3.94202	-3.87967	-3.90321	-3.83496	-4.01668	-3.87534	-3.71625	-3.91006	-4.0627	-3.99441	-4.01061
7.97999	∞	-5.84645	-5.40739	-5.13797	-5.58592	-5.51808	-5.04588	-4.73198	-4.93007	-4.8149	-4.64139	-4.73013	-4.4132	-4.69937	-4.27257	-4.29737	-4.34266	-4.08606	-4.10445	-4.1531	-4.15792	-4.00781	-3.9544	-3.88241	-4.08667	-3.91215	-3.88703	-4.14496	-3.86095	-4.07139	-3.90655	-4.12453	-4.0246	-3.76845	-3.99037	-4.11127	-3.92715	-3.97122	-4.06141	-3.91251	-4.86095
7.98999	∞	-5.6022	-5.42747	-5.27897	-5.26565	-5.13955	-5.29351	-5.0759	-4.78002	-5.05969	-4.81986	-4.58457	-4.39775	-4.51532	-4.4198	-4.2998	-4.29496	-4.10054	-4.20617	-4.01113	-4.06147	-3.96786	-4.06043	-3.91862	-3.99629	-3.9322	-3.98851	-4.08559	-3.84708	-3.92052	-4.02475	-4.1725	-3.99429	-3.96767	-4.17264	-3.98178	-3.96487	-3.86034	-4.28094	-3.85187	-4.00074
7.99999	∞	-5.87944	-5.49831	-5.22671	-5.36658	-5.41608	-5.00948	-4.8636	-4.91611	-4.79305	-4.5262	-4.6564	-4.55874	-4.62464	-4.42518	-4.48732	-4.17999	-4.19273	-4.08041	-3.87885	-4.10894	-3.78074	-4.02787	-3.92651	-3.90788	-4.10898	-3.99113	-4.16404	-3.90915	-4.02424	-3.84906	-3.97705	-3.96501	-3.82377	-3.9853	-4.06165	-3.85557	-3.77026	-3.98241	-3.8898	-4.05144
8.00999	∞	-5.51037	-5.41354	-5.23543	-5.32509	-5.09119	-5.03144	-4.88188	-4.81283	-4.71689	-4.76306	-4.46948	-4.55812	-4.55839	-4.348	-4.35205	-4.12707	-4.31086	-4.22444	-4.21286	-4.30683	-4.05611	-4.11237	-4.09184	-3.8157	-3.94483	-3.87306	-4.07231	-3.95056	-3.81344	-3.97675	-3.95651	-3.95629	-3.8367	-4.01824	-4.03644	-3.95585	-4.01764	-3.96434	-4.01327	-4.1223
8.01999	∞	-5.67451	-5.38238	-5.15105	-5.62176	-5.39977	-5.22926	-4.82402	-4.75461	-4.72705	-4.64732	-4.53094	-4.56974	-4.51013	-4.16102	-4.51333	-4.12673	-4.21585	-4.34495	-4.2313	-4.03089	-4.09485	-4.21599	-4.00206	-3.88702	-4.09095	-3.73633	-4.11926	-3.99237	-3.91366	-3.94939	-3.95309	-3.90883	-3.81237	-4.15907	-4.07767	-4.08867	-3.98795	-4.06697	-3.85277	-4.29607
8.02999	∞	-5.70933	-5.48746	-5.18224	-5.42533	-5.36724	-5.19867	-4.81135	-4.97486	-4.93998	-4.73681	-4.74035	-4.41213	-4.54415	-4.42467	-4.33968	-4.46784	-4.46941	-4.28721	-4.24244	-4.17089	-4.13754	-4.14188	-4.14936	-4.18014	-4.00724	-3.99895	-4.14565	-3.90238	-3.999	-3.8993	-4.15246	-4.16122	-3.88491	-4.07095	-4.00986	-4.03864	-3.92346	-3.93919	-4.07896	-3.95358
8.03999	∞	-5.57663	-5.42444	-5.2788	-5.54195	-5.79679	-5.25917	-5.05893	-4.92105	-4.63967	-4.67088	-4.73819	-4.54365	-4.77308	-4.3848	-4.28478	-4.34473	-4.19007	-4.12737	-4.24356	-4.04097	-4.14237	-4.00007	-3.94672	-4.04089	-3.95264	-3.94612	-4.42142	-4.00453	-4.06572	-4.01395	-3.88772	-4.01027	-4.07009	-4.18742	-4.3526	-3.97126	-4.22511	-4.08163	-4.00476	-4.38747
8.04999	∞	-5.79363	-5.41301	-5.2261	-5.64944	-5.25019	-5.27883	-5.05388	-4.91542	-4.92489	-4.64033	-4.78761	-4.40918	-4.65252	-4.53194	-4.25855	-4.24802	-4.36663	-4.38367	-4.22562	-3.94321	-4.18861	-4.21841	-4.11715	-3.97504	-3.88469	-4.04118	-4.19566	-3.86644	-4.14231	-3.91039	-4.11352	-4.16436	-4.02804	-4.35039	-4.05878	-3.88966	-3.99063	-4.04983	-3.94808	-4.24846
8.05999	∞	-5.75499	-5.55064	-5.33437	-5.22969	-5.40026	-5.24932	-4.98111	-4.94096	-4.92434	-4.73575	-4.65937	-4.53084	-4.53942	-4.36665	-4.4031	-4.24667	-4.54729	-4.26924	-4.18198	-4.28433	-4.13435	-4.17327	-4.29832	-3.98903	-4.08877	-3.9403	-4.11427	-3.98769	-4.00686	-4.00514	-4.10963	-4.1071	-4.01452	-4.24977	-4.13524	-3.90649	-4.14873	-3.92135	-4.03535	-3.90039
8.06999	∞	-5.95431	-5.46721	-5.24048	-5.63416	-5.43233	-5.17755	-4.98448	-5.19234	-4.87496	-4.74236	-4.6202	-4.51772	-4.71058	-4.43933	-4.45637	-4.5194	-4.25715	-4.22616	-4.60141	-4.05934	-4.31176	-4.10592	-4.02318	-4.13345	-4.15385	-4.04607	-4.19495	-4.00393	-3.96819	-4.01891	-4.12872	-4.16677	-4.04448	-4.1787	-4.22911	-3.99603	-3.99634	-4.17512	-4.08641	-4.38154
8.07999	∞	-5.88863	-5.46027	-5.24021	-5.55008	-5.28183	-5.12397	-5.08021	-4.77481	-4.86012	-4.66415	-4.70638	-4.5907	-4.64813	-4.38196	-4.71829	-4.42573	-4.40329	-4.25389	-4.23429	-4.30287	-4.18707	-4.16931	-4.1671	-4.06093	-4.27185	-3.92641	-4.19059	-4.09098	-4.03385	-3.91829	-4.02464	-3.94182	-3.95978	-4.00122	-3.96354	-4.0916	-3.88192	-3.86191	-4.04723	-4.32892
8.08999	∞	-5.66481	-5.47688	-5.40408	-5.55811	-5.42614	-4.98355	-4.91984	-4.88504	-4.78284	-4.69423	-4.78612	-4.50055	-4.87165	-4.60926	-4.67103	-4.31474	-4.43462	-4.24832	-4.31232	-4.12537	-4.25702	-4.06503	-4.20511	-3.98318	-4.30905	-4.12301	-4.33683	-3.92188	-4.14698	-3.92292	-4.01183	-3.9426	-3.91778	-3.9351	-4.07139	-4.21909	-4.12028	-4.04061	-4.23804	-4.30209
8.09999	∞	-5.87564	-5.36992	-5.23901	-5.67451	-5.53183	-5.09528	-5.08275	-4.84087	-4.91681	-4.81853	-4.64965	-4.44513	-4.65968	-4.58959	-4.56639	-4.4486	-4.3029	-4.42786	-4.33866	-4.27735	-4.29119	-4.30583	-4.12192	-4.11422	-4.23719	-4.08629	-4.18855	-3.87556	-4.05564	-4.09703	-4.1651	-4.0346	-4.0009	-3.92498	-4.31275	-3.95607	-3.95087	-4.00557	-4.03183	-3.9886
8.10999	∞	-5.6985	-5.52775	-5.27516	-5.61434	-5.37954	-5.40112	-5.05612	-5.04732	-4.88093	-4.62033	-4.71489	-4.66954	-4.61809	-4.57918	-4.76075	-4.42892	-4.43028	-4.31528	-4.57644	-4.14749	-4.56081	-4.16617	-4.15286	-4.1071	-4.24372	-4.09864	-4.17976	-4.11608	-4.12156	-3.87117	-4.11972	-4.15547	-4.14848	-4.37118	-4.18141	-4.04298	-4.08896	-4.38447	-4.00005	-4.02113
8.11999	∞	-6.1671	-5.53122	-5.28189	-5.53864	-5.45745	-5.13992	-5.17452	-4.90061	-4.85168	-4.66888	-4.83175	-4.57781	-4.82981	-4.56964	-4.72507	-4.49816	-4.34129	-4.5505	-4.44518	-4.07986	-4.32963	-4.34839	-4.05344	-4.10508	-4.24961	-4.12366	-4.24374	-3.98226	-4.25422	-3.92933	-4.00395	-4.01131	-4.09996	-4.16338	-4.06827	-4.00682	-4.02539	-4.33135	-3.84378	-4.1256
8.12999	∞	-5.5747	-5.494	-5.30934	-5.83509	-5.7887	-5.1223	-5.11127	-5.02128	-4.91853	-4.65693	-4.68924	-4.53227	-4.78004	-4.63488	-4.55434	-4.49828	-4.5515	-4.39889	-4.36402	-4.65607	-4.25409	-4.25546	-4.18797	-4.22969	-4.13974	-4.21149	-4.18818	-4.00792	-4.01301	-4.01239	-4.01018	-4.19419	-4.1436	-4.07237	-4.31668	-4.23989	-3.99931	-4.30369	-4.19195	-4.20473
8.13999	∞	-5.64898	-5.54086	-5.2571	-5.56543	-5.50902	-5.31208	-4.98194	-4.90589	-4.91564	-4.7593	-4.93912	-4.54721	-4.6525	-4.63812	-4.71782	-4.66533	-4.36223	-4.76985	-4.76932	-4.63183	-4.50248	-4.4618	-4.20884	-4.27972	-4.38628	-4.09333	-4.11028	-4.04502	-4.17695	-4.02995	-3.96695	-4.11799	-3.9064	-4.09176	-4.31832	-4.08556	-4.05643	-4.28231	-4.19807	-4.14653
8.14999	∞	-5.74483	-5.43719	-5.34956	-5.50114	-5.36051	-5.11006	-4.89223	-4.90144	-4.95057	-4.86436	-4.97449	-4.59948	-4.98863	-4.64026	-5.13008	-4.49546	-4.44967	-4.98718	-4.95622	-4.44672	-4.65634	-4.42859	-4.1173	-4.11444	-4.49363	-4.18823	-4.37711	-4.07242	-4.30038	-4.12042	-4.17224	-4.05302	-3.87608	-4.07549	-4.14136	-4.1261	-4.27425	-4.21151	-4.0346	-4.11247
8.15999	∞	-5.56144	-5.34113	-5.35186	-5.61889	-5.27833	-5.28498	-4.95508	-4.83775	-4.90095	-4.88921	-5.15696	-4.56559	-4.73096	-4.65295	-4.62956	-4.66749	-4.75487	-4.93128	-4.78576	-5.23898	-4.46432	-4.55784	-4.35572	-4.16852	-4.20141	-4.21726	-4.19164	-4.04556	-4.43734	-4.05441	-4.14947	-3.91134	-4.02783	-4.23043	-4.05179	-4.16981	-4.17951	-3.95719	-4.09251	-4.22682
8.16999	∞	-5.84419	-5.53059	-5.32335	-5.47583	-5.41303	-5.32568	-5.06059	-5.02718	-4.79408	-4.79322	-4.84139	-4.65158	-4.77684	-4.54675	-4.68866	-4.47299	-4.9719	-5.18569	-5.06849	-4.70025	-4.43965	-4.56969	-4.44513	-4.13833	-4.20737	-4.09327	-4.14357	-4.12464	-4.23626	-4.1197	-4.03691	-4.16055	-4.03497	-4.32566	-4.10094	-4.01268	-4.11084	-4.17648	-3.97354	-4.12672
8.17999	∞	-5.7814	-5.42271	-5.25278	-5.82785	-5.40293	-5.28279	-5.13281	-5.18354	-4.81323	-4.84046	-5.03773	-4.74287	-4.78362	-4.8785	-4.74496	-4.52088	-4.72531	-4.66254	-5.57631	-4.45033	-4.90769	-4.29438	-4.19957	-4.08379	-4.34457	-4.24187	-4.24671	-4.10605	-4.34506	-4.18474	-4.0047	-4.31604	-4.03668	-4.25249	-4.07344	-4.07562	-4.12451	-4.08795	-3.98792	-4.20389
8.18999	∞	-6.27317	-5.38984	-5.25718	-5.62191	-5.31307	-5.24295	-5.03392	-5.08361	-4.97193	-4.77431	-5.04675	-4.67944	-4.8444	-4.57264	-4.87275	-5.5617	-5.10279	-4.90952	-6.28259	-6.02649	-4.77318	-4.4648	-4.72425	-4.45528	-4.34892	-4.12219	-4.16322	-4.12995	-4.24166	-4.0928	-4.18909	-4.1071	-4.02509	-4.14027	-4.16794	-4.00107	-3.99956	-4.27541	-4.12444	-4.03679
8.19999	∞	-5.59072	-5.39872	-5.29102	-5.6956	-5.45571	-5.11345	-5.0077	-5.04313	-5.24019	-4.91127	-4.6436	-4.84807	-4.58867	-4.70976	-4.78397	-5.06447	-5.05195	-4.95642	-4.59131	-4.75861	-4.60927	-4.95423	-4.46188	-4.30231	-4.33193	-4.19612	-4.02902	-4.14914	-4.02181	-4.2636	-4.48753	-4.14001	-4.06989	-4.06027	-4.148	-4.27873	-3.96805	-4.36802	-3.97075	-4.15987
8.20999	∞	-5.5422	-5.42747	-5.23977	-5.61612	-5.63691	-5.10703	-4.93239	-4.99623	-4.95859	-4.78391	-4.80074	-4.67692	-4.62092	-4.67288	-4.65578	-4.51983	-5.50558	-5.82637	-4.75779	-4.56993	-4.77463	-4.59417	-4.46285	-4.09657	-4.24441	-4.14714	-4.15663	-4.11106	-4.21143	-4.13006	-4.1723	-4.11725	-3.97653	-4.12122	-4.13414	-4.16852	-4.07574	-4.13128	-3.96487	-4.45889
8.21999	∞	-5.77154	-5.47545	-5.30017	-5.46157	-5.42207	-5.31417	-5.22757	-5.00341	-5.08567	-4.83202	-4.82224	-4.59632	-4.98783	-4.70669	-4.91867	-5.88898	-4.96729	-4.68498	-6.29179	-5.18908	-5.41852	-4.38993	-4.64883	-4.37922	-4.49374	-4.18908	-4.41565	-4.00191	-4.0869	-4.10813	-4.15508	-4.07448	-4.12427	-4.15185	-4.26093	-4.03074	-4.15098	-4.32525	-4.10138	-4.27395
8.22999	∞	-5.69423	-5.57646	-5.30561	-5.68999	-5.53596	-5.31815	-5.03928	-4.94516	-4.85847	-4.89332	-4.90196	-4.64334	-4.99392	-4.71502	-5.06185	-5.61523	-4.31116	-4.852	-4.70433	-4.50343	-4.59011	-4.53355	-5.24277	-4.41067	-4.40553	-4.18043	-4.2561	-4.1641	-4.22316	-4.14733	-4.15562	-4.06544	-3.9644	-4.32334	-4.13751	-4.30093	-4.23576	-4.09256	-4.22087	-4.25979
8.23999	∞	-6.17132	-5.35223	-5.35692	-5.62397	-5.58087	-5.41491	-5.05194	-4.95655	-5.01364	-4.88318	-4.85551	-4.74004	-4.88335	-4.71038	-5.62096	-5.89204	-5.73441	-4.69146	-4.74249	-5.06067	-4.55865	-4.3221	-4.52321	-4.46611	-4.44729	-4.10318	-4.32428	-4.16534	-4.14265	-4.10319	-4.17915	-4.18843	-4.10982	-4.17093	-4.19301	-4.07643	-4.05264	-4.17217	-3.96341	-4.13541
8.24999	∞	-5.73084	-5.42049	-5.28801	-5.8038	-6.3979	-5.249	-5.10616	-5.04733	-5.24309	-4.7503	-5.11071	-4.58292	-4.87831	-4.50057	-5.20567	-5.50367	-4.67881	-4.89045	-4.61842	-4.58049	-4.40167	-4.60749	-4.28852	-4.34468	-4.35824	-4.03127	-4.29586	-4.03409	-4.29882	-4.1011	-4.45111	-4.25778	-4.07847	-4.2895	-4.48351	-4.23017	-3.85519	-4.14491	-4.08761	-4.40331
8.25999	∞	-5.90572	-5.49111	-5.32967	-5.69126	-5.59507	-5.39777	-5.06879	-5.25545	-4.83537	-4.79364	-5.03832	-4.78334	-4.97909	-5.12314	-5.31722	-4.75056	-4.82254	-4.45507	-4.59469	-4.14429	-4.5058	-4.1891	-4.31985	-4.6391	-4.46869	-4.47273	-4.24904	-4.14081	-4.40187	-4.10679	-4.04313	-4.3795	-3.95594	-4.54991	-4.15393	-4.16831	-4.05043	-4.18412	-3.90329	-4.09294
8.26999	∞	-5.95262	-5.50935	-5.30893	-5.45859	-5.37018	-5.31903	-5.04212	-4.99018	-5.00117	-5.03901	-4.92982	-4.77307	-5.00984	-4.81464	-5.50729	-5.30812	-5.08029	-4.67104	-5.06273	-4.36433	-4.74009	-4.35257	-4.64503	-4.34162	-4.46988	-4.23081	-4.27741	-4.14396	-4.30384	-4.39824	-4.08166	-4.15311	-4.04187	-4.14706	-4.15756	-3.92764	-4.06533	-4.30652	-3.99816	-3.9327
8.27999	∞	-5.74291	-5.49907	-5.28211	-5.53267	-5.2275	-5.36519	-4.97841	-4.89737	-4.95097	-4.80276	-5.04441	-4.78671	-4.71627	-5.04077	-4.98671	-4.96931	-4.71918	-4.66008	-4.54126	-4.45877	-4.43302	-4.38777	-4.33486	-4.40699	-4.5951	-4.3783	-4.28243	-4.15027	-4.4659	-4.09031	-4.02958	-3.98646	-4.04773	-4.29916	-4.1571	-4.00439	-4.16554	-4.52584	-4.13761	-4.06191
8.28999	∞	-5.97564	-5.43031	-5.25703	-5.59543	-5.43117	-5.39087	-5.1067	-5.20328	-5.02316	-4.92006	-5.68532	-4.90885	-4.96131	-4.79755	-4.70781	-4.70786	-4.74505	-4.85394	-4.48154	-4.40011	-4.29724	-4.51343	-4.39129	-4.55509	-4.91444	-4.27778	-4.30401	-4.23641	-4.73251	-4.11843	-4.16425	-4.30334	-4.17309	-4.39473	-4.08988	-4.07952	-4.1317	-4.13895	-4.00926	-4.37397
8.29999	∞	-5.97175	-5.51555	-5.34542	-5.78552	-5.41808	-5.44406	-5.08601	-5.05065	-4.89654	-4.68842	-4.98206	-4.73944	-5.08397	-4.87451	-5.38666	-4.92697	-4.91733	-4.59672	-4.78725	-4.47735	-4.65452	-4.34749	-4.38884	-4.63991	-4.69574	-4.24175	-4.41888	-4.21218	-4.25728	-3.95805	-4.13683	-4.25308	-4.14945	-4.37161	-4.35072	-4.18169	-4.05199	-4.22318	-4.19663	-4.29064
8.30999	∞	-5.9288	-5.56241	-5.20565	-5.74679	-5.6691	-5.15976	-5.12789	-5.03136	-5.01783	-4.9	-4.81647	-4.75045	-5.16837	-5.10024	-5.20833	-4.9851	-5.07007	-4.54771	-4.55345	-4.44712	-4.49112	-4.3721	-4.44486	-4.41813	-4.38724	-4.30888	-4.43764	-4.22102	-4.13239	-4.21688	-4.24611	-4.20864	-4.12234	-4.3095	-4.12664	-4.20133	-4.13843	-4.20307	-4.02572	-4.23076
8.31999	∞	-5.8637	-5.38698	-5.22427	-5.78944	-5.4619	-5.2903	-5.03895	-4.94712	-5.14581	-4.91338	-4.93573	-5.07465	-5.65412	-5.7244	-4.6523	-6.12598	-5.11262	-4.42413	-4.63967	-4.89725	-4.59803	-4.24019	-4.61233	-4.40657	-4.62956	-4.40516	-4.3976	-4.37765	-4.33841	-4.19047	-4.21663	-4.09176	-4.08593	-4.26203	-4.26489	-4.2909	-4.002	-4.05378	-4.07655	-4.02008
8.32999	∞	-5.73428	-5.61734	-5.34126	-6.05375	-5.65762	-5.27168	-5.01715	-5.10252	-5.195	-5.02935	-4.89594	-4.85542	-5.00888	-5.60103	-4.37316	-4.71835	-4.83642	-4.66977	-4.51906	-4.51998	-4.3204	-4.45247	-4.47955	-4.24791	-4.80273	-4.38052	-4.29053	-4.2009	-4.28447	-4.17326	-4.35156	-4.23979	-4.00495	-4.30781	-4.26545	-4.31801	-4.29417	-4.45618	-4.0713	-4.55491
8.33999	∞	-5.89734	-5.67876	-5.41734	-5.95865	-5.40388	-5.17248	-5.28092	-4.93513	-4.84537	-4.99732	-5.29307	-4.86927	-5.78495	-4.90723	-5.33471	-4.79754	-4.75952	-4.43083	-4.42729	-4.40738	-4.31192	-4.27802	-4.61588	-4.33822	-4.45094	-4.08314	-4.50786	-4.15942	-4.36007	-4.19747	-4.01845	-4.10028	-4.11061	-4.19812	-4.33461	-4.3169	-4.05068	-4.26473	-4.18788	-4.0138
8.34999	∞	-6.07868	-5.43478	-5.28631	-5.75093	-5.56502	-5.35699	-5.10169	-5.21077	-5.07816	-4.97973	-4.9102	-4.99436	-5.95729	-5.12412	-4.90731	-5.18923	-5.02579	-4.5667	-4.37005	-4.40167	-4.31022	-4.35681	-4.52449	-4.25392	-4.62245	-4.28181	-4.63246	-4.31458	-4.19604	-4.14808	-4.29593	-4.37416	-4.11492	-4.30859	-4.21434	-4.274	-4.02947	-4.2027	-4.21349	-4.52681
8.35999	∞	-5.68667	-5.5177	-5.39149	-5.4115	-5.52307	-5.33782	-5.06409	-5.14539	-4.87416	-4.77588	-5.19079	-4.99237	-4.99124	-9.09439	-4.80137	-5.47119	-5.12241	-4.39524	-4.68149	-4.49558	-4.62192	-4.36384	-4.56353	-4.56481	-4.7403	-4.24764	-4.39499	-4.24668	-4.42745	-4.11168	-4.19162	-4.22498	-4.14271	-4.32544	-4.18913	-4.24374	-4.27059	-4.22157	-4.18241	-4.61937
8.36999	∞	-5.95042	-5.35958	-5.36154	-5.62242	-5.57734	-5.07854	-5.09036	-5.20984	-5.0005	-5.0427	-5.28636	-4.85316	-5.7954	-4.95098	-4.87563	-4.63521	-5.12982	-4.58997	-5.01471	-4.6296	-4.96054	-4.45331	-4.68583	-4.16404	-4.72222	-4.43143	-4.53722	-4.26964	-4.44606	-4.38888	-4.15337	-4.35153	-4.15177	-4.16416	-4.43219	-4.1843	-4.16262	-4.25778	-4.34951	-3.98008
8.37999	∞	-5.65488	-5.44718	-5.35441	-5.88303	-5.48474	-5.19168	-5.0841	-5.14901	-5.11661	-4.85342	-4.95076	-4.8297	-6.01801	-5.2531	-4.70051	-4.6063	-4.78445	-4.58973	-4.40408	-4.28074	-4.42483	-4.46383	-4.42078	-4.25606	-4.99412	-4.32789	-4.51313	-4.24789	-4.26977	-4.1121	-4.44505	-4.33066	-4.09076	-4.19673	-4.18246	-4.26274	-4.11149	-4.31503	-4.10258	-4.05303
8.38999	∞	-5.77449	-5.38779	-5.41449	-5.72901	-5.66799	-5.54438	-5.25042	-5.1209	-5.24181	-4.94139	-5.05118	-5.03238	-5.05404	-4.514	-5.18774	-4.72154	-4.7505	-4.63232	-4.79892	-4.46656	-4.59154	-4.54273	-4.44681	-4.41241	-4.6396	-4.9815	-4.68793	-4.32328	-4.282	-4.1561	-4.31031	-4.48992	-4.22252	-4.32114	-4.51853	-4.17718	-4.30328	-4.2259	-4.1326	-4.09552
8.39999	∞	-5.69793	-5.47992	-5.40101	-5.49998	-5.38625	-5.10654	-5.08354	-5.10953	-5.24889	-4.81277	-4.93189	-4.97055	-5.13801	-4.79175	-5.42326	-4.87291	-4.90478	-4.52764	-4.56266	-4.32718	-4.41487	-4.37206	-4.56545	-4.43375	-4.53481	-4.57817	-4.53651	-4.23768	-4.27361	-4.12044	-4.32465	-4.29095	-4.12818	-4.22055	-4.1827	-4.28972	-4.13941	-4.08786	-4.15659	-4.3728
8.40999	∞	-5.85865	-5.50197	-5.33359	-5.71783	-5.48527	-5.28887	-5.0922	-5.08371	-4.87215	-5.16626	-4.98936	-5.04217	-5.3	-4.50123	-5.04362	-4.71774	-4.63393	-4.53272	-4.56531	-4.64134	-4.51579	-4.42553	-4.46874	-4.3598	-4.84553	-5.01639	-4.47307	-4.24401	-4.30897	-4.24681	-4.2587	-4.30867	-4.15523	-4.25909	-4.41466	-4.27965	-4.34223	-4.35686	-4.25618	-4.23961
8.41999	∞	-5.68498	-5.55507	-5.44205	-6.16861	-5.53622	-5.35933	-5.27459	-5.16518	-5.14283	-4.99913	-5.12168	-5.29099	-5.20766	-4.67027	-5.48805	-4.9817	-4.82959	-4.47143	-4.70716	-4.32977	-4.59622	-4.39498	-4.6342	-4.53395	-4.7657	-4.91576	-4.53338	-4.41175	-4.45406	-4.28137	-4.40889	-4.40925	-4.298	-4.34173	-4.30686	-4.34589	-4.11537	-4.55647	-4.26337	-4.32575
8.42999	∞	-5.74681	-5.44407	-5.37831	-5.71874	-5.46101	-5.24988	-5.20814	-5.06088	-5.07159	-5.10282	-5.26364	-5.06061	-5.45557	-4.56699	-5.21538	-4.66658	-4.65747	-4.67106	-4.63676	-4.49222	-4.58465	-4.57724	-4.31446	-4.40388	-4.67392	-4.75194	-4.68235	-4.3677	-4.39744	-4.30099	-4.30646	-4.13012	-4.12569	-4.26293	-4.17186	-4.25182	-4.13896	-4.39109	-4.1362	-4.27529
8.43999	∞	-6.13235	-5.58529	-5.33535	-5.82515	-5.55575	-5.32854	-5.22123	-5.18796	-5.0775	-5.08039	-5.28884	-4.82332	-5.08436	-5.31406	-5.48615	-4.78035	-4.70802	-4.51955	-4.60383	-4.24678	-4.42707	-4.40137	-4.4938	-4.41451	-5.73403	-4.52012	-4.63866	-4.12152	-4.46959	-4.19233	-4.26411	-4.41686	-4.20409	-4.3881	-4.24927	-4.31124	-4.28775	-4.45678	-4.25623	-4.58709
8.44999	∞	-6.10698	-5.57623	-5.38324	-6.35852	-5.62526	-5.30064	-5.3017	-5.12405	-5.0978	-4.98654	-5.08203	-5.14647	-4.56304	-4.76508	-5.26444	-4.86092	-4.75957	-4.74367	-4.528	-4.6756	-4.51473	-4.5663	-4.57383	-4.45254	-4.41916	-4.32724	-4.57729	-4.2777	-4.3042	-4.26552	-4.31383	-4.38295	-4.21496	-4.21653	-4.41003	-4.37423	-4.22422	-4.34455	-4.23067	-4.48456
8.45999	∞	-6.08858	-5.63985	-5.35796	-5.6354	-5.64932	-5.37851	-5.27667	-5.22252	-5.31458	-5.02997	-5.31237	-5.23269	-4.34981	-5.4006	-5.28268	-4.61896	-4.82055	-4.56264	-4.79588	-4.40503	-4.69937	-4.29474	-4.64028	-4.38513	-4.6055	-4.71959	-5.62268	-4.27728	-4.58982	-4.35145	-4.4887	-4.24931	-4.34817	-4.26401	-4.42085	-4.22949	-4.17144	-4.4395	-4.33103	-4.24214
8.46999	∞	-5.83932	-5.52221	-5.24004	-5.74428	-5.39898	-5.46717	-5.06291	-5.39887	-5.40819	-5.2558	-5.35799	-5.56303	-4.64479	-5.31961	-4.89515	-4.88326	-4.71406	-4.6264	-4.62287	-4.53599	-4.41479	-4.43483	-4.52029	-4.56376	-4.50956	-4.51868	-4.61251	-4.40809	-4.44343	-4.34211	-4.5482	-4.454	-4.11579	-4.47554	-4.20159	-4.3123	-4.27404	-4.17998	-4.32717	-4.57751
8.47999	∞	-5.9118	-5.59201	-5.34262	-5.95781	-5.90409	-5.40472	-5.2124	-5.10711	-4.98568	-5.02532	-5.9239	-5.2368	-4.27626	-4.94017	-5.04776	-4.76596	-4.94012	-4.63118	-4.8422	-4.59623	-4.70445	-4.47541	-4.59091	-4.41863	-4.62427	-4.3274	-5.489	-4.49355	-4.48113	-4.2581	-4.18878	-4.30118	-4.35159	-4.38674	-4.67976	-4.16965	-4.27045	-4.41586	-4.37786	-4.31634
8.48999	∞	-5.69269	-5.49071	-5.40661	-6.25564	-5.57071	-5.4595	-5.14177	-5.14907	-5.25831	-5.03449	-5.53353	-5.13176	-4.551	-5.27617	-4.69289	-4.78289	-4.72082	-4.53473	-4.64459	-4.67049	-4.557	-4.35199	-4.44994	-4.49517	-4.42318	-4.52857	-4.7928	-4.26205	-4.66184	-4.30621	-4.40857	-4.38798	-4.17691	-4.62496	-4.45035	-4.29308	-4.39646	-4.56362	-4.23987	-4.45201
8.49999	∞	-5.83787	-5.60021	-5.31094	-5.86349	-5.80768	-5.32636	-5.34045	-5.26369	-5.19756	-5.04599	-5.40367	-5.25358	-4.52068	-5.08353	-6.4866	-4.80206	-4.71847	-4.66201	-4.60854	-4.45542	-4.67722	-4.54996	-4.43015	-4.4713	-4.93894	-4.54761	-5.22707	-4.36474	-4.44326	-4.28379	-4.34343	-4.4441	-4.3849	-4.48614	-4.38568	-4.33792	-4.2203	-4.27166	-4.25834	-4.48757
8.50999	∞	-6.00354	-5.53865	-5.31306	-5.96208	-5.70886	-5.5549	-5.25614	-5.2856	-5.18198	-5.11025	-5.44386	-5.08486	-5.08371	-4.91283	-4.89161	-4.7327	-4.86681	-4.62613	-4.64244	-4.52002	-4.56655	-4.59273	-4.51509	-4.52512	-4.67018	-4.47543	-4.76784	-4.42537	-4.4668	-4.29895	-4.51658	-4.48942	-4.33058	-4.47896	-4.38213	-4.47755	-4.35721	-4.67988	-4.15655	-4.35133
8.51999	∞	-5.68511	-5.56644	-5.36661	-5.70999	-5.68336	-5.39588	-5.2133	-5.12413	-5.17063	-5.0856	-5.11002	-4.74174	-5.8701	-5.04403	-4.88513	-4.65612	-4.71401	-4.55527	-4.6982	-4.56357	-4.61218	-4.56212	-4.58111	-4.40278	-4.52263	-4.46546	-4.6117	-4.54744	-4.36688	-4.38949	-4.47821	-4.35766	-4.19767	-4.49182	-4.57319	-4.4144	-4.37294	-4.5429	-4.24875	-4.46725
8.52999	∞	-5.9412	-5.60353	-5.41187	-5.76539	-6.01472	-5.25802	-5.02869	-5.30631	-5.2168	-5.09982	-5.48883	-4.47788	-5.70496	-4.98055	-5.0765	-4.81769	-4.78996	-4.59423	-4.78241	-4.41364	-4.56744	-4.46549	-4.53653	-4.49478	-4.6709	-4.53616	-4.49267	-4.47953	-4.506	-4.2499	-4.37235	-4.33983	-4.15308	-4.45936	-4.27677	-4.1759	-4.13428	-4.48173	-4.24228	-4.39516
8.53999	∞	-5.91448	-5.53785	-5.42455	-6.36158	-5.71058	-5.35907	-5.35462	-5.12518	-5.01774	-5.02752	-5.74351	-4.69896	-4.8096	-5.09402	-5.1383	-4.75442	-4.61899	-4.57373	-4.71985	-4.48909	-4.64504	-4.43597	-4.42912	-4.43794	-4.9171	-4.59022	-4.99304	-4.3857	-4.50038	-4.34937	-4.34362	-4.25886	-4.40195	-4.47716	-4.36442	-4.3643	-4.20881	-4.45665	-4.15668	-4.35579
8.54999	∞	-5.97002	-5.56697	-5.47685	-5.63153	-5.58488	-5.5543	-5.31137	-5.17711	-5.18006	-4.92093	-5.14939	-4.72102	-5.37845	-4.91686	-5.33754	-4.75395	-4.81406	-4.64137	-4.59444	-4.5621	-4.61131	-4.40637	-4.69601	-4.55396	-4.84388	-4.55068	-4.59425	-4.5037	-4.4612	-4.21431	-4.34187	-4.25772	-4.37351	-4.69083	-4.34012	-4.2169	-4.30909	-4.65252	-4.34811	-4.26266
8.55999	∞	-5.95815	-5.66625	-5.3241	-5.83615	-5.77886	-5.32727	-5.21347	-5.16723	-5.11127	-5.06674	-5.30315	-4.58454	-5.42367	-4.88656	-4.70459	-4.88379	-4.75396	-4.73484	-4.73839	-4.56696	-4.5289	-4.56814	-4.51607	-4.57426	-4.50562	-4.68422	-4.55916	-4.66593	-4.37735	-4.33727	-4.34502	-4.29137	-4.26181	-4.3916	-4.3696	-4.47738	-4.29611	-4.3151	-4.27171	-4.82903
8.56999	∞	-6.12056	-5.58634	-5.45799	-5.75193	-5.63316	-5.43776	-5.13351	-5.28204	-5.11143	-5.07363	-5.27055	-4.62298	-5.16534	-4.77554	-5.10249	-4.58882	-4.70949	-4.6047	-4.63658	-4.65163	-4.61424	-4.53997	-4.57546	-4.35719	-4.56622	-4.34311	-5.14079	-4.61489	-4.82602	-4.29788	-4.28118	-4.42493	-4.18599	-4.48023	-4.30023	-4.22696	-4.4454	-4.25272	-4.4004	-4.67921
8.57999	∞	-6.18641	-5.53266	-5.42692	-6.10429	-5.70912	-5.35048	-5.40069	-5.2908	-5.57159	-5.16228	-6.61511	-4.8034	-5.252	-4.80972	-4.95028	-4.64435	-4.75547	-4.70919	-4.62495	-4.67453	-4.5348	-4.52394	-4.519	-4.42102	-4.67002	-4.51187	-4.61664	-4.61272	-4.57998	-4.31284	-4.82711	-4.42082	-4.45099	-4.61262	-4.46411	-4.33671	-4.3461	-4.61221	-4.23113	-4.50001
8.58999	∞	-5.85485	-5.43938	-5.4105	-5.91265	-5.76329	-5.39065	-5.47876	-5.26168	-5.45355	-5.25959	-5.82628	-4.85025	-5.39533	-4.85133	-5.39146	-4.72793	-4.91985	-4.52606	-4.73373	-4.49594	-4.77155	-4.41354	-4.77368	-4.45253	-4.89878	-4.57933	-4.61376	-4.59078	-4.69792	-4.32559	-4.53906	-4.37856	-4.50814	-4.54145	-4.5024	-4.49803	-4.19055	-4.28605	-4.4697	-4.64673
8.59999	∞	-5.99085	-5.52617	-5.4311	-6.12628	-5.81102	-5.38337	-5.10352	-5.16042	-5.32448	-5.33477	-5.00513	-6.51987	-5.23829	-4.84284	-5.23827	-4.79001	-4.75955	-4.60546	-4.5973	-4.64704	-4.52923	-4.52398	-4.59598	-4.58776	-4.9048	-4.46606	-4.64432	-4.42641	-5.21501	-4.32133	-4.56205	-4.36702	-4.09499	-4.44188	-4.3289	-4.47381	-4.27655	-4.44223	-4.33582	-4.40697
8.60999	∞	-6.23871	-5.51957	-5.4195	-6.05434	-5.91347	-5.75328	-5.33968	-5.30186	-5.49031	-5.27013	-4.92314	-6.48915	-5.75871	-4.86517	-5.01956	-4.66744	-5.00201	-4.61902	-4.75321	-4.52956	-4.62139	-4.55602	-4.79247	-4.49456	-4.69595	-4.46665	-4.89873	-4.4537	-4.4855	-4.47963	-4.77254	-4.46234	-4.35618	-4.48673	-4.52936	-4.30051	-4.34714	-4.41018	-4.47393	-4.59982
8.61999	∞	-6.02809	-5.60142	-5.45612	-5.90888	-5.89338	-5.46958	-5.38101	-5.24657	-5.41418	-6.27564	-4.56222	-5.14398	-5.33592	-4.94126	-5.11052	-4.78789	-4.81188	-4.56637	-4.76509	-4.54021	-4.73338	-4.49225	-4.71681	-4.44937	-4.72526	-4.65704	-4.65208	-4.4486	-5.04843	-4.75431	-4.45183	-4.40132	-4.2876	-4.40051	-4.70906	-4.54042	-4.24968	-4.53014	-4.21052	-4.37749
8.62999	∞	-6.10063	-5.52415	-5.45055	-6.00066	-5.68758	-5.54264	-5.32531	-5.21835	-5.63402	-5.37798	-4.28923	-5.33471	-5.41202	-4.87114	-4.82401	-4.79372	-4.70937	-4.55843	-4.89923	-4.60327	-4.84779	-4.4799	-4.4583	-4.50849	-4.46004	-4.45539	-4.69035	-4.33395	-4.91678	-4.30521	-4.72357	-4.38493	-4.25209	-4.75663	-4.2993	-4.2446	-4.41324	-4.70439	-4.25768	-4.56087
8.63999	∞	-6.04789	-5.58823	-5.43636	-5.61833	-5.90649	-5.39791	-5.23851	-5.35412	-5.476	-5.34024	-4.35298	-5.13931	-5.60136	-4.75993	-4.91385	-4.79519	-4.82127	-4.71593	-4.69946	-4.53085	-4.61871	-4.58959	-4.65118	-4.62202	-4.64221	-4.41255	-4.74084	-4.57232	-4.68225	-4.44722	-4.52863	-4.70953	-4.4011	-4.37712	-4.69697	-4.41749	-4.39286	-4.47911	-4.38568	-4.8562
8.64999	∞	-6.16588	-5.59653	-5.48034	-6.08625	-5.97733	-5.52761	-5.51024	-5.21291	-5.58528	-5.70119	-4.16288	-5.25645	-5.02868	-4.72356	-4.82358	-4.71266	-4.98859	-4.68178	-4.60023	-4.61319	-4.52472	-4.61009	-4.88151	-4.53074	-4.69734	-4.45373	-4.50783	-4.4507	-4.95234	-4.40692	-4.69112	-4.40926	-4.52417	-4.6585	-4.79719	-4.49694	-4.17807	-4.75772	-4.31073	-4.62091
8.65999	∞	-5.94429	-5.48817	-5.37496	-5.95897	-5.89383	-5.28912	-5.30145	-5.18874	-5.41878	-5.61161	-4.53119	-5.28191	-5.22815	-4.78228	-4.95297	-4.73417	-4.69605	-4.61196	-4.70581	-4.69252	-4.6185	-4.48898	-4.56051	-4.49657	-4.54234	-4.4585	-4.90493	-4.43364	-4.60595	-4.47872	-4.52672	-4.43451	-4.31788	-4.42928	-4.76434	-4.5269	-4.3586	-4.49274	-4.37157	-4.64574
8.66999	∞	-5.93373	-5.53042	-5.43388	-5.87057	-5.65799	-5.50724	-5.61	-5.2527	-5.60635	-5.19875	-4.91474	-5.23452	-5.14794	-4.96934	-4.96304	-4.79562	-4.93855	-4.78783	-4.74868	-4.45043	-4.73347	-4.73614	-4.68559	-4.62404	-4.79455	-4.59274	-4.78692	-4.53064	-4.78705	-4.53286	-4.61215	-4.5294	-4.62064	-4.57126	-4.32018	-4.4613	-4.4202	-4.46073	-4.46888	-4.35641
8.67999	∞	-5.84225	-5.54017	-5.50785	-5.91002	-5.64339	-5.53622	-5.34643	-5.33782	-5.35166	-6.26625	-5.07346	-5.42347	-5.01451	-4.84966	-5.14842	-4.82616	-4.88456	-4.75448	-4.71449	-4.78335	-4.67819	-4.57939	-4.7862	-4.50162	-4.88346	-4.52317	-4.55673	-4.45196	-4.75613	-4.38115	-4.49559	-4.58588	-4.40182	-4.41162	-4.40764	-4.33936	-4.40985	-4.54848	-4.24502	-4.72345
8.68999	∞	-5.88289	-5.623	-5.47281	-6.66793	-5.85165	-5.77873	-5.40402	-5.27483	-5.487	-5.59234	-4.79265	-5.11434	-5.08924	-4.78564	-5.02002	-4.81762	-4.92459	-4.78084	-4.62178	-4.4627	-4.61412	-4.66823	-4.66163	-4.6027	-4.70578	-4.40978	-4.65035	-4.47182	-4.63634	-4.41614	-4.61584	-4.49013	-4.41048	-4.66461	-4.49344	-4.6937	-4.32809	-4.44842	-4.34812	-4.45639
8.69999	∞	-5.96824	-5.51746	-5.38323	-6.21688	-6.2036	-5.59923	-5.30326	-5.28417	-5.23483	-4.86841	-5.03437	-4.84986	-5.4508	-4.99709	-4.94312	-4.83162	-4.82981	-4.8626	-4.83888	-4.65772	-4.69901	-4.68636	-4.69285	-4.63501	-4.64868	-4.78855	-4.8539	-4.41036	-4.83856	-4.46325	-4.35694	-4.51563	-4.31184	-4.64862	-4.72178	-4.53649	-4.40162	-4.46414	-4.2974	-4.3671
8.70999	∞	-5.98272	-5.57875	-5.46302	-5.88617	-5.80633	-5.3346	-5.36861	-5.4052	-5.46221	-4.49589	-5.11003	-5.08695	-5.1032	-4.86849	-5.33988	-4.92363	-4.76144	-4.68372	-4.77477	-4.58143	-4.6154	-4.57798	-4.56796	-4.69904	-4.91696	-4.56052	-4.89618	-4.43726	-5.18709	-4.84423	-4.48674	-4.54272	-4.35539	-4.54667	-4.54145	-4.54578	-4.5919	-4.61412	-4.4085	-4.53393
8.71999	∞	-6.15343	-5.5798	-5.46307	-5.90755	-5.5993	-5.53518	-5.50738	-5.25361	-5.78577	-4.20712	-5.32743	-4.9377	-5.28595	-4.80766	-5.23971	-4.75286	-4.93514	-4.69161	-4.85902	-4.58677	-4.77526	-4.56663	-4.81024	-4.64084	-4.86529	-4.50763	-4.81758	-4.40101	-4.6087	-5.94835	-4.63028	-4.50598	-4.43732	-4.51874	-4.44279	-4.43433	-4.32529	-4.49594	-4.25974	-4.51416
8.72999	∞	-5.8911	-5.51817	-5.35345	-5.77629	-6.09199	-5.36612	-5.16621	-5.38247	-5.68037	-4.4349	-5.73196	-5.15728	-5.25144	-4.94011	-4.81633	-4.77603	-4.94395	-4.7045	-4.80092	-4.71361	-4.73145	-4.68277	-4.67356	-4.57079	-4.59984	-4.64369	-5.09644	-4.48095	-4.49204	-4.88614	-4.45994	-4.60743	-4.27983	-4.49942	-4.6147	-4.46909	-4.43825	-4.56145	-4.43273	-4.61919
8.73999	∞	-5.92012	-5.61467	-5.49429	-6.00817	-5.61984	-5.53936	-5.37249	-5.40014	-6.04409	-4.75877	-5.82458	-5.01396	-5.03769	-5.06224	-4.99275	-4.84594	-4.92279	-4.72805	-4.9807	-4.81686	-4.75182	-4.59783	-4.7591	-4.54444	-4.75998	-4.70279	-4.79481	-4.49029	-4.65279	-4.70117	-4.81837	-4.55916	-4.44772	-4.76737	-4.49436	-4.3817	-4.36295	-4.66406	-4.40781	-4.64987
8.74999	∞	-5.9712	-5.6427	-5.50381	-6.19328	-5.83644	-5.41951	-5.44799	-5.36362	-5.82167	-4.83696	-5.45727	-5.15415	-5.15115	-5.02787	-4.87147	-4.79475	-4.8227	-4.77681	-4.75022	-4.61901	-4.78617	-4.6741	-4.55714	-4.48963	-4.81359	-4.6691	-4.81983	-4.57986	-4.60566	-4.57321	-4.87631	-4.60751	-4.40595	-4.56528	-4.75075	-4.67568	-4.43133	-4.52643	-4.50189	-4.4328
8.75999	∞	-6.12476	-5.61285	-5.38546	-5.92989	-5.80056	-5.54598	-5.43719	-5.3772	-5.31797	-4.87549	-6.20745	-5.03589	-5.14253	-4.93924	-4.89736	-4.69792	-4.80687	-4.70851	-4.82493	-4.73179	-4.63583	-4.70601	-4.65267	-4.53885	-4.65456	-4.78344	-4.81441	-4.4547	-4.68432	-4.77788	-4.75189	-4.64934	-4.53969	-4.69579	-4.6196	-4.44861	-4.27052	-4.50052	-4.38185	-4.76067
8.76999	∞	-5.97336	-5.54535	-5.48417	-6.84931	-6.97314	-5.69356	-5.43719	-5.40508	-6.39477	-5.41111	-5.62352	-5.07123	-5.13261	-4.96571	-5.19295	-4.8684	-4.74812	-4.78844	-4.89995	-4.82959	-4.95037	-4.79064	-4.53082	-4.66439	-4.83152	-4.5677	-4.89317	-4.54899	-4.74812	-4.49268	-4.67497	-4.46869	-4.4806	-4.73228	-5.10807	-4.69473	-4.45424	-4.51079	-4.48071	-4.66188
8.77999	∞	-6.1725	-5.59495	-5.53512	-6.34387	-5.93962	-5.54551	-5.38986	-5.46624	-5.93224	-5.09934	-6.43215	-4.84748	-5.20591	-4.96698	-5.14817	-4.92136	-5.1573	-4.63905	-4.67081	-4.7989	-4.6151	-4.5624	-4.82609	-4.68274	-4.88506	-4.63581	-4.8136	-4.37781	-4.67158	-4.64237	-4.69088	-4.54508	-4.42808	-4.61623	-4.50699	-4.44368	-4.61784	-4.53168	-4.56011	-4.83975
8.78999	∞	-6.14949	-5.62661	-5.4013	-6.28412	-6.11275	-5.39917	-5.51909	-5.79528	-5.53967	-5.1904	-5.25746	-4.97559	-5.55399	-4.80002	-5.16758	-4.92422	-4.8362	-4.73977	-4.78422	-4.65071	-4.73919	-4.65835	-4.72957	-4.68503	-4.90743	-4.51782	-4.9574	-4.6224	-4.75718	-4.63899	-4.68718	-4.83772	-4.52939	-4.42133	-4.64981	-4.55476	-4.47844	-4.85208	-4.39653	-4.5878
8.79999	∞	-6.02146	-5.69931	-5.42968	-6.07503	-6.05653	-5.7061	-5.41879	-5.50884	-5.04356	-5.21679	-5.42817	-5.12036	-5.63308	-4.84539	-5.00819	-4.80673	-5.01916	-4.69711	-4.72059	-4.56235	-4.81382	-4.5861	-4.81556	-4.61615	-4.73055	-4.60646	-5.33491	-4.53053	-4.72424	-4.69688	-5.01195	-4.69959	-4.51506	-4.56604	-4.4123	-4.69112	-4.46618	-5.20473	-4.49331	-4.35144
8.80999	∞	-6.02279	-5.69688	-5.40781	-6.89412	-5.77488	-5.60879	-5.48021	-5.43188	-4.62366	-5.38338	-5.4234	-5.00257	-4.8993	-4.91121	-5.00299	-4.76296	-5.02389	-4.73002	-4.88442	-4.78469	-4.81487	-4.69276	-4.7896	-4.52926	-4.74524	-4.63375	-4.52102	-4.46838	-4.69379	-4.52684	-5.09027	-4.62337	-4.48185	-4.81406	-4.63775	-4.61696	-4.44383	-4.54756	-4.45492	-4.69902
8.81999	∞	-6.0518	-5.66229	-5.48836	-5.75501	-6.09408	-5.5223	-5.3253	-5.68543	-4.50746	-5.53152	-5.47852	-5.02614	-5.19845	-4.8339	-4.99351	-4.90638	-4.85503	-4.78527	-4.80881	-4.77647	-4.70482	-4.70213	-4.55345	-4.60917	-4.73159	-4.48943	-4.77097	-4.57161	-4.79934	-4.4861	-4.83885	-4.52442	-4.46165	-4.70831	-4.64164	-4.49094	-4.66793	-4.54135	-4.50779	-4.49283
8.82999	∞	-5.96776	-5.697	-5.43357	-6.1122	-6.41643	-5.54284	-5.50132	-5.49784	-4.53928	-5.3362	-5.52151	-5.06939	-5.23048	-4.90927	-5.38128	-4.90783	-4.96151	-4.85033	-4.94482	-4.65306	-4.83552	-4.66509	-4.8063	-4.73009	-4.98891	-4.62658	-4.94983	-4.5787	-4.78951	-4.45029	-4.83867	-4.73822	-4.37891	-4.58481	-4.63644	-4.36515	-4.57375	-4.49344	-4.39291	-5.21127
8.83999	∞	-6.44628	-5.66689	-5.57794	-6.03835	-6.11932	-5.86157	-5.46059	-5.62677	-4.77765	-5.70552	-5.66936	-5.09224	-5.29427	-4.91908	-5.14511	-4.71169	-4.91602	-4.7727	-5.17514	-4.65604	-4.96032	-4.65823	-4.76105	-4.49323	-5.02213	-4.61062	-5.01535	-4.60484	-4.84526	-4.56202	-5.28781	-4.65931	-4.50266	-4.79199	-4.74713	-4.58817	-4.50962	-4.78155	-4.37855	-4.99596
8.84999	∞	-6.00973	-5.7063	-5.40131	-6.85792	-6.00746	-5.72729	-5.37721	-6.14993	-4.70617	-5.20929	-5.26407	-4.96983	-5.24494	-5.00387	-4.95116	-4.88125	-4.85218	-4.7799	-4.98092	-4.70893	-4.95869	-4.75407	-4.67128	-4.62915	-4.7522	-4.64756	-4.80147	-4.43404	-4.65042	-4.49352	-4.6018	-4.63673	-4.40198	-5.07542	-4.67649	-4.62227	-4.3978	-4.6384	-4.46295	-5.05328
8.85999	∞	-5.81195	-5.66116	-5.48	-6.50235	-5.95305	-5.49197	-5.25163	-5.64906	-5.06328	-5.17007	-5.37883	-5.11637	-5.51609	-5.0082	-5.14575	-4.93761	-4.84496	-4.74539	-4.82025	-4.66043	-4.79875	-4.6663	-4.76375	-4.66883	-4.9765	-4.65801	-5.04852	-4.68161	-4.86741	-4.36792	-4.83705	-4.62211	-4.38858	-4.66174	-4.74686	-4.63651	-4.32074	-4.72982	-4.47169	-4.78562
8.86999	∞	-5.9607	-5.61396	-5.42402	-6.04016	-6.35959	-5.55099	-5.41274	-5.3879	-4.88557	-5.34626	-5.43596	-5.11439	-5.36277	-4.94233	-5.11736	-4.88293	-4.86066	-4.75546	-4.97308	-4.8122	-4.87333	-4.58652	-4.68458	-4.65426	-4.77147	-4.68865	-4.97472	-4.7798	-4.8367	-4.52827	-4.77313	-4.51545	-4.42809	-4.73585	-4.70035	-4.66778	-4.57145	-4.81276	-4.51131	-4.85871
8.87999	∞	-6.16424	-5.69429	-5.54401	-6.11457	-6.0372	-5.55449	-5.5845	-5.70486	-4.95393	-5.19563	-5.22193	-5.10696	-5.13011	-4.90809	-5.08993	-4.83228	-5.13504	-4.76112	-4.99916	-4.63985	-4.88128	-4.70479	-4.92504	-4.73377	-4.76212	-4.62998	-4.7582	-4.66142	-4.82254	-4.48425	-4.69952	-4.69428	-4.63598	-4.82482	-4.90411	-4.63723	-4.64872	-4.60311	-4.45771	-5.0366
8.88999	∞	-6.07335	-5.63328	-5.53598	-6.01005	-6.01517	-5.68262	-5.42633	-6.08492	-5.17915	-5.21366	-5.4041	-5.07066	-5.45399	-4.99565	-5.60059	-4.94762	-4.88202	-4.81797	-4.94634	-4.63707	-4.86284	-4.76801	-4.75553	-4.63994	-5.17849	-4.74644	-4.82739	-4.64021	-4.84436	-4.59888	-4.852	-4.79706	-4.37993	-4.77249	-4.90173	-4.64103	-4.74197	-4.98957	-4.65015	-4.7858
8.89999	∞	-5.93471	-5.59703	-5.5341	-6.43295	-6.30112	-5.45876	-5.40365	-5.30826	-5.21607	-5.08346	-5.38233	-5.18073	-5.41779	-5.00937	-5.17295	-4.80425	-4.95828	-4.78022	-4.75942	-4.69038	-4.72133	-4.62509	-4.78281	-4.53021	-4.86515	-4.6127	-4.92561	-4.75797	-4.618	-4.39191	-4.85465	-4.7553	-4.58097	-4.6922	-4.95896	-4.69315	-4.63232	-4.50976	-4.53942	-4.70679
8.90999	∞	-6.12953	-5.70165	-5.56007	-6.53172	-5.9985	-5.73079	-5.60179	-5.04918	-6.48168	-5.31122	-5.41058	-5.09152	-5.27949	-5.00459	-5.13743	-4.76444	-4.96288	-4.86239	-4.95844	-4.67855	-4.90686	-4.87094	-4.70911	-4.66833	-4.96867	-4.67151	-4.84441	-4.52042	-4.69808	-4.74531	-4.71837	-4.89709	-4.57916	-4.73388	-5.02561	-4.52824	-4.60783	-4.62394	-4.49537	-4.70943
8.91999	∞	-6.21806	-5.61857	-5.49983	-6.02574	-6.27078	-5.68628	-5.6029	-4.85689	-5.94474	-5.17631	-5.49647	-5.05408	-5.33606	-5.03281	-4.97462	-4.82452	-5.04646	-4.83249	-4.8602	-4.76832	-4.77092	-4.69642	-4.8135	-4.56401	-4.71093	-4.73997	-4.94891	-4.68242	-4.7611	-4.52418	-4.85804	-4.89388	-4.44863	-4.88114	-4.90883	-4.84939	-4.66247	-4.78168	-4.60031	-4.78148
8.92999	∞	-6.15209	-5.67036	-5.4711	-6.0907	-6.58449	-5.77805	-5.59365	-4.55971	-5.69902	-5.23088	-5.31019	-5.13024	-5.1658	-5.04599	-5.12039	-4.91447	-4.89674	-5.04735	-4.98534	-4.77319	-4.92969	-4.86817	-4.85186	-4.67004	-4.91903	-4.70894	-4.78539	-4.61201	-4.76806	-4.56119	-4.65118	-4.9683	-4.56502	-4.76183	-4.91125	-4.60112	-4.47528	-4.5623	-4.39929	-4.65677
8.93999	∞	-6.06297	-5.63698	-5.47082	-6.19948	-5.82442	-5.61038	-5.55609	-4.52454	-5.55604	-5.25446	-5.46432	-5.02656	-5.18574	-5.02963	-5.09735	-4.84843	-4.95096	-4.85859	-4.98837	-4.72044	-4.87099	-4.80708	-4.66673	-4.62607	-4.86145	-4.65632	-4.9009	-4.64842	-5.02303	-4.58868	-4.60096	-4.71598	-4.55083	-4.73874	-4.64041	-4.61796	-4.48851	-4.88675	-4.51264	-4.89687
8.94999	∞	-6.25367	-5.62396	-5.58411	-6.99654	-6.1742	-5.87555	-5.41341	-4.60662	-5.69354	-5.39523	-5.46381	-5.18947	-5.35953	-5.10636	-5.10698	-4.86509	-5.05731	-4.80856	-4.83343	-4.78335	-4.76595	-4.78753	-4.87372	-4.64647	-4.99928	-4.83813	-4.98643	-4.65107	-4.76771	-4.69653	-4.83047	-5.25937	-4.48149	-5.11096	-4.75468	-4.65511	-4.60127	-4.69154	-4.6359	-4.94121
8.95999	∞	-6.28669	-5.66373	-5.49498	-6.21495	-5.99868	-5.6832	-5.55342	-4.84738	-5.5034	-5.1205	-5.60158	-5.19866	-5.42181	-4.97912	-5.06312	-4.97825	-5.02748	-4.88547	-4.81547	-4.75738	-4.83441	-4.73949	-4.81581	-4.766	-4.7475	-4.72052	-4.86609	-4.74989	-4.97082	-4.63199	-4.63356	-5.04801	-4.49787	-4.62797	-4.55341	-4.67786	-4.47195	-4.88869	-4.40745	-5.06129
8.96999	∞	-6.05939	-5.64038	-5.52483	-6.05903	-5.7971	-5.72718	-5.61446	-4.73635	-5.67377	-5.08484	-5.31304	-5.09998	-5.30899	-5.00288	-5.1055	-4.97711	-4.9547	-4.81206	-4.93183	-4.75217	-4.76026	-4.72101	-4.8578	-4.73716	-4.86539	-4.6505	-4.78472	-4.66485	-4.76127	-4.38686	-4.93186	-5.06239	-4.62931	-4.87617	-4.71916	-4.66596	-4.71289	-4.56697	-4.62588	-4.73464
8.97999	∞	-6.05478	-5.68464	-5.49035	-5.82372	-6.45277	-5.62654	-5.66284	-4.99471	-5.90416	-5.24446	-5.38031	-5.04252	-5.2832	-5.05054	-5.19535	-4.68934	-4.87755	-4.93851	-4.89299	-4.81508	-4.83027	-4.84857	-4.74662	-4.56274	-4.96635	-4.77019	-4.81211	-4.60023	-4.84846	-4.7835	-4.94968	-4.75027	-4.57639	-4.55659	-4.94977	-4.46179	-4.47506	-4.80097	-4.53676	-4.97817
8.98999	∞	-6.00545	-5.62893	-5.49806	-6.46802	-6.24461	-5.6868	-6.08185	-5.25128	-6.00951	-5.18128	-5.69711	-4.97605	-5.21894	-5.07115	-5.26047	-4.9534	-5.0031	-4.84078	-4.87443	-4.72696	-4.75533	-4.81147	-4.73283	-4.68281	-4.94125	-4.83961	-4.93053	-4.54752	-5.02419	-4.59247	-4.84936	-4.56451	-4.62383	-4.81783	-4.69812	-4.59644	-4.66396	-4.75643	-4.45336	-5.41786
8.99999	∞	-6.02846	-5.63193	-5.54775	-5.94006	-6.58288	-5.57543	-6.7425	-5.28675	-5.61142	-5.22757	-5.28044	-4.96001	-5.01803	-5.06833	-5.13861	-4.89249	-5.00016	-4.84446	-4.99547	-4.72195	-4.90764	-4.69917	-4.78413	-4.69021	-5.02307	-4.7299	-4.76389	-4.52856	-4.76405	-4.61317	-4.86304	-4.66899	-4.61179	-4.88201	-4.99242	-4.66047	-4.64912	-4.70485	-4.63062	-5.0488
9.00999	∞	-6.09422	-5.63474	-5.55365	-6.47832	-5.99616	-5.59205	-5.82097	-6.10776	-5.36534	-5.20336	-5.66006	-5.14212	-5.3745	-4.99864	-5.38341	-4.92943	-5.06807	-4.86956	-4.85147	-4.85914	-4.90663	-4.70934	-4.89778	-4.72634	-5.02643	-4.64783	-5.01643	-4.69487	-5.2376	-4.63002	-4.6708	-4.74948	-4.61635	-4.81618	-4.8659	-4.63303	-4.58888	-4.91111	-4.52209	-4.76481
9.01999	∞	-5.98054	-5.73741	-5.49968	-6.51908	-5.98187	-5.91992	-5.80768	-6.56781	-5.36065	-5.17424	-5.45007	-5.10861	-5.42143	-4.89633	-5.14791	-4.96336	-4.90155	-4.91278	-4.94755	-4.82811	-4.81857	-4.81512	-4.80931	-4.70243	-4.93591	-4.5887	-5.27301	-4.67654	-4.94168	-4.54075	-4.6741	-4.73167	-4.55995	-5.01915	-4.75503	-4.7559	-4.6696	-5.12159	-4.52993	-4.66604
9.02999	∞	-6.01378	-5.77483	-5.51075	-6.16855	-6.1077	-5.64973	-5.18352	-6.19926	-5.59233	-5.17565	-5.46883	-5.13521	-5.2383	-5.02358	-5.17063	-4.97088	-5.01158	-4.93723	-4.89538	-4.6829	-4.8266	-4.84155	-4.93804	-4.73614	-4.84755	-4.78206	-4.81495	-4.65529	-4.72363	-4.61522	-4.83429	-4.66698	-4.68275	-4.78378	-4.76046	-4.70556	-4.66605	-4.71129	-4.67704	-4.64629
9.03999	∞	-6.08302	-5.68939	-5.59443	-6.83864	-5.98737	-5.66643	-5.18209	-5.71422	-5.40277	-5.36763	-5.44272	-5.14649	-5.26898	-5.16339	-5.18795	-4.96695	-4.97784	-4.89814	-5.10598	-4.69973	-5.0152	-4.89401	-4.84249	-4.76454	-4.96187	-4.83351	-4.88523	-4.67867	-4.82634	-4.78395	-4.73648	-4.72685	-4.70695	-4.95579	-4.81455	-4.72903	-4.64229	-4.86777	-4.53762	-4.46869
9.04999	∞	-6.04175	-5.69493	-5.56447	-6.21407	-6.33949	-5.5352	-4.57312	-5.97903	-5.58067	-5.38281	-5.54764	-5.13693	-5.32084	-5.06196	-5.26055	-4.87164	-5.05535	-4.90864	-4.86017	-4.82755	-4.81735	-4.76785	-4.81729	-4.65745	-5.01066	-4.72745	-5.03734	-4.66528	-4.9542	-4.64517	-5.00515	-4.94253	-4.69303	-4.84238	-4.83427	-4.69364	-4.55735	-4.84158	-4.57134	-4.66573
9.05999	∞	-6.07651	-5.68	-5.5621	-5.99642	-6.68799	-5.7764	-4.63718	-5.50745	-5.57615	-5.35805	-5.46645	-5.05522	-5.32447	-5.02867	-5.22004	-4.96192	-5.00358	-4.86999	-4.82952	-4.81802	-4.92327	-4.81524	-4.78087	-4.65083	-4.98746	-4.69326	-5.12127	-4.68847	-5.04881	-4.70191	-4.7913	-4.70383	-4.66333	-5.08457	-5.11143	-4.70398	-4.81338	-4.89737	-4.42151	-4.79769
9.06999	∞	-6.51745	-5.61235	-5.54573	-7.05025	-6.16287	-5.62864	-4.74544	-5.68656	-5.75604	-5.09196	-5.53095	-4.9767	-5.42038	-5.00716	-5.18906	-4.97936	-5.19766	-4.85483	-5.01882	-4.70406	-4.9713	-4.75811	-4.96147	-4.74934	-4.99877	-4.76471	-5.2656	-4.50875	-4.90668	-4.56889	-4.87009	-4.75999	-4.80379	-5.1147	-4.76502	-4.86546	-4.49186	-4.91239	-4.50488	-4.58966
9.07999	∞	-6.20354	-5.63347	-5.51999	-6.27275	-6.12401	-5.70626	-4.93274	-5.60093	-5.63588	-5.1174	-5.38337	-5.19248	-5.7026	-5.25067	-5.21979	-4.94919	-4.99278	-4.95319	-5.02103	-4.83553	-4.9941	-4.81639	-4.75532	-4.77939	-4.91393	-4.98238	-5.27086	-4.82024	-4.93237	-4.61455	-4.72663	-4.79721	-4.71606	-4.96887	-5.17872	-4.79433	-4.65405	-4.73735	-4.52611	-4.76206
9.08999	∞	-6.29078	-5.74437	-5.55772	-6.52178	-5.91292	-5.94191	-4.94172	-5.48561	-5.65179	-5.21756	-5.66807	-5.11331	-5.37316	-5.04633	-5.21454	-5.0015	-5.02281	-5.01063	-4.87387	-4.68362	-4.86167	-4.8993	-4.94684	-4.79456	-4.9004	-4.70902	-5.02668	-4.64025	-4.91761	-4.6185	-4.8685	-4.67377	-4.62605	-5.01402	-4.76574	-4.85692	-4.687	-4.82145	-4.58646	-4.94053
9.09999	∞	-6.33265	-5.75385	-5.49694	-6.59442	-6.27617	-5.67493	-5.21428	-5.44791	-5.56961	-5.12114	-5.3407	-5.17412	-5.35873	-4.98803	-5.1528	-4.95918	-4.9782	-4.96528	-4.92684	-4.84497	-4.87002	-4.94316	-4.82206	-4.74199	-4.93861	-4.72159	-4.95545	-4.65981	-4.94447	-4.48711	-5.00144	-4.58468	-4.70622	-4.96695	-4.87268	-4.71038	-4.63665	-4.72498	-4.60903	-5.2786
9.10999	∞	-6.08282	-5.60138	-5.49454	-6.25509	-6.28516	-6.94996	-5.47075	-5.36171	-5.58224	-5.16065	-5.36427	-5.03895	-5.065	-5.16358	-5.18296	-4.93984	-5.1429	-4.82673	-4.89386	-4.8037	-4.86174	-4.63483	-4.94025	-4.75559	-4.89834	-4.82098	-4.84871	-4.59778	-4.95607	-4.56101	-4.86766	-4.6215	-4.66355	-5.18467	-5.13425	-4.73032	-4.52553	-4.64738	-4.69788	-4.94934
9.11999	∞	-5.95726	-5.77667	-5.52041	-6.0115	-6.13241	-6.51512	-6.59581	-5.92822	-5.3473	-5.2108	-5.23319	-5.18689	-5.26318	-5.12864	-5.14436	-4.97268	-5.01701	-4.93971	-5.04672	-4.8417	-4.92441	-4.77502	-4.88561	-4.6902	-4.96563	-4.87265	-5.01736	-4.69184	-4.71963	-4.599	-4.64438	-5.06599	-4.69232	-5.21451	-4.76378	-4.71654	-4.73265	-5.05529	-4.41642	-4.93187
9.12999	∞	-6.04012	-5.60777	-5.5467	-6.04639	-6.477	-6.58795	-5.5243	-5.6722	-5.43945	-5.38868	-5.62212	-5.28392	-5.26125	-5.0297	-5.29027	-5.00385	-5.07846	-4.88395	-5.03769	-4.83226	-4.99953	-4.80167	-4.91665	-4.67866	-5.05655	-4.65429	-4.97994	-4.8348	-4.9595	-4.63634	-4.765	-4.7733	-4.4919	-4.87919	-5.26731	-4.45699	-4.49358	-4.9297	-4.56762	-5.05726
9.13999	∞	-6.22994	-5.71257	-5.44211	-6.15053	-6.74652	-5.74954	-5.77692	-5.5416	-5.57835	-5.22547	-5.22738	-5.25912	-5.214	-5.05051	-5.21375	-4.98831	-5.04139	-5.03325	-4.98579	-4.76503	-4.95283	-4.83775	-4.83533	-4.71145	-4.92855	-4.85645	-4.94322	-4.82541	-4.73759	-4.59138	-4.80706	-4.77167	-4.64892	-5.29995	-4.90258	-4.60112	-4.49286	-4.70026	-4.55129	-4.86905
9.14999	∞	-6.09242	-5.7063	-5.51735	-6.78747	-6.04412	-5.56175	-5.9626	-5.32221	-5.60712	-5.28508	-5.60961	-5.14135	-5.34592	-5.11551	-5.17823	-4.89948	-5.04083	-4.92655	-5.00544	-4.90298	-4.97632	-4.83731	-4.95979	-4.65078	-5.03981	-4.7861	-5.03699	-4.70846	-4.92829	-4.64033	-4.86929	-4.65556	-4.61478	-4.85252	-4.86825	-4.73199	-4.62935	-4.89349	-4.66871	-4.73947
9.15999	∞	-5.96708	-5.72191	-5.56478	-6.36017	-6.27085	-5.0707	-5.58595	-5.51551	-5.60692	-5.38022	-5.50188	-5.18053	-5.32127	-5.1164	-5.24249	-5.01833	-4.87329	-4.89044	-4.94931	-4.95981	-4.93135	-4.85164	-4.7209	-4.77214	-4.97105	-4.78787	-5.04709	-4.69308	-4.81778	-4.72877	-4.81229	-4.70125	-4.65579	-4.97615	-5.21536	-4.74338	-4.66072	-4.9132	-4.55669	-4.97091
9.16999	∞	-5.98403	-5.61737	-5.52675	-6.62529	-6.57657	-4.70088	-5.81751	-5.41683	-5.49818	-5.38227	-5.56107	-5.20513	-5.40714	-4.92168	-5.1171	-4.9095	-5.04204	-4.90015	-4.91436	-4.78313	-4.88096	-4.84343	-4.84933	-4.83876	-5.04663	-4.67007	-5.06336	-4.74229	-4.79352	-4.71467	-4.90959	-4.69042	-4.68898	-5.05192	-5.05123	-4.79478	-4.61931	-4.77814	-4.52303	-4.7848
9.17999	∞	-5.99556	-5.73673	-5.58119	-6.86962	-5.8968	-4.60096	-5.89797	-5.47178	-5.6932	-5.31775	-5.43959	-5.18625	-5.43641	-5.01407	-5.04211	-5.01918	-5.03855	-4.95862	-5.09852	-4.95505	-4.96153	-4.94465	-4.92553	-4.79583	-4.77461	-4.68855	-5.11704	-4.75357	-5.09492	-4.68379	-5.41232	-4.81902	-4.7254	-5.36379	-4.61329	-4.70981	-4.75434	-4.76976	-4.67167	-4.92567
9.18999	∞	-6.08767	-5.7154	-5.64757	-6.40409	-6.0239	-4.62901	-5.8164	-5.53557	-5.67533	-5.12865	-5.64169	-5.17038	-5.31478	-5.08688	-5.31901	-5.00048	-5.24804	-4.91672	-5.13879	-4.84369	-5.05878	-4.78018	-5.06038	-4.7864	-4.95621	-4.8575	-5.27332	-4.59878	-5.04673	-4.69155	-5.06192	-4.93818	-4.79974	-5.6413	-4.83606	-4.79451	-4.78338	-4.97442	-4.66141	-4.87295
9.19999	∞	-6.40503	-5.62372	-5.52312	-6.18465	-6.00271	-4.90247	-5.86467	-5.50589	-5.36684	-5.32205	-5.42903	-5.22175	-5.35665	-5.09805	-5.32704	-4.94461	-5.2932	-4.86151	-5.05649	-4.76995	-5.03246	-4.7727	-5.1458	-4.76016	-5.09788	-4.82136	-4.94819	-4.72776	-5.0131	-4.73172	-4.82334	-4.69197	-4.72559	-4.87254	-4.99765	-4.72451	-4.66175	-4.99023	-4.6555	-4.86302
9.20999	∞	-6.00204	-5.73696	-5.56767	-6.23362	-6.60724	-5.01685	-5.64847	-5.54343	-5.3637	-5.30083	-5.82409	-5.18376	-5.34132	-5.0671	-5.26518	-4.98994	-5.30089	-5.04117	-5.06924	-4.97862	-4.8704	-4.93203	-5.12403	-4.83403	-5.11302	-4.78501	-4.91752	-4.76038	-5.02377	-4.70017	-4.76178	-4.90302	-4.62147	-5.18095	-5.13168	-4.80162	-4.68917	-4.79678	-4.59763	-5.12995
9.21999	∞	-6.07832	-5.66337	-5.47561	-8.9529	-6.07135	-5.41107	-5.70942	-5.56323	-5.46292	-5.29194	-5.74187	-5.20545	-5.37103	-5.04058	-5.13253	-5.06395	-5.06834	-4.89356	-4.98412	-4.95395	-4.93099	-4.84634	-4.96144	-4.82418	-4.85666	-4.7604	-5.08917	-4.79755	-4.9768	-4.57983	-4.82852	-4.76522	-4.65875	-5.03025	-4.87563	-5.00158	-4.6627	-4.8389	-4.67656	-5.05166
9.22999	∞	-6.08992	-5.79052	-5.51366	-5.83456	-6.80542	-5.72533	-5.91348	-5.7578	-5.63409	-5.24809	-5.52412	-5.25048	-5.60611	-5.13641	-5.47905	-5.03481	-4.98252	-4.98877	-4.98447	-4.78775	-5.04933	-4.91019	-4.84162	-4.92567	-5.12093	-4.86787	-5.28863	-4.83325	-4.95022	-4.7431	-5.07757	-4.97544	-4.72072	-4.9815	-5.01069	-4.70378	-4.71918	-4.92058	-4.74752	-4.85744
9.23999	∞	-5.96104	-5.74551	-5.53661	-6.53153	-6.50246	-5.91931	-5.64782	-5.59589	-5.58245	-5.2551	-5.90764	-5.1497	-5.28973	-5.11557	-5.38906	-5.04305	-5.02372	-4.98337	-4.9942	-4.83735	-4.97342	-4.92324	-4.91475	-4.81358	-5.18062	-4.80656	-5.07445	-4.68736	-5.53831	-4.73863	-4.94817	-4.82924	-4.56875	-4.90726	-5.10888	-4.68401	-4.63926	-5.02081	-4.72039	-5.02962
9.24999	∞	-6.34829	-5.79124	-5.61718	-6.59611	-6.62192	-6.15998	-5.68093	-5.55135	-5.81796	-5.3594	-5.48962	-5.07505	-5.75364	-5.1537	-5.28506	-4.97293	-5.05351	-4.92537	-5.18121	-4.82924	-4.99698	-4.86776	-4.89415	-4.74148	-4.98162	-4.95003	-5.42718	-4.64976	-4.95065	-4.81951	-5.05208	-4.94329	-4.7088	-4.93065	-5.02475	-4.9132	-4.62629	-4.97289	-4.64294	-5.12683
9.25999	∞	-6.07966	-5.73105	-5.60092	-7.2929	-6.15528	-5.77816	-5.67197	-5.49986	-5.85249	-5.54588	-5.76005	-5.19459	-5.50031	-4.9693	-5.29415	-4.99534	-5.16533	-4.86675	-5.12411	-4.84482	-4.97172	-4.89842	-4.97662	-4.76846	-5.15985	-4.68447	-5.47986	-4.73887	-5.14506	-4.71432	-5.09043	-4.94103	-4.63967	-4.85632	-5.18009	-4.74905	-4.75882	-4.82747	-4.75191	-5.6597
9.26999	∞	-6.45344	-5.8028	-5.55185	-6.35014	-6.18524	-5.76103	-5.59484	-5.76901	-5.68397	-5.436	-5.47872	-5.23324	-5.47685	-5.11105	-5.43991	-5.04896	-5.21565	-4.97025	-5.15105	-4.8378	-4.99654	-4.86557	-5.08769	-4.79781	-5.0478	-4.94745	-5.02854	-4.74826	-5.13808	-4.86444	-5.04386	-4.92592	-4.69421	-5.14502	-5.05113	-4.71975	-4.74908	-5.48612	-4.76624	-5.58688
9.27999	∞	-6.09772	-5.72736	-5.53267	-6.51886	-5.47934	-6.16035	-5.70046	-5.50478	-5.44907	-5.3735	-5.5411	-5.31496	-5.62507	-5.12298	-5.2753	-5.0699	-5.19346	-4.99065	-5.12342	-5.03042	-5.07624	-4.90912	-5.00186	-4.88911	-5.18178	-4.812	-5.38663	-4.92969	-5.16991	-4.80777	-4.75868	-4.96269	-4.71203	-4.96272	-5.53272	-4.93496	-4.82819	-5.01871	-4.66656	-5.51168
9.28999	∞	-6.12771	-5.66969	-5.5582	-6.48272	-5.32595	-5.83373	-5.74434	-5.58229	-5.87555	-5.53192	-5.36972	-5.27109	-5.74213	-4.99944	-5.24252	-5.02929	-5.09801	-5.0069	-5.03878	-4.89199	-4.97934	-4.86703	-4.84407	-4.90076	-5.07731	-4.79139	-5.28627	-4.76491	-4.84451	-4.80369	-5.32928	-4.95113	-4.71436	-5.03527	-5.08224	-4.7372	-4.78682	-5.06201	-4.73547	-4.91264
9.29999	∞	-6.08811	-5.80633	-5.58708	-6.61845	-4.73854	-5.91067	-5.53835	-5.60583	-5.57159	-5.35735	-5.67116	-5.1171	-5.56648	-5.22529	-5.3621	-5.05543	-5.12432	-4.95938	-5.038	-4.83127	-4.86792	-4.80316	-4.99335	-4.86312	-5.14643	-4.983	-5.23037	-4.74551	-5.00214	-4.7474	-5.0314	-4.94419	-4.69943	-5.17092	-5.4234	-4.82988	-4.78291	-5.04674	-4.64914	-5.20574
9.30999	∞	-6.0184	-5.73964	-5.55192	-6.29591	-5.06309	-5.78968	-5.67631	-5.67235	-5.52933	-5.30118	-5.62883	-5.15223	-5.77641	-5.08194	-5.46163	-5.08548	-4.97772	-5.03379	-5.26834	-4.83264	-5.10405	-4.8811	-4.90943	-4.77737	-5.28248	-4.74452	-5.68569	-4.86526	-5.11413	-4.70484	-4.87436	-4.97163	-4.80572	-4.95057	-5.25479	-4.82274	-4.56514	-4.86406	-4.60517	-5.35456
9.31999	∞	-6.20306	-5.72329	-5.6125	-7.46872	-4.82793	-5.81438	-5.63531	-5.61488	-5.62849	-5.35864	-5.82298	-5.16546	-5.43109	-5.22356	-5.23906	-5.0693	-5.21983	-5.04547	-4.99851	-5.02259	-4.90651	-4.96039	-5.09312	-4.82422	-5.00135	-4.98723	-5.06045	-4.73782	-5.16922	-4.73303	-5.09393	-4.80237	-4.61797	-5.07161	-5.19938	-4.79827	-4.79101	-4.90435	-4.79009	-4.90225
9.32999	∞	-6.14976	-5.77873	-5.58309	-6.33078	-4.76861	-5.90929	-5.73379	-5.57258	-5.90789	-5.40871	-5.78718	-5.31398	-5.39976	-5.24463	-5.41346	-4.97213	-5.42226	-4.95755	-5.0693	-4.98765	-5.0578	-4.85096	-5.07917	-4.79236	-5.10136	-4.91568	-5.23496	-4.87041	-5.27174	-4.78452	-5.08347	-4.85468	-4.62806	-5.29165	-5.2463	-4.99424	-4.82029	-5.04216	-4.58184	-5.06637
9.33999	∞	-6.38791	-5.86201	-5.59491	-7.532	-5.44514	-5.74102	-5.64881	-5.65925	-5.81718	-5.42854	-5.73215	-5.24819	-5.46458	-5.13752	-5.32114	-5.14501	-5.23575	-4.94203	-5.03347	-4.80246	-4.92845	-4.84403	-4.99994	-4.8291	-5.24063	-4.85009	-5.29183	-4.75889	-5.05567	-4.7902	-4.86384	-4.86907	-4.6606	-4.99129	-5.26246	-4.75034	-4.66833	-5.02496	-4.81234	-5.14222
9.34999	∞	-6.12289	-5.75919	-5.60218	-6.29512	-6.20188	-5.63291	-5.49609	-5.61705	-5.57919	-5.47778	-5.61851	-5.29616	-5.48234	-5.06077	-5.48779	-5.14457	-5.09857	-4.97137	-5.11928	-4.89832	-5.04017	-4.93402	-4.92357	-4.95625	-5.26796	-4.77552	-5.5573	-4.83488	-5.10955	-4.70449	-4.9887	-5.00405	-4.63832	-4.94886	-4.99749	-4.78814	-4.7692	-5.29396	-4.6539	-4.95927
9.35999	∞	-6.24637	-5.72452	-5.50714	-6.24963	-6.43446	-5.86103	-5.57077	-5.42083	-5.55521	-5.40769	-5.61909	-5.18485	-5.39752	-5.30391	-5.34036	-4.95366	-5.19147	-4.88791	-5.19431	-4.876	-5.00211	-4.80487	-5.04673	-4.79141	-5.11273	-5.12398	-5.52806	-4.72701	-5.29957	-4.84996	-5.06607	-4.90133	-4.67409	-5.39325	-5.21009	-4.72678	-4.70927	-5.11597	-4.76899	-5.38345
9.36999	∞	-6.05971	-5.71053	-5.64668	-6.10104	-6.61412	-5.91404	-5.61496	-5.77183	-5.68098	-5.36908	-5.56031	-5.11461	-5.48868	-5.09082	-5.39226	-5.17827	-5.30066	-4.92748	-5.20149	-4.86868	-5.06511	-4.83767	-5.04442	-4.93359	-5.21642	-4.8238	-5.35084	-4.70085	-5.02708	-4.7848	-5.28573	-4.8948	-4.76833	-5.13901	-5.18086	-4.77064	-4.76357	-5.00702	-4.59495	-5.47545
9.37999	∞	-6.14594	-5.7905	-5.5564	-6.05642	-7.20048	-5.8312	-5.53102	-5.59794	-5.68759	-5.48113	-5.91369	-5.2164	-5.29511	-5.14551	-5.4118	-5.03702	-5.23394	-5.04367	-5.21686	-4.9713	-5.11345	-4.94542	-4.99615	-4.79239	-5.1936	-5.01811	-4.98131	-4.78297	-5.2476	-4.83992	-5.17708	-4.96925	-4.72413	-5.14674	-5.03442	-4.77228	-4.813	-5.46345	-4.70778	-5.28647
9.38999	∞	-5.96974	-5.72249	-5.62786	-6.53144	-6.64824	-6.12432	-5.70524	-5.59028	-5.53448	-5.30678	-5.94529	-5.14122	-5.35627	-5.14821	-5.29989	-5.06454	-5.13317	-5.01147	-5.06035	-4.85065	-4.97404	-4.89469	-5.00338	-4.85245	-5.14819	-4.90676	-5.14233	-4.76595	-5.2412	-4.77183	-4.99748	-4.7844	-4.70511	-5.23276	-5.16274	-4.81183	-4.69198	-4.92996	-4.61577	-4.98341
9.39999	∞	-6.37682	-5.79458	-5.63595	-6.87891	-6.4741	-5.82075	-5.74154	-5.77702	-5.71893	-5.46624	-6.07954	-5.22142	-5.48273	-5.15827	-5.38673	-5.08171	-5.00459	-5.03304	-5.14766	-4.89707	-5.01575	-4.90535	-4.88184	-4.8607	-5.1584	-4.8571	-5.12965	-4.73375	-5.73691	-4.81043	-4.90683	-5.00224	-4.77595	-5.13191	-5.31369	-4.93642	-4.74673	-5.84445	-4.69648	-5.46512
9.40999	∞	-5.93939	-5.76358	-5.59393	-5.66744	-7.22438	-6.0483	-5.71549	-5.66929	-5.7046	-5.40507	-5.51999	-5.17279	-6.10833	-5.22325	-5.43887	-5.04168	-5.08317	-4.95219	-5.05197	-4.92155	-4.97378	-4.86112	-4.94893	-4.80423	-5.22123	-4.92321	-5.95244	-4.75355	-4.86258	-4.83467	-5.13548	-4.93209	-4.71267	-5.40671	-4.86049	-4.81567	-4.73092	-5.15826	-4.76036	-5.66953
9.41999	∞	-6.01342	-5.73146	-5.61334	-5.76886	-6.80474	-5.83017	-6.00226	-5.77059	-5.59714	-5.384	-5.61455	-5.2428	-5.52271	-5.15885	-5.62253	-5.05312	-5.27839	-4.89636	-5.18626	-4.97799	-5.12676	-4.84913	-5.00407	-4.91451	-5.35132	-4.86818	-5.2767	-4.87627	-4.93588	-4.72492	-4.85126	-5.18241	-4.93287	-5.2068	-5.14053	-4.78601	-4.75345	-4.97895	-4.7601	-5.08159
9.42999	∞	-6.30744	-5.81948	-5.54474	-5.34208	-7.44001	-5.80529	-5.64348	-5.53475	-5.80373	-5.45762	-5.71066	-5.27783	-5.66692	-5.25353	-5.24817	-5.00726	-5.20522	-5.11973	-5.25738	-4.9621	-5.15395	-4.94771	-5.09745	-4.81501	-5.13669	-5.00046	-5.52525	-4.86717	-5.35464	-4.89829	-5.18091	-5.02417	-4.73041	-5.09202	-5.12891	-4.91157	-4.71617	-4.83403	-4.68327	-5.14985
9.43999	∞	-6.68866	-5.85635	-5.5756	-4.77757	-6.70533	-5.83703	-5.69094	-5.62563	-6.0899	-5.3714	-5.657	-5.28565	-5.50002	-5.19692	-5.39804	-5.16247	-5.23423	-5.09487	-5.06183	-4.79532	-5.03601	-5.05258	-5.02582	-4.90058	-5.25483	-4.89833	-5.22547	-4.76751	-5.12074	-4.78243	-5.15797	-4.92518	-4.69496	-5.35387	-5.17544	-5.13501	-4.77192	-4.819	-4.65503	-5.41302
9.44999	∞	-6.47979	-5.67796	-5.68195	-5.23202	-6.7591	-5.68728	-5.88171	-5.59805	-5.80687	-5.50718	-5.67943	-5.3011	-5.48093	-5.27246	-5.3162	-5.06918	-5.25398	-4.96617	-5.01101	-4.96955	-5.05	-4.93967	-4.95916	-4.80262	-4.98604	-4.83918	-5.31483	-4.85433	-5.40418	-4.92033	-5.05651	-4.89017	-4.80406	-4.97524	-4.93543	-5.0008	-4.77185	-5.11619	-4.73033	-5.00644
9.45999	∞	-6.77881	-5.72487	-5.6561	-5.18148	-6.33521	-5.91079	-5.66418	-5.54741	-5.69511	-5.55515	-5.4835	-5.26747	-5.5954	-5.15952	-5.30562	-5.15388	-5.22753	-5.0591	-5.20402	-4.82612	-5.07043	-4.90353	-5.04403	-4.93581	-5.14196	-4.9129	-5.26335	-4.80455	-4.97439	-4.91539	-4.95379	-4.87944	-4.75502	-5.34437	-5.0247	-4.94562	-4.8462	-5.26004	-4.68189	-4.80935
9.46999	∞	-6.47712	-5.81416	-5.66768	-5.76425	-8.12266	-5.74793	-5.69864	-5.52627	-5.77161	-5.42792	-5.61828	-5.1501	-5.42827	-5.16037	-5.34286	-4.95681	-5.20919	-5.01704	-5.16973	-4.922	-5.02221	-4.86927	-4.99976	-4.75586	-5.19229	-4.84025	-5.16629	-4.70226	-4.9786	-4.83224	-5.05969	-4.92055	-4.83687	-4.87295	-5.05487	-4.83957	-4.65969	-4.95253	-4.61007	-4.98228
9.47999	∞	-6.22546	-5.81634	-5.59959	-6.34209	-6.6171	-6.06711	-5.60301	-5.76961	-5.74545	-5.28701	-5.58106	-5.11162	-5.42014	-5.24127	-5.58806	-5.09538	-5.21984	-5.00063	-5.07346	-4.97944	-4.94414	-4.99479	-5.06951	-4.88297	-5.32279	-4.96437	-5.20094	-4.77728	-5.06966	-4.81113	-5.07712	-4.93651	-4.70535	-5.31801	-5.14403	-4.88362	-4.81729	-5.024	-4.74073	-5.23341
9.48999	∞	-6.04412	-5.70656	-5.68595	-7.87162	-5.92623	-5.98086	-5.58721	-5.54187	-5.63643	-5.39725	-5.59672	-5.31257	-5.32349	-5.18387	-5.46243	-5.08621	-5.11144	-4.91675	-5.15545	-4.94661	-5.02808	-4.81784	-5.04275	-4.89634	-5.38314	-4.84535	-5.09258	-4.92336	-4.85981	-4.8234	-4.8741	-4.92397	-4.81612	-5.22006	-5.19617	-4.71796	-4.76972	-4.89419	-4.77683	-4.71259
9.49999	∞	-6.32428	-5.7145	-5.59095	-6.50618	-6.61862	-5.84788	-5.58494	-5.52344	-5.69452	-5.3518	-5.63313	-5.29842	-5.40292	-5.24717	-5.25785	-5.14426	-5.1508	-5.07929	-5.08788	-4.92547	-5.08145	-5.10027	-4.8622	-4.87172	-4.99622	-4.87304	-5.03854	-4.90858	-5.01574	-4.78548	-5.06883	-4.85965	-4.64839	-5.0984	-5.06926	-4.75203	-4.6171	-5.04057	-4.78352	-5.16621
9.50999	∞	-6.29004	-5.77738	-5.64454	-6.89829	-6.02755	-5.73633	-5.66527	-5.62662	-5.63957	-5.34218	-5.65311	-5.2051	-5.44389	-5.15291	-5.4632	-4.90053	-5.10927	-4.97047	-5.12876	-4.79451	-5.14787	-4.89028	-4.9948	-4.67826	-5.0716	-4.95958	-5.20988	-4.75713	-5.03254	-4.76977	-4.91551	-4.95407	-4.69387	-4.98056	-5.09847	-4.63509	-4.77947	-4.8983	-4.62555	-4.7367
9.51999	∞	-5.99908	-5.86078	-5.64868	-6.99855	-6.81839	-5.85715	-5.55652	-5.55729	-5.78224	-5.4728	-5.46308	-5.29089	-5.53954	-5.2369	-5.09724	-5.08231	-5.16085	-4.92929	-5.15417	-4.85425	-5.10797	-4.88707	-4.94351	-4.86284	-5.03319	-4.96937	-5.0465	-4.79272	-4.89671	-4.77528	-5.33159	-4.8502	-4.76018	-4.89018	-4.96202	-4.81275	-4.56929	-4.82658	-4.78356	-5.92102
9.52999	∞	-6.16871	-5.85855	-5.60188	-6.41144	-7.60509	-5.73888	-5.51834	-5.65568	-5.65293	-5.43825	-5.41521	-5.19355	-5.46254	-5.18734	-5.20052	-5.01747	-5.11457	-5.00625	-5.24217	-4.96848	-5.14348	-4.96006	-5.02904	-4.75251	-5.00082	-4.87782	-5.11569	-4.83245	-4.93402	-4.86839	-4.96426	-4.93037	-4.58648	-4.93944	-4.84376	-4.66626	-4.72192	-4.70698	-4.63037	-4.98566
9.53999	∞	-6.29539	-5.7572	-5.76683	-6.62679	-6.05225	-5.72775	-5.54749	-5.52514	-5.58097	-5.48801	-5.49902	-5.26393	-5.4389	-5.19307	-5.31141	-5.16722	-5.31039	-4.98618	-5.16218	-4.96521	-5.15808	-4.92313	-5.00258	-5.00473	-5.09156	-4.89534	-5.25097	-4.72343	-5.11401	-4.81082	-4.9683	-4.76378	-4.65712	-4.83259	-4.93442	-4.67308	-4.84134	-4.89795	-4.68757	-5.02798
9.54999	∞	-6.20475	-5.73611	-5.86341	-7.60477	-6.50876	-5.90583	-5.63299	-5.61879	-5.79689	-5.43882	-5.42079	-5.17275	-5.38926	-5.1941	-5.2373	-5.08631	-5.20249	-5.03488	-5.04499	-4.94377	-5.08445	-4.9861	-4.98052	-4.93391	-5.08597	-4.8971	-5.22643	-4.86489	-4.94784	-4.76261	-5.11812	-4.91742	-4.59457	-5.2707	-5.06939	-4.98064	-4.59616	-4.88504	-4.65434	-5.27459
9.55999	∞	-6.13367	-5.7001	-5.76672	-7.11764	-7.2621	-5.95342	-5.64574	-5.6104	-5.67624	-5.3966	-5.40809	-5.2731	-5.51293	-5.15713	-5.17148	-4.96405	-5.13072	-5.15713	-5.21241	-5.01825	-5.11629	-5.00411	-4.84886	-4.73981	-5.07051	-4.89944	-5.1904	-4.82784	-4.90565	-4.77829	-4.98891	-4.86862	-4.80212	-5.40384	-5.2055	-4.9938	-4.88733	-5.08676	-4.61129	-7.1401
9.56999	∞	-6.50923	-5.83982	-6.4262	-6.71882	-6.94156	-5.89468	-5.64422	-5.57269	-5.55106	-5.57906	-5.58723	-5.23092	-5.4683	-5.17862	-5.38216	-5.13218	-5.26292	-4.97968	-5.14796	-5.01263	-5.03726	-4.85706	-5.09486	-4.9233	-5.25235	-4.90898	-5.31702	-4.78762	-5.01722	-4.87638	-4.92893	-4.79804	-4.72259	-4.88217	-5.29407	-4.77974	-4.86295	-5.56471	-4.60321	-5.07823
9.57999	∞	-6.2348	-5.7571	-5.18277	-6.20547	-6.41375	-5.69718	-5.72356	-5.6704	-5.60479	-5.45731	-5.66699	-5.19341	-5.59859	-5.13277	-5.41015	-5.0516	-5.19919	-5.04308	-5.03841	-5.01536	-5.02246	-4.94737	-5.08549	-4.85738	-5.11971	-4.85447	-5.26748	-4.70857	-4.97281	-4.86321	-4.98232	-5.13468	-4.62096	-5.0767	-5.00046	-4.82195	-4.8096	-5.10198	-4.65817	-5.26154
9.58999	∞	-6.17409	-5.7052	-6.37402	-6.76095	-6.86006	-5.76282	-5.59464	-5.69681	-5.71873	-5.58705	-5.62449	-5.18817	-5.67173	-5.12797	-5.32828	-5.13798	-5.23058	-5.11934	-5.08953	-5.0614	-4.99775	-4.94112	-5.09686	-4.89089	-5.19165	-4.89686	-5.40052	-4.75521	-5.0426	-4.94032	-5.20715	-4.85424	-4.81983	-5.01327	-5.56535	-4.94971	-4.74938	-5.0619	-4.71453	-5.22593
9.59999	∞	-6.33146	-5.76566	-5.78816	-6.57781	-6.53491	-5.82015	-5.67099	-5.71598	-5.60803	-5.42405	-5.50672	-5.25069	-5.25251	-5.26438	-5.28127	-5.12167	-5.35957	-4.928	-5.15434	-4.98696	-5.02767	-4.83547	-5.25441	-4.81779	-5.059	-5.02749	-5.04896	-4.84939	-5.05481	-4.81922	-4.97359	-4.94602	-4.69747	-4.99548	-5.02802	-4.79629	-4.77766	-4.94066	-4.8409	-5.15809
9.60999	∞	-6.57844	-5.73963	-5.68311	-6.74254	-6.56132	-5.88109	-5.61486	-5.6332	-5.55625	-5.34773	-5.61533	-5.36943	-5.43351	-5.25426	-5.33997	-5.07421	-5.01296	-5.00958	-5.06203	-4.85178	-5.13973	-4.95554	-5.02826	-4.91316	-5.13932	-4.96472	-5.15342	-4.94601	-5.1466	-4.84424	-4.91737	-4.91303	-4.71286	-5.14931	-5.09482	-4.80078	-4.76154	-4.97042	-4.63381	-5.1138
9.61999	∞	-6.48929	-5.71208	-5.64719	-6.45583	-6.05313	-5.85921	-5.58063	-5.85002	-5.45724	-5.35604	-5.52313	-5.25926	-5.68135	-5.20375	-5.58893	-5.05129	-5.11701	-5.10946	-5.00837	-4.94315	-4.93231	-4.94501	-5.00627	-4.77654	-5.19709	-4.95085	-5.49974	-4.79684	-5.18564	-4.84379	-4.90714	-5.05131	-4.79655	-5.06333	-5.0047	-4.9836	-4.8146	-4.83262	-4.66186	-5.37351
9.62999	∞	-6.19541	-5.77069	-5.65306	-7.28678	-6.20555	-5.60694	-5.46537	-5.54523	-5.61538	-5.55919	-5.77612	-5.3202	-5.46915	-5.30127	-5.21518	-5.16236	-5.05017	-5.01139	-5.27749	-4.96745	-5.25037	-5.01416	-4.93016	-4.96213	-5.18154	-5.04602	-5.29813	-4.86361	-5.11054	-4.84679	-5.031	-4.77556	-4.69928	-4.9337	-5.26565	-4.79183	-4.78548	-4.83934	-4.70883	-5.02953
[truncated: 1,038 more rows]

## Sheet: Fig. 2d (ii)
X: k_z (nm^-1)	Heat map: Frequency, transverse acoustic mode of r-MoS2 (THz)
[truncated: 2,002 more rows]

## Sheet: Fig. 2e
	r-MoS2 (MD simulations)				MoS2 (MD simulations)
[truncated: 23 more rows]
