# Supplementary material for: Extremely anisotropic van der Waals thermal conductors
Source: Nature. 2021 Sep 29;597(7878):660–5. doi: 10.1038/s41586-021-03867-8 (PMC8481126; doi:10.1038/s41586-021-03867-8)
Supplement: Supplementary file 2 — Source Data Fig. 3 [file 41586_2021_3867_MOESM2_ESM.xlsx]

## Sheet: Fig. 3a
X: ω (cm^-1)	Y: Raman intensity (arbitrary units)
	P_abs = 4.5 uW	P_abs = 13 uW	P_abs = 22 uW	P_abs = 37 uW
20.1766	0	0	0	0
20.5014	6.17078e-08	6.42449e-08	5.94659e-08	8.58075e-08
20.8284	1.24058e-07	1.29078e-07	1.1952e-07	1.72446e-07
21.1532	1.86086e-07	1.93666e-07	1.79322e-07	2.587e-07
21.4779	2.48276e-07	2.58451e-07	2.39207e-07	3.45147e-07
21.8027	3.10706e-07	3.23333e-07	2.99345e-07	4.31849e-07
22.1296	3.73617e-07	3.88853e-07	3.59987e-07	5.19381e-07
22.4543	4.36288e-07	4.54128e-07	4.20377e-07	6.0653e-07
22.7791	4.992e-07	5.1955e-07	4.81018e-07	6.93935e-07
23.1038	5.62191e-07	5.85119e-07	5.4166e-07	7.81531e-07
23.4307	6.25745e-07	6.51325e-07	6.02974e-07	8.69895e-07
23.7554	6.89057e-07	7.17237e-07	6.64036e-07	9.58002e-07
24.08	7.52611e-07	7.83346e-07	7.25181e-07	1.04624e-06
24.4047	8.16245e-07	8.49601e-07	7.86579e-07	1.13479e-06
24.7315	8.8044e-07	9.16495e-07	8.48481e-07	1.22411e-06
25.0562	9.44475e-07	9.83093e-07	9.1013e-07	1.31305e-06
25.3808	1.00859e-06	1.04984e-06	9.71948e-07	1.40225e-06
25.7055	1.07295e-06	1.11683e-06	1.03393e-06	1.4917e-06
26.0322	1.13778e-06	1.18436e-06	1.09651e-06	1.58191e-06
26.3568	1.20246e-06	1.25165e-06	1.15883e-06	1.67181e-06
26.6814	1.2673e-06	1.31913e-06	1.22123e-06	1.76196e-06
27.006	1.33222e-06	1.38681e-06	1.28389e-06	1.8523e-06
27.3327	1.39786e-06	1.45507e-06	1.34714e-06	1.94354e-06
27.6573	1.46309e-06	1.52304e-06	1.41005e-06	2.03433e-06
27.9818	1.52857e-06	1.59121e-06	1.47321e-06	2.12544e-06
28.3064	1.59429e-06	1.65958e-06	1.53645e-06	2.21675e-06
28.6309	1.66009e-06	1.72809e-06	1.59987e-06	2.30824e-06
28.9576	1.72654e-06	1.79729e-06	1.66395e-06	2.40063e-06
29.2821	1.79266e-06	1.86614e-06	1.7277e-06	2.4927e-06
29.6066	1.85902e-06	1.93524e-06	1.79162e-06	2.58496e-06
29.9311	1.92554e-06	2.00444e-06	1.85579e-06	2.67747e-06
30.2555	1.99222e-06	2.07388e-06	1.92004e-06	2.77018e-06
30.5822	2.05947e-06	2.14396e-06	1.98488e-06	2.86385e-06
30.9066	2.12647e-06	2.21375e-06	2.04956e-06	2.95707e-06
31.231	2.19372e-06	2.28373e-06	2.11431e-06	3.05054e-06
31.5555	2.26112e-06	2.35386e-06	2.17924e-06	3.14427e-06
31.8799	2.32861e-06	2.42419e-06	2.24442e-06	3.23826e-06
32.2064	2.39682e-06	2.4952e-06	2.3101e-06	3.33307e-06
32.5308	2.4647e-06	2.56592e-06	2.37561e-06	3.42757e-06
32.8552	2.53283e-06	2.63683e-06	2.44121e-06	3.52226e-06
33.1796	2.60104e-06	2.7079e-06	2.50706e-06	3.61727e-06
33.504	2.66949e-06	2.77915e-06	2.57299e-06	3.71247e-06
33.8305	2.73858e-06	2.8511e-06	2.6396e-06	3.80856e-06
34.1548	2.80743e-06	2.92275e-06	2.70595e-06	3.90434e-06
34.4791	2.87636e-06	2.9946e-06	2.77247e-06	4.0003e-06
34.8034	2.94553e-06	3.06659e-06	2.83916e-06	4.09652e-06
35.1277	3.01486e-06	3.13883e-06	2.90602e-06	4.193e-06
35.452	3.08443e-06	3.21121e-06	2.97304e-06	4.2898e-06
35.7785	3.15456e-06	3.28429e-06	3.04074e-06	4.38743e-06
36.1027	3.22446e-06	3.35711e-06	3.1081e-06	4.48467e-06
36.427	3.29459e-06	3.43009e-06	3.17571e-06	4.58223e-06
36.7512	3.3648e-06	3.50326e-06	3.24349e-06	4.67999e-06
37.0755	3.43526e-06	3.57662e-06	3.31136e-06	4.77806e-06
37.4018	3.50635e-06	3.65068e-06	3.37998e-06	4.87703e-06
37.7261	3.57721e-06	3.72444e-06	3.44826e-06	4.97555e-06
38.0503	3.64823e-06	3.79839e-06	3.51672e-06	5.0744e-06
38.3745	3.7194e-06	3.87259e-06	3.58542e-06	5.17349e-06
38.6986	3.79082e-06	3.94694e-06	3.65421e-06	5.27285e-06
39.0228	3.8624e-06	4.02148e-06	3.72325e-06	5.37252e-06
39.347	3.93414e-06	4.09622e-06	3.79246e-06	5.47238e-06
39.6733	4.0066e-06	4.1717e-06	3.86234e-06	5.57327e-06
39.9974	4.07874e-06	4.24683e-06	3.93197e-06	5.67371e-06
40.3215	4.15112e-06	4.32221e-06	4.00177e-06	5.7744e-06
40.6456	4.22366e-06	4.39778e-06	4.07165e-06	5.87535e-06
40.9697	4.29636e-06	4.4735e-06	4.14187e-06	5.97662e-06
41.2938	4.3693e-06	4.54947e-06	4.21217e-06	6.07815e-06
41.6179	4.44248e-06	4.62568e-06	4.28272e-06	6.17993e-06
41.9441	4.51623e-06	4.70253e-06	4.35386e-06	6.28266e-06
42.2682	4.58981e-06	4.77913e-06	4.42483e-06	6.38502e-06
42.5922	4.66348e-06	4.85593e-06	4.49589e-06	6.4877e-06
42.9163	4.73738e-06	4.93293e-06	4.5672e-06	6.59056e-06
43.2403	4.81153e-06	5.01012e-06	4.63867e-06	6.69375e-06
43.5643	4.88583e-06	5.08751e-06	4.7104e-06	6.79725e-06
43.8883	4.96038e-06	5.16514e-06	4.78222e-06	6.90102e-06
44.2123	5.03509e-06	5.24297e-06	4.85428e-06	7.00503e-06
44.5384	5.11044e-06	5.32153e-06	4.9271e-06	7.11001e-06
44.8624	5.18554e-06	5.3998e-06	4.9995e-06	7.2146e-06
45.1863	5.26089e-06	5.47827e-06	5.07215e-06	7.31951e-06
45.5103	5.3364e-06	5.55694e-06	5.14506e-06	7.42468e-06
45.8342	5.41215e-06	5.63584e-06	5.21813e-06	7.53016e-06
46.1581	5.48807e-06	5.71495e-06	5.29137e-06	7.63591e-06
46.4821	5.56422e-06	5.7943e-06	5.36478e-06	7.7419e-06
46.806	5.64061e-06	5.87384e-06	5.43844e-06	7.84828e-06
47.1298	5.71716e-06	5.95359e-06	5.51235e-06	7.95486e-06
47.4559	5.79444e-06	6.03411e-06	5.58685e-06	8.06251e-06
47.7797	5.87139e-06	6.1143e-06	5.6611e-06	8.16973e-06
48.1036	5.94859e-06	6.19472e-06	5.7356e-06	8.27719e-06
48.4274	6.02594e-06	6.27535e-06	5.81027e-06	8.38504e-06
48.7513	6.10354e-06	6.35622e-06	5.88511e-06	8.49309e-06
49.0751	6.18138e-06	6.43729e-06	5.96019e-06	8.60151e-06
49.3989	6.25945e-06	6.5186e-06	6.03553e-06	8.71019e-06
49.7227	6.33769e-06	6.60015e-06	6.11104e-06	8.81919e-06
50.0465	6.41609e-06	6.68191e-06	6.18672e-06	8.92845e-06
50.3703	6.49481e-06	6.76386e-06	6.26265e-06	9.03809e-06
50.6962	6.57425e-06	6.84664e-06	6.33925e-06	9.14868e-06
51.0199	6.65329e-06	6.92908e-06	6.4156e-06	9.2589e-06
51.3437	6.73265e-06	7.01171e-06	6.49211e-06	9.36943e-06
51.6674	6.81218e-06	7.09459e-06	6.56888e-06	9.48022e-06
51.9911	6.89194e-06	7.17772e-06	6.64582e-06	9.5914e-06
52.3148	6.97194e-06	7.26109e-06	6.723e-06	9.70282e-06
52.6385	7.05211e-06	7.34466e-06	6.80044e-06	9.81457e-06
52.9622	7.13259e-06	7.42847e-06	6.87805e-06	9.92664e-06
53.2859	7.21324e-06	7.51253e-06	6.95591e-06	1.0039e-05
53.6096	7.29404e-06	7.59678e-06	7.03394e-06	1.01517e-05
53.9332	7.37517e-06	7.68133e-06	7.11222e-06	1.02647e-05
54.2569	7.45654e-06	7.76608e-06	7.19067e-06	1.0378e-05
54.5805	7.53807e-06	7.85107e-06	7.26937e-06	1.04916e-05
54.9041	7.61983e-06	7.93625e-06	7.34832e-06	1.06056e-05
55.2277	7.70184e-06	8.02173e-06	7.42744e-06	1.07199e-05
55.5535	7.78458e-06	8.108e-06	7.50731e-06	1.08352e-05
55.8771	7.86707e-06	8.19392e-06	7.58685e-06	1.09501e-05
56.2006	7.94972e-06	8.28013e-06	7.66673e-06	1.10654e-05
56.5242	8.03261e-06	8.36654e-06	7.74677e-06	1.11809e-05
56.8478	8.11582e-06	8.4532e-06	7.82699e-06	1.12968e-05
57.1713	8.1992e-06	8.5401e-06	7.90745e-06	1.1413e-05
57.4948	8.28281e-06	8.62725e-06	7.98817e-06	1.15296e-05
57.8184	8.36667e-06	8.71469e-06	8.06913e-06	1.16465e-05
58.1419	8.45076e-06	8.80233e-06	8.15027e-06	1.17637e-05
58.4654	8.53502e-06	8.89021e-06	8.23166e-06	1.18812e-05
58.7889	8.6196e-06	8.97834e-06	8.3133e-06	1.19991e-05
59.1123	8.70442e-06	9.06676e-06	8.39519e-06	1.21173e-05
59.4358	8.78948e-06	9.15538e-06	8.47725e-06	1.22358e-05
59.7592	8.87469e-06	9.2443e-06	8.55956e-06	1.23547e-05
60.0827	8.96023e-06	9.3334e-06	8.64212e-06	1.2474e-05
60.4061	9.04602e-06	9.42281e-06	8.72494e-06	1.25935e-05
60.7295	9.13196e-06	9.51246e-06	8.80792e-06	1.27134e-05
61.0529	9.21822e-06	9.60235e-06	8.89116e-06	1.28336e-05
61.3763	9.30472e-06	9.69254e-06	8.97464e-06	1.29542e-05
61.6997	9.39147e-06	9.78292e-06	9.05838e-06	1.30751e-05
62.0231	9.47837e-06	9.8736e-06	9.14237e-06	1.31965e-05
62.3465	9.5656e-06	9.96452e-06	9.22662e-06	1.3318e-05
62.6698	9.65306e-06	1.00557e-05	9.31103e-06	1.344e-05
62.9932	9.74085e-06	1.01472e-05	9.39578e-06	1.35624e-05
63.3165	9.8288e-06	1.02389e-05	9.48069e-06	1.3685e-05
63.6398	9.91699e-06	1.03309e-05	9.56586e-06	1.3808e-05
63.9631	1.00055e-05	1.04231e-05	9.65128e-06	1.39314e-05
64.2864	1.00942e-05	1.05156e-05	9.73695e-06	1.40552e-05
64.6097	1.01832e-05	1.06084e-05	9.82287e-06	1.41792e-05
64.933	1.02724e-05	1.07014e-05	9.90905e-06	1.43038e-05
65.2562	1.03619e-05	1.07948e-05	9.99547e-06	1.44284e-05
65.5795	1.04517e-05	1.08883e-05	1.00821e-05	1.45536e-05
65.9027	1.05416e-05	1.09821e-05	1.0169e-05	1.46795e-05
66.226	1.06319e-05	1.10763e-05	1.02562e-05	1.48053e-05
66.5492	1.07224e-05	1.11707e-05	1.03436e-05	1.49312e-05
66.8724	1.08132e-05	1.12653e-05	1.04312e-05	1.50577e-05
67.1956	1.09042e-05	1.13603e-05	1.05192e-05	1.51849e-05
67.5188	1.09956e-05	1.14554e-05	1.06074e-05	1.53126e-05
67.8419	1.10871e-05	1.15509e-05	1.06958e-05	1.54404e-05
68.1651	1.11789e-05	1.16469e-05	1.07845e-05	1.55682e-05
68.4883	1.1271e-05	1.17425e-05	1.08734e-05	1.56966e-05
68.8114	1.13634e-05	1.18391e-05	1.09626e-05	1.58257e-05
69.1345	1.1456e-05	1.19357e-05	1.10521e-05	1.59548e-05
69.4577	1.15489e-05	1.20323e-05	1.11418e-05	1.60845e-05
69.7808	1.16421e-05	1.21299e-05	1.12318e-05	1.62142e-05
70.1039	1.17355e-05	1.2227e-05	1.1322e-05	1.63445e-05
70.4269	1.18292e-05	1.23246e-05	1.14126e-05	1.64755e-05
70.75	1.19232e-05	1.24227e-05	1.15033e-05	1.66065e-05
71.0731	1.20175e-05	1.25213e-05	1.15943e-05	1.67381e-05
71.3961	1.2112e-05	1.26198e-05	1.16857e-05	1.68703e-05
71.7192	1.22068e-05	1.27184e-05	1.17773e-05	1.70026e-05
72.0422	1.23018e-05	1.2818e-05	1.18691e-05	1.71348e-05
72.3652	1.23972e-05	1.2917e-05	1.19612e-05	1.72684e-05
72.6882	1.24928e-05	1.30171e-05	1.20536e-05	1.74019e-05
73.0112	1.25887e-05	1.31171e-05	1.21462e-05	1.75355e-05
73.3321	1.26843e-05	1.32167e-05	1.22385e-05	1.7669e-05
73.655	1.27807e-05	1.33172e-05	1.23318e-05	1.78038e-05
73.978	1.28775e-05	1.34182e-05	1.24253e-05	1.79386e-05
74.301	1.29746e-05	1.35198e-05	1.2519e-05	1.80741e-05
74.6239	1.3072e-05	1.36213e-05	1.26131e-05	1.82102e-05
74.9468	1.31695e-05	1.37228e-05	1.27074e-05	1.83462e-05
75.2697	1.32674e-05	1.38248e-05	1.2802e-05	1.8483e-05
75.5927	1.33656e-05	1.39273e-05	1.28969e-05	1.86197e-05
75.9156	1.34641e-05	1.40303e-05	1.2992e-05	1.87577e-05
76.2384	1.35629e-05	1.41333e-05	1.30874e-05	1.88951e-05
76.5613	1.3662e-05	1.42368e-05	1.31832e-05	1.90337e-05
76.8842	1.37613e-05	1.43402e-05	1.32792e-05	1.91724e-05
77.207	1.3861e-05	1.44442e-05	1.33755e-05	1.93117e-05
77.5299	1.39609e-05	1.45487e-05	1.3472e-05	1.94509e-05
77.8505	1.40605e-05	1.46521e-05	1.35683e-05	1.95902e-05
78.1734	1.4161e-05	1.47571e-05	1.36655e-05	1.97308e-05
78.4962	1.42619e-05	1.48625e-05	1.37629e-05	1.98714e-05
78.819	1.43631e-05	1.4968e-05	1.38607e-05	2.00126e-05
79.1418	1.44645e-05	1.50739e-05	1.39587e-05	2.01544e-05
79.4645	1.45663e-05	1.51798e-05	1.4057e-05	2.02962e-05
79.7873	1.46683e-05	1.52867e-05	1.41557e-05	2.04387e-05
80.11	1.47706e-05	1.53932e-05	1.42546e-05	2.05818e-05
80.4328	1.48734e-05	1.55006e-05	1.43538e-05	2.0725e-05
80.7555	1.49763e-05	1.5608e-05	1.44533e-05	2.08694e-05
81.0782	1.50796e-05	1.57159e-05	1.45532e-05	2.10131e-05
81.3988	1.51825e-05	1.58233e-05	1.46526e-05	2.11569e-05
81.7215	1.52864e-05	1.59316e-05	1.4753e-05	2.13019e-05
82.0442	1.53906e-05	1.604e-05	1.48538e-05	2.14476e-05
82.3669	1.54952e-05	1.61494e-05	1.49548e-05	2.15939e-05
82.6895	1.56e-05	1.62588e-05	1.50561e-05	2.17402e-05
83.0122	1.57052e-05	1.63686e-05	1.51578e-05	2.18872e-05
83.3348	1.58106e-05	1.64785e-05	1.52597e-05	2.20348e-05
83.6574	1.59164e-05	1.65888e-05	1.5362e-05	2.21823e-05
83.98	1.60225e-05	1.66996e-05	1.54646e-05	2.23306e-05
84.3005	1.61283e-05	1.681e-05	1.55668e-05	2.24782e-05
84.6231	1.6235e-05	1.69213e-05	1.567e-05	2.26277e-05
84.9457	1.63421e-05	1.70331e-05	1.57736e-05	2.27772e-05
85.2683	1.64495e-05	1.71454e-05	1.58774e-05	2.29273e-05
85.5908	1.65573e-05	1.72577e-05	1.59815e-05	2.30775e-05
85.9134	1.66653e-05	1.73705e-05	1.6086e-05	2.32289e-05
86.2359	1.67737e-05	1.74838e-05	1.61908e-05	2.33803e-05
86.5584	1.68824e-05	1.75971e-05	1.62959e-05	2.35324e-05
86.8788	1.69908e-05	1.77104e-05	1.64007e-05	2.36838e-05
87.2013	1.71001e-05	1.78242e-05	1.65064e-05	2.38365e-05
87.5238	1.72099e-05	1.79389e-05	1.66126e-05	2.39899e-05
87.8463	1.73199e-05	1.80537e-05	1.6719e-05	2.41438e-05
88.1688	1.74303e-05	1.81689e-05	1.68257e-05	2.42978e-05
88.4913	1.75411e-05	1.82847e-05	1.69327e-05	2.44524e-05
88.8137	1.76521e-05	1.84004e-05	1.70402e-05	2.46077e-05
89.134	1.77629e-05	1.85162e-05	1.71472e-05	2.47623e-05
89.4564	1.78746e-05	1.86329e-05	1.72553e-05	2.49189e-05
89.7789	1.79867e-05	1.87496e-05	1.73637e-05	2.50754e-05
90.1013	1.80992e-05	1.88673e-05	1.74724e-05	2.52326e-05
90.4237	1.82119e-05	1.8985e-05	1.75815e-05	2.53904e-05
90.746	1.83251e-05	1.91032e-05	1.76909e-05	2.55488e-05
91.0663	1.84378e-05	1.92209e-05	1.78e-05	2.5706e-05
91.3886	1.85517e-05	1.93396e-05	1.79101e-05	2.58651e-05
91.711	1.86659e-05	1.94587e-05	1.80205e-05	2.60248e-05
92.0333	1.87804e-05	1.95784e-05	1.81313e-05	2.61852e-05
92.3557	1.88954e-05	1.96986e-05	1.82424e-05	2.63462e-05
92.678	1.90106e-05	1.98187e-05	1.8354e-05	2.65072e-05
92.9982	1.91255e-05	1.99389e-05	1.8465e-05	2.66676e-05
93.3204	1.92415e-05	2.006e-05	1.85772e-05	2.68299e-05
93.6427	1.93578e-05	2.01811e-05	1.86898e-05	2.69928e-05
93.965	1.94745e-05	2.03032e-05	1.88026e-05	2.71557e-05
94.2873	1.95916e-05	2.04254e-05	1.89159e-05	2.73193e-05
94.6074	1.97082e-05	2.0547e-05	1.90287e-05	2.74829e-05
94.9296	1.9826e-05	2.06701e-05	1.91427e-05	2.76477e-05
95.2519	1.99442e-05	2.07937e-05	1.9257e-05	2.78125e-05
95.5741	2.00628e-05	2.09172e-05	1.93717e-05	2.79787e-05
95.8963	2.01817e-05	2.10418e-05	1.94867e-05	2.81448e-05
96.2185	2.0301e-05	2.11664e-05	1.96022e-05	2.83115e-05
96.5385	2.04198e-05	2.12905e-05	1.97171e-05	2.84783e-05
96.8607	2.05399e-05	2.14155e-05	1.98333e-05	2.86463e-05
97.1829	2.06603e-05	2.15415e-05	1.99498e-05	2.88144e-05
97.505	2.07812e-05	2.16676e-05	2.00667e-05	2.89837e-05
97.8271	2.09023e-05	2.17941e-05	2.0184e-05	2.9153e-05
98.1471	2.10231e-05	2.19201e-05	2.03008e-05	2.93223e-05
98.4693	2.11451e-05	2.20477e-05	2.04188e-05	2.94929e-05
98.7914	2.12674e-05	2.21757e-05	2.05371e-05	2.96641e-05
99.1135	2.13902e-05	2.23037e-05	2.06559e-05	2.98354e-05
99.4334	2.15124e-05	2.24312e-05	2.07743e-05	3.00066e-05
99.7555	2.16359e-05	2.25601e-05	2.08938e-05	3.01798e-05
100.078	2.17598e-05	2.26896e-05	2.10137e-05	3.03529e-05
100.4	2.18841e-05	2.28196e-05	2.1134e-05	3.05267e-05
100.722	2.20088e-05	2.295e-05	2.12546e-05	3.07018e-05
101.042	2.21331e-05	2.30795e-05	2.13749e-05	3.08755e-05
101.364	2.22586e-05	2.32109e-05	2.14963e-05	3.10512e-05
101.686	2.23845e-05	2.33424e-05	2.16182e-05	3.12269e-05
102.008	2.25108e-05	2.34743e-05	2.17404e-05	3.14039e-05
102.327	2.26367e-05	2.36057e-05	2.18622e-05	3.15803e-05
102.649	2.27638e-05	2.37386e-05	2.19852e-05	3.17579e-05
102.971	2.28913e-05	2.38715e-05	2.21086e-05	3.19368e-05
103.293	2.30192e-05	2.40054e-05	2.22325e-05	3.21157e-05
103.615	2.31476e-05	2.41393e-05	2.23567e-05	3.22952e-05
103.935	2.32755e-05	2.42732e-05	2.24805e-05	3.24741e-05
104.257	2.34046e-05	2.4408e-05	2.26055e-05	3.26549e-05
104.579	2.35342e-05	2.45434e-05	2.2731e-05	3.28364e-05
104.901	2.36642e-05	2.46792e-05	2.28568e-05	3.30185e-05
105.221	2.37938e-05	2.48146e-05	2.29822e-05	3.31999e-05
105.542	2.39247e-05	2.49514e-05	2.31089e-05	3.33833e-05
105.864	2.40559e-05	2.50883e-05	2.3236e-05	3.35673e-05
106.186	2.41876e-05	2.52261e-05	2.33635e-05	3.37513e-05
106.506	2.43188e-05	2.53634e-05	2.34905e-05	3.39353e-05
106.828	2.44514e-05	2.55017e-05	2.36189e-05	3.41213e-05
107.149	2.45844e-05	2.56405e-05	2.37476e-05	3.43072e-05
107.469	2.47169e-05	2.57793e-05	2.3876e-05	3.44931e-05
107.791	2.48508e-05	2.5919e-05	2.40056e-05	3.46803e-05
108.113	2.49851e-05	2.60593e-05	2.41356e-05	3.48682e-05
108.435	2.51198e-05	2.62e-05	2.4266e-05	3.50573e-05
108.754	2.52541e-05	2.63403e-05	2.4396e-05	3.52451e-05
109.076	2.53897e-05	2.6482e-05	2.45274e-05	3.54355e-05
109.398	2.55258e-05	2.66242e-05	2.46591e-05	3.56259e-05
109.719	2.56623e-05	2.6767e-05	2.47913e-05	3.5817e-05
110.039	2.57984e-05	2.69092e-05	2.49231e-05	3.6008e-05
110.361	2.59357e-05	2.70529e-05	2.50561e-05	3.62003e-05
110.682	2.60736e-05	2.71971e-05	2.51896e-05	3.63933e-05
111.002	2.6211e-05	2.73407e-05	2.53227e-05	3.65856e-05
111.324	2.63498e-05	2.74854e-05	2.54571e-05	3.67805e-05
111.645	2.6489e-05	2.76311e-05	2.55919e-05	3.69753e-05
111.967	2.66287e-05	2.77772e-05	2.57272e-05	3.71715e-05
112.286	2.6768e-05	2.79229e-05	2.58621e-05	3.73664e-05
112.608	2.69086e-05	2.80695e-05	2.59983e-05	3.75632e-05
112.93	2.70497e-05	2.82171e-05	2.61349e-05	3.77612e-05
113.249	2.71903e-05	2.83643e-05	2.62712e-05	3.7958e-05
113.571	2.73323e-05	2.85128e-05	2.64087e-05	3.81574e-05
113.892	2.74748e-05	2.86614e-05	2.65467e-05	3.83567e-05
114.212	2.76169e-05	2.881e-05	2.66843e-05	3.8556e-05
114.533	2.77603e-05	2.89601e-05	2.68233e-05	3.87573e-05
114.855	2.79042e-05	2.91107e-05	2.69627e-05	3.89586e-05
115.176	2.80487e-05	2.92617e-05	2.71026e-05	3.91611e-05
115.496	2.81926e-05	2.94123e-05	2.72421e-05	3.9363e-05
115.817	2.8338e-05	2.95638e-05	2.73829e-05	3.95668e-05
116.139	2.84839e-05	2.97163e-05	2.75242e-05	3.97713e-05
116.458	2.86293e-05	2.98684e-05	2.76651e-05	3.99751e-05
116.78	2.87762e-05	3.00224e-05	2.78074e-05	4.01815e-05
117.101	2.89235e-05	3.01763e-05	2.79501e-05	4.03878e-05
117.421	2.90703e-05	3.03299e-05	2.80924e-05	4.05936e-05
117.742	2.92187e-05	3.04848e-05	2.82362e-05	4.08019e-05
118.063	2.93676e-05	3.06403e-05	2.83804e-05	4.10108e-05
118.383	2.95159e-05	3.07957e-05	2.85241e-05	4.12184e-05
118.704	2.96658e-05	3.09522e-05	2.86694e-05	4.14286e-05
119.026	2.98161e-05	3.11096e-05	2.88151e-05	4.16395e-05
119.345	2.9966e-05	3.12666e-05	2.89603e-05	4.18497e-05
119.666	3.01174e-05	3.14245e-05	2.9107e-05	4.20618e-05
119.988	3.02693e-05	3.15834e-05	2.92543e-05	4.22752e-05
120.307	3.04208e-05	3.17418e-05	2.9401e-05	4.24873e-05
120.628	3.05737e-05	3.19016e-05	2.95492e-05	4.2702e-05
120.95	3.07271e-05	3.20625e-05	2.96979e-05	4.29173e-05
121.269	3.08802e-05	3.22224e-05	2.98462e-05	4.3132e-05
121.59	3.10346e-05	3.23837e-05	2.99959e-05	4.33486e-05
121.909	3.11887e-05	3.25451e-05	3.01453e-05	4.35646e-05
122.231	3.13442e-05	3.27079e-05	3.0296e-05	4.37831e-05
122.552	3.15004e-05	3.28712e-05	3.04474e-05	4.40022e-05
122.871	3.1656e-05	3.30335e-05	3.05982e-05	4.42207e-05
123.192	3.18132e-05	3.31983e-05	3.07506e-05	4.44412e-05
123.514	3.19709e-05	3.33631e-05	3.09034e-05	4.46622e-05
123.833	3.21281e-05	3.35279e-05	3.10559e-05	4.48833e-05
124.154	3.22869e-05	3.36936e-05	3.12098e-05	4.51057e-05
124.475	3.24463e-05	3.38604e-05	3.13643e-05	4.53293e-05
124.794	3.26052e-05	3.40266e-05	3.15183e-05	4.55523e-05
125.115	3.27657e-05	3.41944e-05	3.16739e-05	4.57778e-05
125.434	3.29256e-05	3.43621e-05	3.18289e-05	4.60021e-05
125.756	3.30872e-05	3.45308e-05	3.19857e-05	4.62289e-05
126.077	3.32494e-05	3.47005e-05	3.21428e-05	4.6457e-05
126.396	3.3411e-05	3.48697e-05	3.22995e-05	4.66838e-05
126.717	3.35743e-05	3.50403e-05	3.24579e-05	4.69125e-05
127.038	3.37381e-05	3.5212e-05	3.26168e-05	4.71425e-05
127.357	3.39014e-05	3.53826e-05	3.27752e-05	4.73719e-05
127.678	3.40664e-05	3.55553e-05	3.29352e-05	4.76038e-05
127.997	3.42309e-05	3.57274e-05	3.30947e-05	4.78345e-05
128.318	3.43971e-05	3.59015e-05	3.32558e-05	4.80683e-05
128.639	3.45639e-05	3.60761e-05	3.34175e-05	4.83022e-05
128.958	3.473e-05	3.62497e-05	3.35787e-05	4.85354e-05
129.279	3.4898e-05	3.64258e-05	3.37415e-05	4.87712e-05
129.598	3.50654e-05	3.66008e-05	3.39039e-05	4.90063e-05
129.919	3.52345e-05	3.67779e-05	3.40679e-05	4.9244e-05
130.24	3.54042e-05	3.69554e-05	3.42324e-05	4.94823e-05
130.559	3.55733e-05	3.71324e-05	3.43966e-05	4.972e-05
130.88	3.57442e-05	3.7311e-05	3.45623e-05	4.99602e-05
131.199	3.59146e-05	3.74895e-05	3.47276e-05	5.01992e-05
131.52	3.60867e-05	3.76695e-05	3.48945e-05	5.04413e-05
131.839	3.62583e-05	3.7849e-05	3.50609e-05	5.06822e-05
132.16	3.64316e-05	3.80304e-05	3.52291e-05	5.09256e-05
132.481	3.66056e-05	3.82128e-05	3.53978e-05	5.11697e-05
132.8	3.6779e-05	3.83943e-05	3.55661e-05	5.14137e-05
133.121	3.69542e-05	3.85777e-05	3.57361e-05	5.16597e-05
133.439	3.71289e-05	3.87601e-05	3.59055e-05	5.19051e-05
133.76	3.73052e-05	3.8945e-05	3.60766e-05	5.2153e-05
134.081	3.74823e-05	3.91304e-05	3.62485e-05	5.24022e-05
134.4	3.76589e-05	3.93153e-05	3.64197e-05	5.26501e-05
134.721	3.78373e-05	3.95022e-05	3.65928e-05	5.29005e-05
135.039	3.80151e-05	3.9688e-05	3.67653e-05	5.31503e-05
135.36	3.81947e-05	3.98763e-05	3.69396e-05	5.34027e-05
135.679	3.83738e-05	4.00637e-05	3.71133e-05	5.36544e-05
136	3.85547e-05	4.0253e-05	3.7289e-05	5.39087e-05
136.319	3.87351e-05	4.04418e-05	3.7464e-05	5.41624e-05
136.639	3.89173e-05	4.06326e-05	3.76408e-05	5.44186e-05
136.96	3.91002e-05	4.08243e-05	3.78184e-05	5.46761e-05
137.279	3.92825e-05	4.10151e-05	3.79953e-05	5.49323e-05
137.6	3.94668e-05	4.12078e-05	3.81741e-05	5.51911e-05
137.918	3.96505e-05	4.14006e-05	3.83524e-05	5.54492e-05
138.239	3.98361e-05	4.15948e-05	3.85325e-05	5.57105e-05
138.558	4.0021e-05	4.17885e-05	3.8712e-05	5.59705e-05
138.878	4.0208e-05	4.19842e-05	3.88935e-05	5.62331e-05
139.197	4.03943e-05	4.21793e-05	3.90744e-05	5.64951e-05
139.518	4.05827e-05	4.23765e-05	3.92571e-05	5.67603e-05
139.836	4.07703e-05	4.25732e-05	3.94393e-05	5.70241e-05
140.157	4.096e-05	4.27718e-05	3.96235e-05	5.72912e-05
140.475	4.11491e-05	4.29699e-05	3.9807e-05	5.7557e-05
140.796	4.13402e-05	4.317e-05	3.99926e-05	5.78253e-05
141.117	4.15319e-05	4.33706e-05	4.01787e-05	5.80956e-05
141.435	4.17231e-05	4.35707e-05	4.03643e-05	5.83646e-05
141.756	4.19163e-05	4.37732e-05	4.05519e-05	5.86361e-05
142.074	4.21089e-05	4.39748e-05	4.07388e-05	5.8907e-05
142.395	4.23035e-05	4.41788e-05	4.09278e-05	5.91805e-05
142.713	4.24975e-05	4.43818e-05	4.11162e-05	5.9454e-05
143.034	4.26936e-05	4.45873e-05	4.13066e-05	5.97293e-05
143.352	4.2889e-05	4.47923e-05	4.14963e-05	6.00047e-05
143.673	4.30865e-05	4.49993e-05	4.16882e-05	6.02826e-05
143.991	4.32834e-05	4.52052e-05	4.18794e-05	6.05599e-05
144.312	4.34824e-05	4.54137e-05	4.20726e-05	6.08398e-05
144.63	4.36808e-05	4.56216e-05	4.22653e-05	6.1119e-05
144.951	4.38813e-05	4.58315e-05	4.246e-05	6.14008e-05
145.269	4.40811e-05	4.60409e-05	4.26541e-05	6.16825e-05
145.59	4.42829e-05	4.62528e-05	4.28502e-05	6.19668e-05
145.908	4.44843e-05	4.64636e-05	4.30458e-05	6.22499e-05
146.229	4.46881e-05	4.6677e-05	4.32435e-05	6.25368e-05
146.547	4.48911e-05	4.68893e-05	4.34405e-05	6.28224e-05
146.867	4.50958e-05	4.71041e-05	4.36396e-05	6.31105e-05
147.186	4.53004e-05	4.73184e-05	4.38382e-05	6.33987e-05
147.506	4.55066e-05	4.75347e-05	4.40388e-05	6.36894e-05
147.824	4.57128e-05	4.77505e-05	4.42389e-05	6.39795e-05
148.145	4.59207e-05	4.79687e-05	4.44411e-05	6.42721e-05
148.463	4.61285e-05	4.8186e-05	4.46427e-05	6.45647e-05
148.784	4.63379e-05	4.84057e-05	4.48464e-05	6.48599e-05
149.102	4.65474e-05	4.86249e-05	4.50496e-05	6.51544e-05
149.42	4.67568e-05	4.88451e-05	4.52534e-05	6.54496e-05
149.74	4.69695e-05	4.90673e-05	4.54596e-05	6.57486e-05
150.059	4.71805e-05	4.92889e-05	4.5665e-05	6.60464e-05
150.379	4.73939e-05	4.95131e-05	4.58726e-05	6.63473e-05
150.697	4.76074e-05	4.97362e-05	4.60798e-05	6.66476e-05
151.017	4.78225e-05	4.99618e-05	4.6289e-05	6.69511e-05
151.336	4.80375e-05	5.01869e-05	4.64976e-05	6.72533e-05
151.656	4.82542e-05	5.04145e-05	4.67085e-05	6.75593e-05
151.974	4.84708e-05	5.0641e-05	4.69187e-05	6.78641e-05
152.294	4.86891e-05	5.08706e-05	4.71312e-05	6.81721e-05
152.612	4.89074e-05	5.10991e-05	4.73432e-05	6.84794e-05
152.933	4.9128e-05	5.13301e-05	4.75573e-05	6.87899e-05
153.251	4.93479e-05	5.15606e-05	4.77709e-05	6.90992e-05
153.569	4.95678e-05	5.17916e-05	4.79853e-05	6.94103e-05
153.889	4.97908e-05	5.2025e-05	4.8202e-05	6.97247e-05
154.207	5.00131e-05	5.22584e-05	4.8418e-05	7.00377e-05
154.527	5.02378e-05	5.24938e-05	4.86364e-05	7.0354e-05
154.845	5.04617e-05	5.27287e-05	4.88541e-05	7.06703e-05
155.166	5.0688e-05	5.29661e-05	4.90741e-05	7.09891e-05
155.484	5.09143e-05	5.32025e-05	4.92936e-05	7.13073e-05
155.802	5.11406e-05	5.34403e-05	4.95142e-05	7.16267e-05
156.122	5.13692e-05	5.36806e-05	4.97367e-05	7.19494e-05
156.44	5.15979e-05	5.392e-05	4.99585e-05	7.22714e-05
156.76	5.1829e-05	5.41618e-05	5.01827e-05	7.25973e-05
157.078	5.20585e-05	5.44035e-05	5.0407e-05	7.29218e-05
157.398	5.22913e-05	5.46473e-05	5.06329e-05	7.32496e-05
157.716	5.25232e-05	5.48905e-05	5.08589e-05	7.35767e-05
158.034	5.27567e-05	5.51347e-05	5.10848e-05	7.39051e-05
158.354	5.29918e-05	5.53819e-05	5.13141e-05	7.42374e-05
158.672	5.32261e-05	5.56281e-05	5.15426e-05	7.45683e-05
158.992	5.34636e-05	5.58767e-05	5.17727e-05	7.49031e-05
159.31	5.37003e-05	5.61249e-05	5.20028e-05	7.52367e-05
159.63	5.39395e-05	5.63755e-05	5.22355e-05	7.5574e-05
159.948	5.41778e-05	5.66256e-05	5.24673e-05	7.59101e-05
160.266	5.44169e-05	5.68767e-05	5.27008e-05	7.62481e-05
160.586	5.46593e-05	5.71307e-05	5.2936e-05	7.65893e-05
160.903	5.49e-05	5.73838e-05	5.31703e-05	7.69298e-05
161.223	5.51439e-05	5.76398e-05	5.3408e-05	7.72742e-05
161.541	5.53879e-05	5.78948e-05	5.3644e-05	7.76173e-05
161.859	5.56318e-05	5.81513e-05	5.38817e-05	7.79617e-05
162.179	5.58782e-05	5.84102e-05	5.41219e-05	7.83105e-05
162.497	5.61245e-05	5.86682e-05	5.43613e-05	7.86575e-05
162.815	5.63717e-05	5.89276e-05	5.46015e-05	7.90063e-05
163.134	5.66212e-05	5.91895e-05	5.48451e-05	7.9359e-05
163.452	5.68708e-05	5.94509e-05	5.5087e-05	7.9711e-05
163.772	5.71228e-05	5.97153e-05	5.53322e-05	8.00663e-05
164.09	5.73739e-05	5.99786e-05	5.55767e-05	8.04209e-05
164.408	5.76259e-05	6.02434e-05	5.58219e-05	8.07768e-05
164.727	5.78803e-05	6.05107e-05	5.60697e-05	8.11365e-05
165.045	5.81346e-05	6.07775e-05	5.63175e-05	8.14956e-05
165.365	5.83914e-05	6.10472e-05	5.65678e-05	8.18585e-05
165.683	5.86482e-05	6.1316e-05	5.68172e-05	8.22201e-05
166	5.8905e-05	6.15862e-05	5.70675e-05	8.25836e-05
166.32	5.9165e-05	6.18594e-05	5.73203e-05	8.2951e-05
166.638	5.94242e-05	6.21315e-05	5.75731e-05	8.33171e-05
166.955	5.9685e-05	6.24047e-05	5.78268e-05	8.36851e-05
167.275	5.99482e-05	6.26813e-05	5.8083e-05	8.4057e-05
167.593	6.02106e-05	6.29569e-05	5.83383e-05	8.44276e-05
167.91	6.04746e-05	6.32335e-05	5.85953e-05	8.48001e-05
168.23	6.0741e-05	6.35131e-05	5.8854e-05	8.5177e-05
168.548	6.10066e-05	6.37921e-05	5.91127e-05	8.55521e-05
168.865	6.12738e-05	6.40726e-05	5.93731e-05	8.59297e-05
169.185	6.15434e-05	6.43556e-05	5.9636e-05	8.63105e-05
169.503	6.18122e-05	6.46381e-05	5.9898e-05	8.66913e-05
169.82	6.20827e-05	6.4922e-05	6.01609e-05	8.70727e-05
170.14	6.23555e-05	6.52084e-05	6.04263e-05	8.74586e-05
170.457	6.26283e-05	6.54948e-05	6.06917e-05	8.78439e-05
170.777	6.29036e-05	6.57837e-05	6.09605e-05	8.8233e-05
171.094	6.3178e-05	6.60726e-05	6.12276e-05	8.86215e-05
171.412	6.3454e-05	6.63619e-05	6.14964e-05	8.90112e-05
171.731	6.37333e-05	6.66547e-05	6.17677e-05	8.94054e-05
172.049	6.40109e-05	6.6947e-05	6.2039e-05	8.9799e-05
172.366	6.42902e-05	6.72402e-05	6.23111e-05	9.01939e-05
172.684	6.4571e-05	6.7535e-05	6.25841e-05	9.05906e-05
173.003	6.48543e-05	6.78327e-05	6.28604e-05	9.09912e-05
173.321	6.51368e-05	6.81299e-05	6.31359e-05	9.13912e-05
173.638	6.54208e-05	6.8428e-05	6.34122e-05	9.17931e-05
173.958	6.57081e-05	6.87296e-05	6.36919e-05	9.21988e-05
174.275	6.59946e-05	6.90303e-05	6.39708e-05	9.26039e-05
174.593	6.62818e-05	6.93324e-05	6.42513e-05	9.30109e-05
174.912	6.65731e-05	6.96379e-05	6.45343e-05	9.34223e-05
175.229	6.68628e-05	6.99424e-05	6.48174e-05	9.38325e-05
175.547	6.71541e-05	7.02485e-05	6.51013e-05	9.42446e-05
175.866	6.74486e-05	7.05579e-05	6.53877e-05	9.46612e-05
176.184	6.77423e-05	7.08664e-05	6.56741e-05	9.50772e-05
176.501	6.80376e-05	7.11763e-05	6.59613e-05	9.54944e-05
176.82	6.83353e-05	7.14897e-05	6.6252e-05	9.59161e-05
177.138	6.8633e-05	7.18021e-05	6.65417e-05	9.63371e-05
177.455	6.89315e-05	7.2116e-05	6.68332e-05	9.67601e-05
177.772	6.92316e-05	7.24313e-05	6.71255e-05	9.7185e-05
178.092	6.95349e-05	7.27501e-05	6.74211e-05	9.76143e-05
178.409	6.98375e-05	7.30679e-05	6.77159e-05	9.80424e-05
178.726	7.01416e-05	7.33876e-05	6.80124e-05	9.8473e-05
179.045	7.04489e-05	7.37103e-05	6.83123e-05	9.89075e-05
179.363	7.07555e-05	7.40325e-05	6.86113e-05	9.9342e-05
179.68	7.10628e-05	7.43562e-05	6.89111e-05	9.97777e-05
179.997	7.13725e-05	7.46809e-05	6.92127e-05	0.000100215
180.316	7.16847e-05	7.50095e-05	6.95175e-05	0.000100658
180.633	7.19968e-05	7.53371e-05	6.98216e-05	0.0001011
180.951	7.23098e-05	7.56666e-05	7.01265e-05	0.000101543
181.268	7.26243e-05	7.59972e-05	7.0433e-05	0.000101989
181.587	7.29421e-05	7.63316e-05	7.07438e-05	0.000102439
181.904	7.32599e-05	7.66651e-05	7.10529e-05	0.000102889
182.221	7.35785e-05	7.70001e-05	7.13637e-05	0.00010334
182.541	7.39002e-05	7.73385e-05	7.16778e-05	0.000103797
182.858	7.4222e-05	7.76768e-05	7.19911e-05	0.000104252
183.175	7.45446e-05	7.80162e-05	7.23061e-05	0.00010471
183.492	7.48688e-05	7.83571e-05	7.26227e-05	0.00010517
183.811	7.5197e-05	7.87018e-05	7.29427e-05	0.000105634
184.128	7.55236e-05	7.90456e-05	7.3261e-05	0.000106097
184.445	7.58526e-05	7.93913e-05	7.35819e-05	0.000106563
184.762	7.61824e-05	7.97381e-05	7.39036e-05	0.000107031
185.081	7.65162e-05	8.00892e-05	7.42295e-05	0.000107504
185.398	7.68492e-05	8.04394e-05	7.45545e-05	0.000107976
185.715	7.7183e-05	8.0791e-05	7.48804e-05	0.00010845
186.032	7.75192e-05	8.11441e-05	7.5208e-05	0.000108926
186.351	7.78587e-05	8.15016e-05	7.55397e-05	0.000109408
186.668	7.81973e-05	8.18582e-05	7.58706e-05	0.000109889
186.985	7.85384e-05	8.22162e-05	7.62024e-05	0.000110371
187.302	7.88802e-05	8.25756e-05	7.65359e-05	0.000110856
187.619	7.92236e-05	8.29371e-05	7.6871e-05	0.000111344
187.938	7.95703e-05	8.33019e-05	7.72103e-05	0.000111836
188.255	7.99169e-05	8.36668e-05	7.75488e-05	0.000112327
188.572	8.02652e-05	8.40327e-05	7.78881e-05	0.000112821
188.889	8.06151e-05	8.44005e-05	7.82291e-05	0.000113317
189.208	8.09681e-05	8.47727e-05	7.85743e-05	0.000113819
189.525	8.13212e-05	8.5144e-05	7.89187e-05	0.00011432
189.842	8.16751e-05	8.55167e-05	7.92647e-05	0.000114822
190.159	8.20314e-05	8.58914e-05	7.96125e-05	0.000115327
190.475	8.23885e-05	8.62675e-05	7.99619e-05	0.000115835
190.794	8.27504e-05	8.66481e-05	8.03146e-05	0.000116348
191.111	8.31115e-05	8.70277e-05	8.06666e-05	0.000116861
191.428	8.34734e-05	8.74092e-05	8.1021e-05	0.000117375
191.745	8.38377e-05	8.77922e-05	8.13763e-05	0.000117892
192.062	8.42036e-05	8.81772e-05	8.17332e-05	0.000118411
192.38	8.45735e-05	8.85666e-05	8.20944e-05	0.000118936
192.697	8.49426e-05	8.8955e-05	8.24556e-05	0.00011946
193.014	8.53134e-05	8.93454e-05	8.28176e-05	0.000119987
193.331	8.56857e-05	8.97377e-05	8.31813e-05	0.000120516
193.647	8.60596e-05	9.01315e-05	8.35466e-05	0.000121047
193.966	8.64384e-05	9.05297e-05	8.39162e-05	0.000121585
194.283	8.68155e-05	9.09275e-05	8.42857e-05	0.000122122
194.6	8.71951e-05	9.13272e-05	8.46561e-05	0.000122661
194.916	8.75763e-05	9.17283e-05	8.50282e-05	0.000123203
195.233	8.7959e-05	9.21314e-05	8.54028e-05	0.000123746
195.552	8.83466e-05	9.25395e-05	8.57808e-05	0.000124296
195.869	8.87334e-05	9.2946e-05	8.61587e-05	0.000124846
196.185	8.9121e-05	9.3355e-05	8.65384e-05	0.000125398
196.502	8.95118e-05	9.3766e-05	8.69189e-05	0.000125953
196.818	8.99033e-05	9.41785e-05	8.73019e-05	0.000126509
197.135	9.02973e-05	9.45933e-05	8.76874e-05	0.000127069
197.454	9.06954e-05	9.50127e-05	8.80763e-05	0.000127635
197.77	9.10926e-05	9.54315e-05	8.84643e-05	0.0001282
198.087	9.14922e-05	9.58518e-05	8.88549e-05	0.000128768
198.404	9.18934e-05	9.62745e-05	8.92471e-05	0.000129338
198.72	9.22962e-05	9.66992e-05	8.9641e-05	0.000129911
199.037	9.27007e-05	9.71254e-05	9.00375e-05	0.000130488
199.353	9.31075e-05	9.7554e-05	9.04347e-05	0.000131066
199.672	9.35192e-05	9.79875e-05	9.08371e-05	0.000131652
199.988	9.393e-05	9.84206e-05	9.12385e-05	0.000132236
200.305	9.43425e-05	9.88551e-05	9.16425e-05	0.000132823
200.621	9.47573e-05	9.9292e-05	9.20474e-05	0.000133413
200.938	9.51738e-05	9.9731e-05	9.24556e-05	0.000134005
201.254	9.55927e-05	0.000100172	9.28646e-05	0.000134602
201.573	9.60156e-05	0.000100619	9.32787e-05	0.000135204
201.889	9.64384e-05	0.000101064	9.36919e-05	0.000135805
202.206	9.68629e-05	0.000101511	9.41077e-05	0.00013641
202.522	9.72898e-05	0.000101961	9.45243e-05	0.000137017
202.839	9.77183e-05	0.000102413	9.49442e-05	0.000137628
203.155	9.81492e-05	0.000102867	9.5365e-05	0.000138241
203.471	9.85818e-05	0.000103323	9.57892e-05	0.000138857
203.788	9.90167e-05	0.000103781	9.62142e-05	0.000139477
204.106	9.94572e-05	0.000104245	9.66451e-05	0.000140103
204.423	9.98962e-05	0.000104708	9.70743e-05	0.000140728
204.739	0.000100338	0.000105174	9.75068e-05	0.000141357
205.055	0.00010078	0.000105641	9.79402e-05	0.000141989
205.372	0.000101227	0.000106111	9.83761e-05	0.000142623
205.688	0.000101674	0.000106583	9.88146e-05	0.000143262
206.004	0.000102124	0.000107057	9.92547e-05	0.000143902
206.321	0.000102576	0.000107534	9.96973e-05	0.000144546
206.637	0.000103031	0.000108013	0.000100142	0.000145194
206.955	0.00010349	0.000108498	0.000100593	0.000145849
207.272	0.000103948	0.000108982	0.000101041	0.000146503
207.588	0.00010441	0.000109468	0.000101493	0.00014716
207.904	0.000104873	0.000109957	0.000101947	0.000147821
208.22	0.000105339	0.000110448	0.000102403	0.000148485
208.537	0.000105807	0.000110942	0.00010286	0.000149152
208.853	0.000106277	0.000111438	0.000103322	0.000149823
209.169	0.00010675	0.000111937	0.000103784	0.000150497
209.485	0.000107225	0.000112438	0.000104249	0.000151174
209.801	0.000107702	0.000112941	0.000104717	0.000151854
210.118	0.000108181	0.000113447	0.000105186	0.000152539
210.436	0.000108667	0.000113959	0.000105662	0.000153231
210.752	0.000109152	0.000114471	0.000106136	0.000153923
211.068	0.000109638	0.000114984	0.000106613	0.000154617
211.384	0.000110127	0.000115501	0.000107093	0.000155316
211.7	0.000110619	0.00011602	0.000107575	0.000156018
212.017	0.000111114	0.000116542	0.000108059	0.000156723
212.333	0.00011161	0.000117066	0.000108546	0.000157432
212.649	0.00011211	0.000117593	0.000109035	0.000158145
212.965	0.000112612	0.000118123	0.000109527	0.000158862
213.281	0.000113116	0.000118655	0.000110022	0.000159582
213.597	0.000113623	0.00011919	0.000110518	0.000160306
213.913	0.000114132	0.000119728	0.000111018	0.000161033
214.229	0.000114644	0.000120269	0.000111519	0.000161764
214.545	0.000115159	0.000120812	0.000112024	0.0001625
214.861	0.000115676	0.000121358	0.000112531	0.000163238
215.179	0.0001162	0.000121911	0.000113044	0.000163986
215.495	0.000116723	0.000122463	0.000113557	0.000164733
215.811	0.000117248	0.000123018	0.000114072	0.000165483
216.127	0.000117776	0.000123576	0.00011459	0.000166238
216.443	0.000118307	0.000124136	0.000115111	0.000166997
216.759	0.00011884	0.0001247	0.000115634	0.000167759
217.075	0.000119377	0.000125266	0.00011616	0.000168526
217.391	0.000119916	0.000125836	0.000116688	0.000169296
217.707	0.000120458	0.000126408	0.00011722	0.000170071
218.023	0.000121002	0.000126984	0.000117754	0.00017085
218.339	0.00012155	0.000127562	0.000118291	0.000171633
218.654	0.000122101	0.000128143	0.000118831	0.00017242
218.97	0.000122653	0.000128728	0.000119374	0.000173212
219.286	0.00012321	0.000129316	0.00011992	0.000174007
219.602	0.000123769	0.000129906	0.000120468	0.000174807
219.918	0.000124331	0.0001305	0.00012102	0.000175611
220.234	0.000124895	0.000131098	0.000121575	0.000176419
220.55	0.000125464	0.000131698	0.000122131	0.000177232
220.865	0.000126035	0.000132301	0.000122692	0.000178049
221.181	0.000126609	0.000132908	0.000123255	0.000178871
221.497	0.000127186	0.000133518	0.000123822	0.000179697
221.813	0.000127766	0.000134131	0.000124392	0.000180527
222.128	0.000128349	0.000134748	0.000124964	0.000181362
222.444	0.000128935	0.000135368	0.00012554	0.000182201
222.76	0.000129525	0.000135991	0.000126118	0.000183045
223.076	0.000130117	0.000136617	0.000126701	0.000183894
223.391	0.000130713	0.000137247	0.000127285	0.000184748
223.707	0.000131312	0.000137881	0.000127873	0.000185606
224.023	0.000131914	0.000138517	0.000128465	0.000186468
224.339	0.000132519	0.000139158	0.00012906	0.000187336
224.654	0.000133129	0.000139802	0.000129657	0.000188208
224.97	0.00013374	0.000140448	0.000130258	0.000189085
225.286	0.000134355	0.000141099	0.000130863	0.000189966
225.601	0.000134974	0.000141754	0.000131471	0.000190853
225.917	0.000135596	0.000142412	0.000132082	0.000191745
226.232	0.000136222	0.000143074	0.000132697	0.000192641
226.548	0.00013685	0.000143739	0.000133314	0.000193543
226.864	0.000137483	0.000144408	0.000133936	0.00019445
227.179	0.000138118	0.00014508	0.00013456	0.000195361
227.495	0.000138758	0.000145757	0.000135189	0.000196278
227.81	0.0001394	0.000146437	0.00013582	0.0001972
228.126	0.000140046	0.000147121	0.000136456	0.000198127
228.442	0.000140696	0.000147809	0.000137094	0.000199059
228.757	0.00014135	0.0001485	0.000137737	0.000199997
229.073	0.000142007	0.000149196	0.000138383	0.00020094
229.388	0.000142667	0.000149895	0.000139033	0.000201889
229.704	0.000143332	0.000150598	0.000139686	0.000202842
230.019	0.000144	0.000151305	0.000140343	0.000203801
230.335	0.000144672	0.000152016	0.000141003	0.000204766
230.65	0.000145347	0.000152732	0.000141668	0.000205736
230.963	0.000146022	0.000153447	0.000142332	0.000206705
231.279	0.000146705	0.00015417	0.000143004	0.000207686
231.594	0.000147392	0.000154897	0.000143679	0.000208673
231.91	0.000148083	0.000155629	0.00014436	0.000209665
232.225	0.000148778	0.000156365	0.000145043	0.000210663
232.541	0.000149476	0.000157105	0.00014573	0.000211667
232.856	0.000150179	0.000157849	0.000146422	0.000212677
233.171	0.000150885	0.000158597	0.000147117	0.000213692
233.487	0.000151596	0.00015935	0.000147817	0.000214714
233.802	0.000152311	0.000160107	0.00014852	0.000215741
234.117	0.000153029	0.000160869	0.000149228	0.000216774
234.433	0.000153752	0.000161635	0.000149939	0.000217814
234.748	0.000154479	0.000162405	0.000150655	0.000218859
235.064	0.00015521	0.00016318	0.000151375	0.000219911
235.379	0.000155946	0.00016396	0.000152099	0.000220969
235.692	0.00015668	0.000164738	0.000152823	0.000222026
236.007	0.000157424	0.000165527	0.000153555	0.000223096
236.323	0.000158173	0.00016632	0.000154292	0.000224172
236.638	0.000158925	0.000167117	0.000155033	0.000225255
236.953	0.000159682	0.00016792	0.000155779	0.000226345
237.268	0.000160443	0.000168727	0.000156528	0.000227441
237.584	0.000161209	0.000169539	0.000157283	0.000228543
237.899	0.00016198	0.000170356	0.000158042	0.000229652
238.214	0.000162754	0.000171177	0.000158805	0.000230768
238.529	0.000163533	0.000172003	0.000159573	0.000231891
238.842	0.000164311	0.000172829	0.000160341	0.000233012
239.158	0.0001651	0.000173666	0.000161118	0.000234148
239.473	0.000165893	0.000174507	0.0001619	0.00023529
239.788	0.000166691	0.000175353	0.000162686	0.00023644
240.103	0.000167494	0.000176204	0.000163477	0.000237597
240.418	0.000168301	0.000177061	0.000164273	0.00023876
240.733	0.000169113	0.000177922	0.000165074	0.000239931
241.048	0.00016993	0.000178789	0.000165879	0.000241108
241.364	0.000170752	0.000179661	0.00016669	0.000242293
241.677	0.000171573	0.000180533	0.0001675	0.000243478
241.992	0.000172405	0.000181415	0.00016832	0.000244677
242.307	0.000173241	0.000182303	0.000169146	0.000245884
242.622	0.000174083	0.000183197	0.000169975	0.000247098
242.937	0.000174929	0.000184096	0.000170811	0.00024832
243.252	0.000175782	0.000185	0.000171652	0.00024955
243.567	0.000176639	0.00018591	0.000172498	0.000250787
243.882	0.000177501	0.000186825	0.000173348	0.000252031
244.195	0.000178363	0.000187741	0.000174199	0.000253275
244.51	0.000179235	0.000188667	0.00017506	0.000254535
244.825	0.000180113	0.0001896	0.000175927	0.000255804
245.14	0.000180997	0.000190538	0.000176799	0.000257079
245.455	0.000181886	0.000191482	0.000177677	0.000258364
245.77	0.00018278	0.000192432	0.00017856	0.000259656
246.085	0.00018368	0.000193388	0.000179449	0.000260956
246.398	0.00018458	0.000194344	0.000180337	0.000262255
246.713	0.00018549	0.000195311	0.000181236	0.000263572
247.027	0.000186408	0.000196285	0.000182142	0.000264897
247.342	0.00018733	0.000197265	0.000183053	0.000266231
247.657	0.000188258	0.000198252	0.00018397	0.000267573
247.972	0.000189191	0.000199244	0.000184892	0.000268923
248.285	0.000190125	0.000200236	0.000185814	0.000270273
248.6	0.00019107	0.000201241	0.000186749	0.000271641
248.915	0.000192022	0.000202253	0.000187689	0.000273017
249.229	0.00019298	0.000203271	0.000188636	0.000274403
249.544	0.000193943	0.000204295	0.000189588	0.000275797
249.859	0.000194913	0.000205326	0.000190547	0.0002772
250.172	0.000195882	0.000206357	0.000191505	0.000278604
250.487	0.000196863	0.000207401	0.000192476	0.000280025
250.801	0.000197852	0.000208452	0.000193453	0.000281456
251.116	0.000198846	0.000209509	0.000194436	0.000282896
251.431	0.000199847	0.000210574	0.000195426	0.000284346
251.744	0.000200847	0.000211638	0.000196416	0.000285795
252.058	0.000201861	0.000212717	0.000197419	0.000287264
252.373	0.000202882	0.000213802	0.000198427	0.000288742
252.688	0.000203908	0.000214895	0.000199444	0.00029023
253.003	0.000204942	0.000215994	0.000200466	0.000291728
253.315	0.000205974	0.000217094	0.000201488	0.000293226
253.63	0.000207021	0.000218207	0.000202525	0.000294744
253.945	0.000208075	0.000219329	0.000203567	0.000296272
254.259	0.000209135	0.000220457	0.000204617	0.00029781
254.574	0.000210202	0.000221594	0.000205673	0.000299358
254.886	0.00021127	0.00022273	0.00020673	0.000300906
255.201	0.00021235	0.000223881	0.000207801	0.000302476
255.516	0.000213439	0.00022504	0.000208879	0.000304056
255.83	0.000214535	0.000226207	0.000209964	0.000305646
256.145	0.000215637	0.000227381	0.000211056	0.000307247
256.457	0.000216741	0.000228556	0.000212148	0.000308848
256.772	0.000217858	0.000229746	0.000213255	0.000310471
257.087	0.000218983	0.000230944	0.00021437	0.000312105
257.401	0.000220115	0.00023215	0.000215492	0.000313751
257.714	0.000221247	0.000233357	0.000216614	0.000315396
258.028	0.000222395	0.00023458	0.000217751	0.000317064
258.343	0.00022355	0.000235811	0.000218896	0.000318743
258.657	0.000224713	0.00023705	0.000220049	0.000320433
258.972	0.000225884	0.000238298	0.00022121	0.000322136
259.284	0.000227054	0.000239546	0.000222371	0.000323839
259.599	0.000228241	0.000240811	0.000223548	0.000325564
259.913	0.000229435	0.000242085	0.000224732	0.000327302
260.228	0.000230638	0.000243367	0.000225925	0.000329053
260.54	0.000231841	0.00024465	0.000227118	0.000330804
260.854	0.000233061	0.00024595	0.000228328	0.000332578
261.169	0.000234288	0.000247259	0.000229546	0.000334365
261.483	0.000235524	0.000248577	0.000230773	0.000336165
261.796	0.00023676	0.000249896	0.000231999	0.000337965
262.11	0.000238013	0.000251233	0.000233243	0.000339791
262.424	0.000239275	0.000252579	0.000234495	0.000341628
262.739	0.000240545	0.000253935	0.000235757	0.00034348
263.051	0.000241815	0.00025529	0.000237018	0.000345331
263.366	0.000243104	0.000256665	0.000238297	0.000347209
263.68	0.000244401	0.000258049	0.000239585	0.0003491
263.992	0.000245698	0.000259434	0.000240873	0.000350992
264.306	0.000247014	0.000260838	0.00024218	0.00035291
264.621	0.000248338	0.000262253	0.000243496	0.000354842
264.935	0.000249672	0.000263677	0.000244821	0.000356789
265.247	0.000251006	0.000265102	0.000246147	0.000358735
265.562	0.000252359	0.000266546	0.000247491	0.00036071
265.876	0.00025372	0.000268001	0.000248845	0.000362699
266.19	0.000255093	0.000269466	0.000250209	0.000364702
266.502	0.000256466	0.000270933	0.000251573	0.000366706
266.817	0.000257857	0.00027242	0.000252957	0.000368739
267.131	0.000259258	0.000273917	0.000254351	0.000370787
267.443	0.000260661	0.000275416	0.000255745	0.000372835
267.757	0.000262082	0.000276935	0.000257159	0.000374913
268.071	0.000263514	0.000278466	0.000258584	0.000377007
268.383	0.000264947	0.000279997	0.000260009	0.000379101
268.698	0.000266399	0.00028155	0.000261455	0.000381226
269.012	0.000267863	0.000283114	0.00026291	0.000383366
269.326	0.000269336	0.00028469	0.000264377	0.000385522
269.638	0.000270811	0.000286267	0.000265846	0.000387681
269.952	0.000272307	0.000287866	0.000267334	0.000389869
270.266	0.000273813	0.000289478	0.000268834	0.000392074
270.578	0.000275321	0.00029109	0.000270335	0.000394281
270.892	0.000276849	0.000292726	0.000271858	0.00039652
271.206	0.000278389	0.000294374	0.000273391	0.000398776
271.518	0.00027993	0.000296023	0.000274927	0.000401034
271.833	0.000281493	0.000297695	0.000276483	0.000403324
272.147	0.000283067	0.00029938	0.000278053	0.000405632
272.459	0.000284643	0.000301067	0.000279623	0.000407942
272.773	0.000286241	0.000302778	0.000281216	0.000410286
273.087	0.000287851	0.000304502	0.00028282	0.000412647
273.399	0.000289462	0.000306228	0.000284427	0.000415011
273.713	0.000291097	0.000307978	0.000286056	0.000417409
274.027	0.000292743	0.000309742	0.000287699	0.000419826
274.339	0.000294391	0.000311508	0.000289343	0.000422246
274.652	0.000296064	0.000313298	0.00029101	0.0004247
274.966	0.000297748	0.000315103	0.000292691	0.000427174
275.278	0.000299434	0.00031691	0.000294374	0.000429651
275.592	0.000301144	0.000318743	0.000296081	0.000432164
275.906	0.000302868	0.00032059	0.000297801	0.000434697
276.218	0.000304593	0.000322439	0.000299523	0.000437233
276.532	0.000306343	0.000324316	0.000301271	0.000439807
276.846	0.000308107	0.000326207	0.000303032	0.0004424
277.158	0.000309872	0.0003281	0.000304795	0.000444997
277.472	0.000311664	0.000330021	0.000306584	0.000447633
277.785	0.000313469	0.000331957	0.000308387	0.000450289
278.097	0.000315276	0.000333896	0.000310193	0.000452949
278.411	0.000317109	0.000335863	0.000312025	0.000455649
278.723	0.000318945	0.000337833	0.000313859	0.000458353
279.037	0.000320808	0.000339832	0.000315721	0.000461096
279.35	0.000322685	0.000341846	0.000317598	0.000463862
279.662	0.000324564	0.000343863	0.000319477	0.000466632
279.976	0.000326471	0.000345911	0.000321384	0.000469443
280.29	0.000328393	0.000347975	0.000323307	0.000472277
280.602	0.000330318	0.000350042	0.000325233	0.000475117
280.915	0.000332272	0.000352139	0.000327187	0.000477998
281.227	0.000334227	0.00035424	0.000329144	0.000480884
281.541	0.000336212	0.000356372	0.00033113	0.000483813
281.854	0.000338213	0.000358522	0.000333133	0.000486767
282.166	0.000340216	0.000360674	0.000335139	0.000489726
282.48	0.000342249	0.00036286	0.000337174	0.000492729
282.791	0.000344285	0.000365048	0.000339214	0.000495737
283.105	0.000346352	0.00036727	0.000341283	0.000498791
283.419	0.000348435	0.00036951	0.000343371	0.000501872
283.73	0.000350522	0.000371754	0.000345462	0.000504957
284.044	0.00035264	0.000374031	0.000347584	0.000508089
284.356	0.000354761	0.000376312	0.00034971	0.000511227
284.669	0.000356914	0.000378629	0.000351869	0.000514414
284.983	0.000359085	0.000380964	0.000354045	0.000517627
285.294	0.00036126	0.000383304	0.000356225	0.000520846
285.608	0.000363466	0.000385679	0.000358439	0.000524116
285.919	0.000365678	0.000388059	0.000360658	0.000527391
286.233	0.000367922	0.000390475	0.000362909	0.000530717
286.547	0.000370185	0.000392912	0.000365181	0.000534072
286.858	0.000372453	0.000395354	0.000367457	0.000537434
287.172	0.000374754	0.000397833	0.000369767	0.000540848
287.483	0.000377061	0.000400316	0.000372083	0.000544269
287.797	0.000379402	0.000402839	0.000374434	0.000547743
288.108	0.000381748	0.000405366	0.00037679	0.000551225
288.422	0.000384129	0.000407932	0.000379182	0.000554761
288.735	0.000386531	0.000410521	0.000381595	0.000558328
289.047	0.000388938	0.000413115	0.000384014	0.000561904
289.36	0.000391381	0.000415749	0.00038647	0.000565535
289.671	0.000393829	0.000418389	0.000388932	0.000569175
289.985	0.000396316	0.000421071	0.000391432	0.000572872
290.296	0.000398807	0.000423758	0.000393937	0.000576577
290.61	0.000401337	0.000426487	0.000396482	0.000580342
290.921	0.000403872	0.000429222	0.000399032	0.000584114
291.234	0.000406447	0.000432	0.000401623	0.000587947
291.548	0.000409044	0.000434804	0.000404237	0.000591814
291.859	0.000411647	0.000437614	0.000406858	0.000595692
292.173	0.000414291	0.000440468	0.00040952	0.000599634
292.484	0.00041694	0.000443329	0.000412188	0.000603582
292.797	0.000419632	0.000446235	0.000414898	0.000607595
293.108	0.000422329	0.000449149	0.000417616	0.00061162
293.422	0.000425068	0.000452109	0.000420376	0.000615709
293.733	0.000427814	0.000455074	0.000423144	0.000619805
294.046	0.000430604	0.00045809	0.000425956	0.000623971
294.358	0.000433399	0.000461111	0.000428775	0.000628143
294.671	0.000436241	0.000464181	0.00043164	0.000632392
294.982	0.000439088	0.000467261	0.000434512	0.000636647
295.295	0.000441981	0.00047039	0.000437431	0.000640972
295.607	0.00044488	0.000473529	0.000440357	0.000645304
295.92	0.000447826	0.000476716	0.000443331	0.000649713
296.231	0.00045078	0.000479909	0.000446313	0.000654134
296.544	0.000453781	0.00048316	0.000449343	0.000658626
296.855	0.000456791	0.000486417	0.000452382	0.00066313
297.169	0.000459848	0.000489727	0.000455471	0.000667711
297.48	0.000462913	0.000493047	0.000458569	0.000672305
297.793	0.000466028	0.000496416	0.000461717	0.000676976
298.104	0.000469152	0.0004998	0.000464874	0.000681659
298.417	0.000472327	0.000503243	0.000468084	0.000686425
298.728	0.00047551	0.000506691	0.000471304	0.000691204
299.041	0.000478745	0.000510197	0.000474576	0.00069606
299.353	0.000481989	0.000513714	0.000477858	0.000700929
299.666	0.000485286	0.000517289	0.000481196	0.000705887
299.977	0.000488593	0.000520874	0.000484543	0.000710858
300.29	0.000491954	0.000524522	0.000487946	0.000715912
300.601	0.000495325	0.000528176	0.000491361	0.000720978
300.914	0.000498753	0.000531898	0.000494832	0.000726134
301.225	0.00050219	0.000535625	0.000498315	0.00073131
301.538	0.000505684	0.000539421	0.000501857	0.000736574
301.849	0.000509189	0.000543227	0.00050541	0.000741852
302.162	0.000512753	0.000547096	0.000509023	0.000747219
302.473	0.000516328	0.00055098	0.000512649	0.000752611
302.786	0.000519962	0.000554928	0.000516336	0.000758093
303.097	0.000523608	0.000558891	0.000520036	0.000763595
303.41	0.000527316	0.000562917	0.000523799	0.000769192
303.721	0.000531036	0.000566963	0.000527576	0.000774808
304.034	0.000534818	0.000571078	0.000531417	0.00078052
304.345	0.000538613	0.000575202	0.000535272	0.000786257
304.658	0.000542473	0.0005794	0.000539193	0.000792091
304.969	0.000546346	0.000583613	0.000543129	0.000797949
305.279	0.000550258	0.00058787	0.000547106	0.000803872
305.592	0.000554237	0.000592205	0.000551152	0.000809891
305.903	0.00055823	0.00059655	0.000555213	0.000815942
306.216	0.000562291	0.000600974	0.000559345	0.000822094
306.527	0.000566367	0.000605412	0.000563493	0.000828273
306.84	0.000570514	0.000609929	0.000567714	0.00083456
307.151	0.000574675	0.000614465	0.000571951	0.000840872
307.463	0.000578908	0.00061908	0.000576263	0.0008473
307.774	0.000583158	0.00062371	0.000580592	0.000853753
308.085	0.000587451	0.000628393	0.000584968	0.000860276
308.398	0.000591821	0.00063316	0.000589422	0.000866915
308.709	0.000596206	0.000637946	0.000593894	0.000873585
309.021	0.000600669	0.000642811	0.000598446	0.000880371
309.332	0.000605149	0.000647706	0.000603016	0.000887188
309.645	0.000609708	0.000652684	0.000607669	0.000894133
309.956	0.000614286	0.000657681	0.000612342	0.000901104
310.266	0.000618913	0.000662732	0.000617067	0.000908157
310.579	0.000623621	0.000667877	0.000621877	0.000915339
310.89	0.00062835	0.000673046	0.000626709	0.000922552
311.202	0.000633162	0.000678308	0.000631627	0.0009299
311.513	0.000637995	0.00068359	0.000636568	0.00093728
311.824	0.000642882	0.000688935	0.000641566	0.000944742
312.136	0.000647855	0.000694374	0.000646654	0.000952345
312.447	0.000652851	0.000699842	0.000651767	0.000959987
312.76	0.000657936	0.000705408	0.000656972	0.000967769
313.07	0.000663045	0.000710999	0.000662204	0.000975589
313.383	0.000668245	0.000716698	0.000667531	0.000983557
313.694	0.000673469	0.000722421	0.000672885	0.000991563
314.004	0.000678753	0.000728208	0.000678301	0.000999664
314.317	0.000684133	0.000734108	0.000683817	0.00101
314.627	0.000689538	0.000740032	0.000689362	0.00102
314.938	0.000695005	0.000746025	0.000694972	0.00102
315.25	0.000700573	0.000752136	0.000700687	0.00103
315.561	0.000706168	0.000758276	0.000706432	0.00104
315.874	0.000711866	0.000764528	0.000712284	0.00105
316.184	0.000717592	0.000770816	0.000718168	0.00106
316.495	0.000723385	0.000777176	0.000724123	0.00107
316.807	0.000729286	0.00078366	0.00073019	0.00108
317.118	0.000735218	0.000790177	0.000736291	0.00109
317.428	0.00074122	0.000796773	0.000742467	0.0011
317.741	0.000747333	0.000803497	0.000748761	0.00111
318.051	0.00075348	0.000810255	0.000755089	0.00111
318.363	0.000759742	0.000817145	0.000761542	0.00112
318.674	0.000766038	0.000824075	0.000768029	0.00113
318.984	0.000772411	0.000831088	0.000774598	0.00114
319.297	0.000778902	0.000838238	0.000781295	0.00115
319.607	0.000785434	0.000845433	0.000788031	0.00116
319.918	0.000792046	0.000852716	0.000794853	0.00117
320.23	0.000798779	0.00086014	0.00080181	0.00118
320.54	0.000805551	0.00086761	0.000808804	0.0012
320.851	0.000812412	0.000875177	0.000815892	0.00121
321.163	0.000819402	0.000882891	0.000823124	0.00122
321.473	0.000826439	0.000890654	0.000830398	0.00123
321.784	0.000833557	0.000898516	0.000837764	0.00124
322.096	0.000840819	0.000906534	0.000845281	0.00125
322.406	0.000848129	0.000914606	0.00085284	0.00126
322.717	0.000855519	0.000922782	0.000860509	0.00127
323.029	0.00086307	0.000931124	0.000868328	0.00128
323.339	0.000870662	0.00093952	0.000876198	0.0013
323.649	0.000878349	0.000948028	0.000884169	0.00131
323.962	0.000886189	0.000956704	0.000892308	0.00132
324.272	0.000894085	0.000965443	0.000900505	0.00133
324.582	0.000902077	0.0009743	0.000908812	0.00135
324.894	0.000910238	0.000983339	0.000917287	0.00136
325.205	0.000918447	0.000992441	0.00092582	0.00137
325.515	0.000926768	0.001	0.00093448	0.00138
325.827	0.000935258	0.00101	0.000943316	0.0014
326.137	0.000943804	0.00102	0.00095221	0.00141
326.447	0.000952471	0.00103	0.000961239	0.00143
326.76	0.000961305	0.00104	0.000970445	0.00144
327.07	0.000970213	0.00105	0.000979734	0.00145
327.38	0.00097924	0.00106	0.000989141	0.00147
327.692	0.000988452	0.00107	0.000998758	0.00148
328.002	0.000997728	0.00108	0.00101	0.0015
328.312	0.00101	0.00109	0.00102	0.00151
328.622	0.00102	0.0011	0.00103	0.00153
328.934	0.00103	0.00111	0.00104	0.00154
329.244	0.00104	0.00112	0.00105	0.00156
329.554	0.00105	0.00113	0.00106	0.00157
329.867	0.00106	0.00115	0.00107	0.00159
330.177	0.00107	0.00116	0.00108	0.00161
330.487	0.00108	0.00117	0.00109	0.00162
330.797	0.00109	0.00118	0.0011	0.00164
331.109	0.0011	0.00119	0.00111	0.00166
331.419	0.00111	0.0012	0.00113	0.00167
331.729	0.00112	0.00122	0.00114	0.00169
332.041	0.00113	0.00123	0.00115	0.00171
332.351	0.00114	0.00124	0.00116	0.00173
332.661	0.00115	0.00126	0.00117	0.00175
332.97	0.00117	0.00127	0.00119	0.00176
333.283	0.00118	0.00128	0.0012	0.00178
333.592	0.00119	0.0013	0.00121	0.0018
333.902	0.0012	0.00131	0.00122	0.00182
334.212	0.00121	0.00132	0.00124	0.00184
334.524	0.00123	0.00134	0.00125	0.00186
334.834	0.00124	0.00135	0.00126	0.00188
335.144	0.00125	0.00137	0.00128	0.00191
335.454	0.00127	0.00138	0.00129	0.00193
335.766	0.00128	0.0014	0.00131	0.00195
336.075	0.00129	0.00141	0.00132	0.00197
336.385	0.00131	0.00143	0.00133	0.00199
336.695	0.00132	0.00144	0.00135	0.00202
337.007	0.00134	0.00146	0.00137	0.00204
337.317	0.00135	0.00148	0.00138	0.00206
337.626	0.00137	0.00149	0.0014	0.00209
337.936	0.00138	0.00151	0.00141	0.00211
338.248	0.0014	0.00153	0.00143	0.00214
338.558	0.00141	0.00155	0.00145	0.00216
338.868	0.00143	0.00156	0.00146	0.00219
339.177	0.00144	0.00158	0.00148	0.00222
339.487	0.00146	0.0016	0.0015	0.00224
339.799	0.00148	0.00162	0.00152	0.00227
340.108	0.00149	0.00164	0.00153	0.0023
340.418	0.00151	0.00166	0.00155	0.00233
340.728	0.00153	0.00168	0.00157	0.00236
341.037	0.00155	0.0017	0.00159	0.00239
341.349	0.00157	0.00172	0.00161	0.00242
341.659	0.00158	0.00174	0.00163	0.00245
341.968	0.0016	0.00176	0.00165	0.00248
342.278	0.00162	0.00178	0.00167	0.00251
342.59	0.00164	0.00181	0.00169	0.00254
342.899	0.00166	0.00183	0.00171	0.00258
343.209	0.00168	0.00185	0.00174	0.00261
343.518	0.0017	0.00188	0.00176	0.00264
343.828	0.00172	0.0019	0.00178	0.00268
344.138	0.00175	0.00193	0.0018	0.00272
344.449	0.00177	0.00195	0.00183	0.00275
344.759	0.00179	0.00198	0.00185	0.00279
345.068	0.00181	0.002	0.00188	0.00283
345.378	0.00184	0.00203	0.0019	0.00287
345.687	0.00186	0.00206	0.00193	0.00291
345.999	0.00188	0.00208	0.00196	0.00295
346.308	0.00191	0.00211	0.00198	0.00299
346.618	0.00193	0.00214	0.00201	0.00304
346.927	0.00196	0.00217	0.00204	0.00308
347.237	0.00199	0.0022	0.00207	0.00312
347.546	0.00201	0.00223	0.0021	0.00317
347.858	0.00204	0.00226	0.00213	0.00322
348.167	0.00207	0.0023	0.00216	0.00327
348.476	0.0021	0.00233	0.00219	0.00331
348.786	0.00213	0.00236	0.00222	0.00337
349.095	0.00216	0.0024	0.00225	0.00342
349.405	0.00219	0.00243	0.00229	0.00347
349.716	0.00222	0.00247	0.00232	0.00352
350.025	0.00225	0.00251	0.00236	0.00358
350.335	0.00228	0.00255	0.00239	0.00364
350.644	0.00232	0.00259	0.00243	0.0037
350.953	0.00235	0.00263	0.00247	0.00375
351.263	0.00239	0.00267	0.00251	0.00382
351.572	0.00242	0.00271	0.00255	0.00388
351.881	0.00246	0.00275	0.00259	0.00394
352.193	0.0025	0.00279	0.00263	0.00401
352.502	0.00253	0.00284	0.00267	0.00408
352.811	0.00257	0.00289	0.00272	0.00415
353.12	0.00261	0.00293	0.00276	0.00422
353.43	0.00266	0.00298	0.00281	0.00429
353.739	0.0027	0.00303	0.00286	0.00437
354.048	0.00274	0.00308	0.00291	0.00445
354.357	0.00279	0.00314	0.00296	0.00453
354.669	0.00283	0.00319	0.00301	0.00461
354.978	0.00288	0.00325	0.00306	0.0047
355.287	0.00293	0.0033	0.00312	0.00479
355.596	0.00298	0.00336	0.00317	0.00488
355.905	0.00303	0.00342	0.00323	0.00497
356.214	0.00308	0.00349	0.00329	0.00507
356.524	0.00313	0.00355	0.00335	0.00516
356.833	0.00319	0.00362	0.00341	0.00527
357.142	0.00325	0.00368	0.00348	0.00537
357.453	0.00331	0.00375	0.00355	0.00548
357.762	0.00337	0.00383	0.00362	0.00559
358.071	0.00343	0.0039	0.00369	0.00571
358.38	0.00349	0.00398	0.00376	0.00583
358.689	0.00356	0.00406	0.00384	0.00596
358.998	0.00363	0.00414	0.00392	0.00608
359.307	0.0037	0.00422	0.004	0.00622
359.616	0.00377	0.00431	0.00408	0.00636
359.926	0.00384	0.0044	0.00417	0.0065
360.235	0.00392	0.0045	0.00426	0.00665
360.544	0.004	0.00459	0.00435	0.0068
360.853	0.00408	0.00469	0.00445	0.00696
361.164	0.00417	0.0048	0.00455	0.00713
361.473	0.00426	0.0049	0.00466	0.0073
361.781	0.00435	0.00502	0.00476	0.00748
362.09	0.00444	0.00513	0.00488	0.00767
362.399	0.00454	0.00525	0.00499	0.00786
362.708	0.00464	0.00538	0.00512	0.00807
363.017	0.00475	0.00551	0.00524	0.00828
363.326	0.00486	0.00564	0.00537	0.0085
363.635	0.00497	0.00578	0.00551	0.00873
363.944	0.00509	0.00593	0.00565	0.00897
364.253	0.00521	0.00608	0.0058	0.00922
364.562	0.00534	0.00624	0.00596	0.00949
364.871	0.00547	0.00641	0.00612	0.00976
365.179	0.00561	0.00658	0.00629	0.01005
365.488	0.00575	0.00676	0.00647	0.01036
365.797	0.00591	0.00695	0.00665	0.01068
366.106	0.00606	0.00715	0.00685	0.01102
366.415	0.00623	0.00735	0.00705	0.01137
366.723	0.0064	0.00757	0.00727	0.01174
367.034	0.00658	0.0078	0.00749	0.01214
367.343	0.00677	0.00804	0.00773	0.01256
367.652	0.00697	0.0083	0.00798	0.013
367.961	0.00718	0.00856	0.00825	0.01347
368.269	0.0074	0.00884	0.00852	0.01396
368.578	0.00763	0.00914	0.00882	0.01449
368.887	0.00787	0.00945	0.00913	0.01505
369.196	0.00813	0.00978	0.00946	0.01564
369.504	0.0084	0.01013	0.00981	0.01628
369.813	0.00869	0.01051	0.01019	0.01696
370.122	0.00899	0.0109	0.01059	0.01768
370.43	0.00931	0.01132	0.01101	0.01846
370.739	0.00965	0.01177	0.01146	0.0193
371.048	0.01002	0.01225	0.01195	0.0202
371.356	0.01041	0.01276	0.01247	0.02117
371.665	0.01082	0.0133	0.01302	0.02222
371.973	0.01126	0.01389	0.01362	0.02336
372.282	0.01174	0.01452	0.01427	0.02459
372.591	0.01224	0.0152	0.01497	0.02594
372.899	0.01279	0.01593	0.01573	0.02741
373.208	0.01338	0.01672	0.01655	0.02901
373.516	0.01402	0.01758	0.01745	0.03078
373.825	0.01471	0.01852	0.01842	0.03272
374.134	0.01545	0.01953	0.01949	0.03486
374.442	0.01627	0.02065	0.02067	0.03724
374.751	0.01716	0.02186	0.02196	0.03989
375.059	0.01813	0.02321	0.02339	0.04284
375.368	0.0192	0.02468	0.02498	0.04615
375.674	0.02037	0.02631	0.02674	0.04986
375.983	0.02167	0.02813	0.02871	0.05407
376.291	0.02312	0.03015	0.03094	0.05886
376.599	0.02474	0.03242	0.03344	0.06433
376.908	0.02654	0.03498	0.03628	0.0706
377.216	0.02858	0.03787	0.03953	0.07784
377.525	0.03088	0.04115	0.04324	0.08623
377.833	0.03349	0.0449	0.04754	0.09602
378.142	0.03648	0.04921	0.05252	0.10748
378.45	0.03993	0.05419	0.05835	0.12097
378.758	0.04392	0.05998	0.06521	0.13691
379.067	0.04858	0.06677	0.07336	0.15578
379.375	0.05407	0.07478	0.08312	0.17811
379.684	0.06058	0.0843	0.09487	0.20442
379.992	0.06838	0.09569	0.10916	0.23512
380.3	0.07781	0.10943	0.12665	0.27024
380.609	0.08933	0.12611	0.14816	0.30908
380.917	0.10355	0.14645	0.17466	0.34968
381.225	0.1213	0.17132	0.20719	0.38837
381.533	0.14367	0.20166	0.24654	0.41987
381.84	0.17184	0.23801	0.29231	0.43837
382.148	0.20792	0.28112	0.34307	0.44011
382.456	0.25355	0.32957	0.39299	0.42456
382.764	0.30991	0.37957	0.43258	0.39527
383.073	0.3757	0.42379	0.45102	0.35787
383.381	0.44408	0.45232	0.44226	0.31785
383.689	0.5001	0.45696	0.40936	0.27912
383.997	0.52459	0.43627	0.36222	0.2439
384.306	0.50707	0.39666	0.31132	0.21306
384.614	0.45534	0.34806	0.26364	0.18665
384.922	0.3882	0.29894	0.2223	0.16432
385.228	0.32222	0.25453	0.18813	0.14565
385.536	0.26455	0.21614	0.16005	0.12988
385.844	0.21762	0.18421	0.13733	0.11663
386.153	0.18053	0.15806	0.11898	0.1055
386.461	0.1515	0.13676	0.10409	0.09612
386.769	0.12875	0.11942	0.09197	0.08819
387.077	0.11083	0.10525	0.08203	0.08147
387.385	0.0966	0.09363	0.07384	0.07577
387.693	0.0852	0.08404	0.06705	0.07093
388.001	0.076	0.07609	0.06139	0.06681
388.307	0.06856	0.06951	0.05669	0.06334
388.615	0.06241	0.06396	0.05271	0.06037
388.923	0.05735	0.05931	0.04937	0.05788
389.231	0.05317	0.05539	0.04656	0.05579
389.539	0.04969	0.0521	0.04419	0.05406
389.847	0.04681	0.04933	0.04222	0.05265
390.155	0.04443	0.047	0.04058	0.05153
390.463	0.04245	0.04506	0.03922	0.05068
390.769	0.04085	0.04347	0.03813	0.05008
391.077	0.03954	0.04215	0.03727	0.0497
391.385	0.03851	0.0411	0.03661	0.04954
391.693	0.03771	0.04029	0.03614	0.04959
392.001	0.03713	0.03969	0.03585	0.04984
392.309	0.03675	0.0393	0.03572	0.05028
392.617	0.03655	0.03909	0.03575	0.05093
392.923	0.03652	0.03905	0.03594	0.05177
393.231	0.03666	0.03919	0.03628	0.05283
393.539	0.03695	0.03949	0.03677	0.05409
393.847	0.0374	0.03996	0.03741	0.05558
394.155	0.038	0.04059	0.0382	0.05731
394.462	0.03876	0.0414	0.03916	0.05928
394.768	0.03967	0.04237	0.04028	0.06151
395.076	0.04075	0.04353	0.04158	0.06406
395.384	0.04201	0.04488	0.04308	0.06692
395.692	0.04345	0.04644	0.04479	0.07014
396	0.04509	0.04822	0.04672	0.07375
396.307	0.04694	0.05025	0.04891	0.07781
396.613	0.04901	0.05252	0.05135	0.08233
396.921	0.05135	0.05509	0.05412	0.08744
397.229	0.05398	0.058	0.05723	0.09318
397.536	0.05691	0.06127	0.06074	0.09966
397.844	0.0602	0.06495	0.06469	0.10696
398.152	0.06389	0.06909	0.06915	0.11523
398.458	0.068	0.07374	0.07417	0.12455
398.765	0.07265	0.07903	0.0799	0.13523
399.073	0.0779	0.08503	0.08643	0.14744
399.381	0.08382	0.09186	0.09389	0.16144
399.688	0.09053	0.09964	0.10244	0.17756
399.994	0.09811	0.1085	0.11224	0.19607
400.302	0.10683	0.11875	0.12365	0.21769
400.609	0.11681	0.1306	0.13695	0.24288
400.917	0.12831	0.14436	0.15251	0.27233
401.225	0.14162	0.16043	0.17085	0.30686
401.53	0.15699	0.17916	0.19242	0.3471
401.838	0.17506	0.2014	0.21828	0.39461
402.145	0.19632	0.22779	0.24929	0.45013
402.453	0.22143	0.25926	0.28664	0.51447
402.758	0.25105	0.29668	0.33145	0.58733
403.066	0.2866	0.34187	0.38596	0.66876
403.374	0.32912	0.39611	0.45159	0.75539
403.681	0.38003	0.4609	0.5297	0.84149
403.989	0.44078	0.53731	0.62037	0.91812
404.294	0.51208	0.62468	0.72034	0.97405
404.602	0.59532	0.72167	0.82372	1
404.909	0.68863	0.82113	0.91647	0.99026
405.217	0.78726	0.91115	0.98059	0.94683
405.522	0.88115	0.97541	1	0.87852
405.83	0.95747	1	0.96944	0.79538
406.137	1	0.97791	0.89711	0.7079
406.445	0.99833	0.91493	0.80037	0.62334
406.75	0.95331	0.82632	0.69724	0.54631
407.057	0.87525	0.7269	0.59826	0.47753
407.365	0.77996	0.62939	0.51019	0.41776
407.672	0.68134	0.5407	0.43483	0.36642
407.978	0.58912	0.464	0.37209	0.32283
408.285	0.50648	0.39841	0.31964	0.28539
408.592	0.43533	0.34342	0.27623	0.25344
408.9	0.37519	0.29757	0.24026	0.22611
409.205	0.32508	0.25958	0.21052	0.20279
409.513	0.2829	0.22759	0.18546	0.18256
409.82	0.24761	0.20074	0.16438	0.16504
410.127	0.21798	0.17808	0.14653	0.14981
410.432	0.19316	0.15898	0.13142	0.13659
410.74	0.17196	0.14255	0.11837	0.12492
411.047	0.1539	0.12844	0.10711	0.11463
411.352	0.13851	0.11634	0.09741	0.10559
411.66	0.12514	0.10576	0.08889	0.0975
411.967	0.11356	0.09652	0.08142	0.09028
412.274	0.10347	0.08842	0.07483	0.08383
412.579	0.09469	0.08132	0.06904	0.07807
412.887	0.0869	0.07499	0.06386	0.07284
413.194	0.08002	0.06937	0.05924	0.06812
413.499	0.07395	0.06437	0.05512	0.06386
413.806	0.0685	0.05987	0.05139	0.05997
414.113	0.06363	0.05582	0.04803	0.05642
414.419	0.05928	0.05219	0.045	0.05319
414.726	0.05533	0.04888	0.04224	0.05021
415.033	0.05176	0.04587	0.03972	0.04748
415.34	0.04852	0.04314	0.03742	0.04496
415.645	0.0456	0.04065	0.03533	0.04266
415.952	0.04291	0.03836	0.03339	0.04051
416.26	0.04046	0.03626	0.03162	0.03852
416.565	0.03822	0.03434	0.02999	0.03669
416.872	0.03615	0.03256	0.02847	0.03497
417.179	0.03424	0.03092	0.02707	0.03338
417.484	0.0325	0.0294	0.02578	0.0319
417.791	0.03087	0.02799	0.02457	0.03051
418.098	0.02936	0.02668	0.02345	0.0292
418.403	0.02797	0.02546	0.02241	0.02799
418.71	0.02667	0.02432	0.02143	0.02685
419.017	0.02545	0.02326	0.02051	0.02577
419.322	0.02433	0.02227	0.01966	0.02477
419.629	0.02327	0.02134	0.01885	0.02381
419.936	0.02228	0.02046	0.0181	0.02292
420.241	0.02136	0.01965	0.01739	0.02207
420.548	0.02049	0.01887	0.01672	0.02127
420.855	0.01967	0.01815	0.01609	0.02051
421.16	0.01891	0.01746	0.0155	0.0198
421.467	0.01818	0.01682	0.01494	0.01912
421.774	0.0175	0.01621	0.0144	0.01848
422.079	0.01685	0.01563	0.0139	0.01787
422.386	0.01624	0.01508	0.01342	0.01728
422.693	0.01567	0.01456	0.01297	0.01673
422.997	0.01512	0.01408	0.01254	0.01621
423.304	0.0146	0.01361	0.01213	0.0157
423.609	0.01411	0.01317	0.01175	0.01523
423.916	0.01365	0.01274	0.01138	0.01477
424.223	0.0132	0.01234	0.01102	0.01433
424.528	0.01278	0.01196	0.01069	0.01392
424.835	0.01238	0.01159	0.01037	0.01352
425.141	0.01199	0.01125	0.01006	0.01313
425.446	0.01163	0.01091	0.00977	0.01277
425.753	0.01128	0.0106	0.00949	0.01242
426.058	0.01095	0.01029	0.00922	0.01208
426.365	0.01063	0.01	0.00896	0.01176
426.671	0.01032	0.00972	0.00872	0.01145
426.976	0.01003	0.00946	0.00848	0.01116
427.283	0.00975	0.0092	0.00826	0.01087
427.588	0.00948	0.00896	0.00804	0.0106
427.894	0.00923	0.00872	0.00783	0.01033
428.201	0.00898	0.00849	0.00763	0.01008
428.506	0.00874	0.00828	0.00744	0.00983
428.812	0.00852	0.00807	0.00725	0.0096
429.117	0.0083	0.00787	0.00708	0.00937
429.424	0.00809	0.00767	0.0069	0.00915
429.73	0.00789	0.00749	0.00674	0.00894
430.035	0.00769	0.00731	0.00658	0.00873
430.342	0.0075	0.00713	0.00642	0.00854
430.646	0.00732	0.00697	0.00628	0.00835
430.953	0.00715	0.0068	0.00613	0.00816
431.26	0.00698	0.00665	0.00599	0.00798
431.564	0.00682	0.0065	0.00586	0.00781
431.871	0.00666	0.00635	0.00573	0.00765
432.175	0.00651	0.00621	0.00561	0.00748
432.482	0.00637	0.00608	0.00549	0.00733
432.786	0.00623	0.00595	0.00537	0.00718
433.093	0.00609	0.00582	0.00526	0.00703
433.4	0.00596	0.0057	0.00515	0.00689
433.704	0.00583	0.00558	0.00504	0.00675
434.011	0.00571	0.00546	0.00494	0.00662
434.315	0.00559	0.00535	0.00484	0.00649
434.622	0.00547	0.00524	0.00474	0.00636
434.926	0.00536	0.00514	0.00465	0.00624
435.233	0.00525	0.00504	0.00456	0.00612
435.537	0.00515	0.00494	0.00447	0.00601
435.844	0.00504	0.00484	0.00438	0.00589
436.15	0.00494	0.00475	0.0043	0.00578
436.454	0.00485	0.00466	0.00422	0.00568
436.761	0.00475	0.00457	0.00414	0.00558
437.065	0.00466	0.00449	0.00406	0.00548
437.372	0.00458	0.0044	0.00399	0.00538
437.676	0.00449	0.00432	0.00392	0.00528
437.982	0.00441	0.00424	0.00384	0.00519
438.287	0.00433	0.00417	0.00378	0.0051
438.593	0.00425	0.00409	0.00371	0.00501
438.898	0.00417	0.00402	0.00365	0.00493
439.204	0.0041	0.00395	0.00358	0.00485
439.508	0.00402	0.00388	0.00352	0.00476
439.815	0.00395	0.00382	0.00346	0.00469
440.119	0.00388	0.00375	0.0034	0.00461
440.425	0.00382	0.00369	0.00335	0.00453
440.729	0.00375	0.00363	0.00329	0.00446
441.036	0.00369	0.00357	0.00324	0.00439
441.34	0.00363	0.00351	0.00318	0.00432
441.646	0.00357	0.00345	0.00313	0.00425
441.951	0.00351	0.00339	0.00308	0.00418
442.257	0.00345	0.00334	0.00303	0.00412
442.561	0.00339	0.00329	0.00298	0.00406
442.867	0.00334	0.00324	0.00294	0.00399
443.171	0.00328	0.00318	0.00289	0.00393
443.478	0.00323	0.00314	0.00285	0.00387
443.782	0.00318	0.00309	0.0028	0.00382
444.088	0.00313	0.00304	0.00276	0.00376
444.392	0.00308	0.00299	0.00272	0.0037
444.698	0.00304	0.00295	0.00268	0.00365
445.002	0.00299	0.0029	0.00264	0.0036
445.309	0.00294	0.00286	0.0026	0.00355
445.613	0.0029	0.00282	0.00256	0.0035
445.919	0.00286	0.00278	0.00253	0.00345
446.223	0.00281	0.00274	0.00249	0.0034
446.529	0.00277	0.0027	0.00245	0.00335
446.833	0.00273	0.00266	0.00242	0.0033
447.139	0.00269	0.00262	0.00238	0.00326
447.443	0.00265	0.00259	0.00235	0.00321
447.749	0.00262	0.00255	0.00232	0.00317
448.053	0.00258	0.00251	0.00229	0.00313
448.357	0.00254	0.00248	0.00226	0.00308
448.663	0.00251	0.00244	0.00223	0.00304
448.967	0.00247	0.00241	0.0022	0.003
449.273	0.00244	0.00238	0.00217	0.00296
449.577	0.00241	0.00235	0.00214	0.00292
449.883	0.00237	0.00232	0.00211	0.00289
450.187	0.00234	0.00229	0.00208	0.00285
450.493	0.00231	0.00225	0.00205	0.00281
450.797	0.00228	0.00223	0.00203	0.00278
451.101	0.00225	0.0022	0.002	0.00274
451.407	0.00222	0.00217	0.00197	0.00271
451.711	0.00219	0.00214	0.00195	0.00267
452.017	0.00216	0.00211	0.00193	0.00264
452.321	0.00213	0.00209	0.0019	0.00261
452.627	0.00211	0.00206	0.00188	0.00258
452.931	0.00208	0.00203	0.00185	0.00254
453.235	0.00205	0.00201	0.00183	0.00251
453.54	0.00203	0.00198	0.00181	0.00248
453.844	0.002	0.00196	0.00179	0.00245
454.15	0.00198	0.00194	0.00176	0.00242
454.454	0.00195	0.00191	0.00174	0.0024
454.76	0.00193	0.00189	0.00172	0.00237
455.064	0.00191	0.00187	0.0017	0.00234
455.367	0.00188	0.00184	0.00168	0.00231
455.673	0.00186	0.00182	0.00166	0.00229
455.977	0.00184	0.0018	0.00164	0.00226
456.283	0.00182	0.00178	0.00162	0.00223
456.587	0.00179	0.00176	0.0016	0.00221
456.89	0.00177	0.00174	0.00159	0.00218
457.196	0.00175	0.00172	0.00157	0.00216
457.5	0.00173	0.0017	0.00155	0.00213
457.805	0.00171	0.00168	0.00153	0.00211
458.109	0.00169	0.00166	0.00152	0.00209
458.413	0.00167	0.00164	0.0015	0.00206
458.719	0.00165	0.00162	0.00148	0.00204
459.022	0.00163	0.00161	0.00147	0.00202
459.326	0.00162	0.00159	0.00145	0.002
459.632	0.0016	0.00157	0.00143	0.00198
459.935	0.00158	0.00155	0.00142	0.00196
460.241	0.00156	0.00154	0.0014	0.00193
460.544	0.00155	0.00152	0.00139	0.00191
460.848	0.00153	0.0015	0.00137	0.00189
461.154	0.00151	0.00149	0.00136	0.00187
461.457	0.0015	0.00147	0.00134	0.00185
461.761	0.00148	0.00146	0.00133	0.00183
462.066	0.00146	0.00144	0.00132	0.00182
462.37	0.00145	0.00143	0.0013	0.0018
462.674	0.00143	0.00141	0.00129	0.00178
462.979	0.00142	0.0014	0.00127	0.00176
463.283	0.0014	0.00138	0.00126	0.00174
463.586	0.00139	0.00137	0.00125	0.00173
463.892	0.00137	0.00135	0.00124	0.00171
464.195	0.00136	0.00134	0.00122	0.00169
464.501	0.00135	0.00133	0.00121	0.00167
464.804	0.00133	0.00131	0.0012	0.00166
465.108	0.00132	0.0013	0.00119	0.00164
465.413	0.0013	0.00129	0.00117	0.00162
465.717	0.00129	0.00127	0.00116	0.00161
466.02	0.00128	0.00126	0.00115	0.00159
466.325	0.00127	0.00125	0.00114	0.00158
466.629	0.00125	0.00124	0.00113	0.00156
466.932	0.00124	0.00122	0.00112	0.00155
467.236	0.00123	0.00121	0.00111	0.00153
467.541	0.00122	0.0012	0.0011	0.00152
467.844	0.0012	0.00119	0.00109	0.0015
468.148	0.00119	0.00118	0.00108	0.00149
468.453	0.00118	0.00117	0.00107	0.00148
468.757	0.00117	0.00115	0.00106	0.00146
469.06	0.00116	0.00114	0.00105	0.00145
469.365	0.00115	0.00113	0.00104	0.00144
469.669	0.00114	0.00112	0.00103	0.00142
469.972	0.00113	0.00111	0.00102	0.00141
470.277	0.00111	0.0011	0.00101	0.0014
470.58	0.0011	0.00109	0.000998103	0.00138
470.884	0.00109	0.00108	0.000988965	0.00137
471.187	0.00108	0.00107	0.000979944	0.00136
471.492	0.00107	0.00106	0.000970991	0.00135
471.795	0.00106	0.00105	0.000962205	0.00133
472.099	0.00105	0.00104	0.000953546	0.00132
472.404	0.00104	0.00103	0.000944937	0.00131
472.707	0.00104	0.00102	0.000936504	0.0013
473.01	0.00103	0.00101	0.000928172	0.00129
473.314	0.00102	0.00101	0.000919949	0.00128
473.619	0.00101	0.00099683	0.000911785	0.00127
473.922	0.000998314	0.000988037	0.000903781	0.00125
474.225	0.000989423	0.000979356	0.000895869	0.00124
474.53	0.000980588	0.00097073	0.000888016	0.00123
474.833	0.00097193	0.000962275	0.000880305	0.00122
475.137	0.000963384	0.000953923	0.000872696	0.00121
475.44	0.000954942	0.000945674	0.000865187	0.0012
475.745	0.000946557	0.00093748	0.00085772	0.00119
476.048	0.000938332	0.000929442	0.000850388	0.00118
476.351	0.000930211	0.000921502	0.000843156	0.00117
476.654	0.000922186	0.00091366	0.000836008	0.00116
476.959	0.000914218	0.000905862	0.000828903	0.00115
477.262	0.000906394	0.000898217	0.000821931	0.00114
477.565	0.000898675	0.000890659	0.000815044	0.00113
477.868	0.000891044	0.0008832	0.000808249	0.00112
478.173	0.000883461	0.000875775	0.000801481	0.00111
478.476	0.000876022	0.000868492	0.000794842	0.0011
478.779	0.000868672	0.000861303	0.000788284	0.0011
479.082	0.000861409	0.000854192	0.000781803	0.00109
479.385	0.000854236	0.000847169	0.000775399	0.00108
479.69	0.000847102	0.000840185	0.000769029	0.00107
479.993	0.000840105	0.000833324	0.000762777	0.00106
480.296	0.000833188	0.000826552	0.000756598	0.00105
480.599	0.000826351	0.000819853	0.000750492	0.00104
480.904	0.000819554	0.000813193	0.000744416	0.00104
481.207	0.000812878	0.00080665	0.000738451	0.00103
481.51	0.00080629	0.000800187	0.000732555	0.00102
481.813	0.000799766	0.000793797	0.000726726	0.00101
482.116	0.00079333	0.000787485	0.000720965	0.001
482.421	0.000786919	0.000781198	0.000715232	0.000995236
482.724	0.000780628	0.000775028	0.000709602	0.000987486
483.027	0.000774409	0.000768927	0.000704036	0.000979825
483.329	0.000768254	0.000762895	0.000698533	0.000972248
483.632	0.000762179	0.000756932	0.000693091	0.000964753
483.937	0.000756131	0.000750993	0.000687675	0.000957297
484.24	0.00075019	0.000745162	0.000682355	0.000949969
484.543	0.000744317	0.000739399	0.000677094	0.000942717
484.846	0.000738511	0.000733696	0.000671892	0.000935548
485.148	0.000732769	0.000728061	0.000666747	0.000928462
485.453	0.000727053	0.000722446	0.000661625	0.000921402
485.756	0.000721439	0.000716933	0.000656592	0.000914464
486.059	0.000715888	0.00071148	0.000651615	0.000907602
486.361	0.000710398	0.000706085	0.000646692	0.000900816
486.664	0.000704968	0.000700749	0.000641822	0.000894101
486.969	0.000699562	0.000695438	0.000636972	0.000887412
487.272	0.000694251	0.00069022	0.000632208	0.000880843
487.574	0.000688998	0.000685056	0.000627493	0.000874339
487.877	0.000683802	0.000679946	0.000622829	0.000867905
488.18	0.000678661	0.000674895	0.000618215	0.000861535
488.482	0.000673577	0.000669892	0.00061365	0.000855235
488.787	0.000668513	0.000664915	0.000609102	0.000848961
489.09	0.000663537	0.000660015	0.000604633	0.000842796
489.392	0.000658614	0.000655175	0.000600211	0.000836687
489.695	0.000653743	0.000650383	0.000595835	0.00083065
489.998	0.000648923	0.000645641	0.000591504	0.000824669
490.3	0.000644155	0.000640948	0.000587218	0.000818753
490.605	0.000639405	0.000636274	0.000582948	0.000812856
490.908	0.000634735	0.000631674	0.000578751	0.000807054
491.21	0.000630116	0.000627128	0.000574597	0.000801317
491.513	0.000625543	0.000622626	0.000570485	0.000795637
491.815	0.000621018	0.000618173	0.000566415	0.000790014
492.118	0.000616541	0.000613759	0.000562386	0.000784449
492.421	0.000612108	0.000609394	0.000558398	0.000778935
492.723	0.000607721	0.000605074	0.000554451	0.000773479
493.028	0.00060335	0.000600768	0.000550517	0.000768041
493.33	0.000599053	0.000596531	0.000546648	0.000762694
493.633	0.000594799	0.000592342	0.000542818	0.000757397
493.935	0.000590587	0.000588189	0.000539026	0.000752151
494.238	0.000586419	0.000584079	0.000535271	0.000746963
494.54	0.000582293	0.000580013	0.000531555	0.00074182
494.843	0.000578207	0.000575987	0.000527874	0.000736734
495.145	0.000574161	0.000571995	0.00052423	0.000731687
495.45	0.00057013	0.000568023	0.000520596	0.000726665
495.752	0.000566165	0.000564109	0.000517023	0.000721719
496.054	0.00056224	0.00056024	0.000513485	0.000716825
496.357	0.000558353	0.000556405	0.00050998	0.000711976
496.659	0.000554503	0.000552609	0.00050651	0.000707171
496.962	0.000550692	0.000548847	0.000503072	0.000702411
497.264	0.000546918	0.00054512	0.000499668	0.000697702
497.566	0.000543179	0.000541432	0.000496297	0.000693032
497.869	0.000539477	0.000537778	0.000492957	0.000688406
498.173	0.000535787	0.000534135	0.000489627	0.000683799
498.476	0.000532157	0.000530555	0.000486351	0.000679263
498.778	0.000528561	0.000527004	0.000483105	0.000674765
499.08	0.000524999	0.000523488	0.000479891	0.000670312
499.383	0.000521472	0.000520001	0.000476706	0.000665903
499.685	0.000517978	0.000516553	0.00047355	0.000661533
499.987	0.000514517	0.000513135	0.000470425	0.000657201
500.289	0.000511088	0.000509746	0.000467328	0.000652907
500.592	0.000507692	0.000506392	0.000464261	0.000648659
500.894	0.000504327	0.000503067	0.000461221	0.000644448
501.196	0.000500994	0.000499771	0.000458209	0.000640269
501.499	0.000497692	0.00049651	0.000455225	0.000636136
501.803	0.000494398	0.000493253	0.000452248	0.000632008
502.105	0.000491157	0.000490051	0.000449319	0.000627945
502.407	0.000487946	0.000486878	0.000446416	0.000623919
502.71	0.000484765	0.000483729	0.000443539	0.000619933
503.012	0.000481611	0.000480615	0.000440689	0.000615978
503.314	0.000478488	0.000477526	0.000437863	0.000612061
503.616	0.000475392	0.000474465	0.000435064	0.000608176
503.918	0.000472324	0.00047143	0.000432289	0.00060433
504.22	0.000469285	0.000468423	0.000429539	0.000600516
504.523	0.000466273	0.000465442	0.000426813	0.000596733
504.825	0.000463288	0.000462489	0.000424112	0.000592983
505.127	0.000460329	0.000459562	0.000421435	0.000589271
505.429	0.000457397	0.000456663	0.00041878	0.000585588
505.731	0.000454492	0.000453784	0.00041615	0.000581936
506.033	0.000451612	0.000450936	0.000413543	0.000578318
506.335	0.000448757	0.00044811	0.000410958	0.00057473
506.637	0.000445928	0.000445309	0.000408396	0.000571173
506.939	0.000443123	0.000442533	0.000405856	0.000567647
507.241	0.000440343	0.00043978	0.000403338	0.000564151
507.544	0.000437587	0.000437052	0.000400841	0.000560685
507.846	0.000434857	0.000434347	0.000398366	0.000557248
508.148	0.000432148	0.000431666	0.000395913	0.00055384
508.45	0.000429464	0.000429007	0.00039348	0.000550462
508.752	0.000426803	0.000426371	0.000391068	0.000547112
509.054	0.000424165	0.000423758	0.000388676	0.00054379
509.356	0.00042155	0.000421167	0.000386305	0.000540496
509.658	0.000418956	0.000418597	0.000383954	0.00053723
509.962	0.000416368	0.000416033	0.000381608	0.000533969
510.264	0.000413819	0.000413507	0.000379296	0.000530757
510.566	0.000411292	0.000411002	0.000377004	0.000527572
510.867	0.000408786	0.000408519	0.000374731	0.000524413
511.169	0.000406302	0.000406056	0.000372477	0.000521281
511.471	0.000403837	0.000403614	0.000370241	0.000518174
511.773	0.000401395	0.000401191	0.000368024	0.000515092
512.075	0.000398972	0.000398789	0.000365826	0.000512036
512.375	0.000396586	0.000396424	0.000363661	0.000509026
512.677	0.000394203	0.000394061	0.000361498	0.000506019
512.979	0.000391841	0.000391718	0.000359353	0.000503037
513.281	0.000389498	0.000389394	0.000357226	0.000500079
513.583	0.000387174	0.000387089	0.000355116	0.000497144
513.884	0.000384869	0.000384803	0.000353024	0.000494234
514.186	0.000382584	0.000382535	0.000350947	0.000491347
514.488	0.000380317	0.000380286	0.000348889	0.000488483
514.79	0.000378069	0.000378055	0.000346846	0.000485642
515.092	0.000375838	0.000375842	0.00034482	0.000482823
515.393	0.000373625	0.000373647	0.00034281	0.000480027
515.695	0.000371432	0.000371469	0.000340816	0.000477253
515.997	0.000369255	0.000369309	0.000338838	0.000474501
516.299	0.000367097	0.000367166	0.000336876	0.000471771
516.6	0.000364955	0.00036504	0.00033493	0.000469062
516.902	0.00036283	0.000362931	0.000332998	0.000466374
517.204	0.000360723	0.000360838	0.000331083	0.000463707
517.506	0.000358632	0.000358762	0.000329182	0.000461062
517.807	0.000356558	0.000356703	0.000327296	0.000458437
518.109	0.0003545	0.000354659	0.000325425	0.000455832
518.411	0.000352459	0.000352632	0.000323569	0.000453248
518.712	0.000350434	0.00035062	0.000321726	0.000450683
519.014	0.000348425	0.000348624	0.000319898	0.000448137
519.316	0.000346431	0.000346644	0.000318085	0.000445612
519.617	0.000344453	0.000344678	0.000316285	0.000443106
519.919	0.00034249	0.000342729	0.000314498	0.000440619
520.219	0.000340556	0.000340807	0.000312739	0.000438168
520.52	0.000338624	0.000338887	0.00031098	0.000435718
520.822	0.000336706	0.000336981	0.000309235	0.000433287
521.124	0.000334804	0.000335091	0.000307503	0.000430875

## Sheet: Fig. 3b
N = 2				N = 3				N = 4				N = 5				INSET	D = 1 um r-MoS2				INSET	D = 400 nm r-MoS2
X: P_abs {expt}(uW)	Y: Δω {expt} (cm^-1)	X: P_abs {fit} (uW)	Y: Δω {fit} (cm^-1)	X: P_abs {expt}(uW)	Y: Δω {expt} (cm^-1)	X: P_abs {fit} (uW)	Y: Δω {fit} (cm^-1)	X: P_abs {expt}(uW)	Y: Δω {expt} (cm^-1)	X: P_abs {fit} (uW)	Y: Δω {fit} (cm^-1)	X: P_abs {expt}(uW)	Y: Δω {expt} (cm^-1)	X: P_abs {fit} (uW)	Y: Δω {fit} (cm^-1)	X: N	Y: Conductance (uW /K)	Y uncertainty	X: N	Y: Conductance {Linear fit} (uW /K)	X: N	Y: Conductance (uW /K)	Y uncertainty	X: N	Y: Conductance {Linear fit} (uW /K)
4.2025	-0.16	1.09379	-0.05452	6.0192	-0.31	1.56662	-0.20733	7.77024	-0.14	2.02236	-0.04739	9.3024	-0.15	2.42114	-0.04733	2	0.33409	0.06014	0	0	1	0.14357	0.02441	0	0
11.4985	-0.6	1.12965	-0.05614	16.4692	-0.73	1.61799	-0.20882	21.2602	-0.64	2.08868	-0.04888	25.4524	-0.57	2.50053	-0.04882	3	0.53045	0.09548	0.00501	0.000805314	2	0.28334	0.04817	0.003	0.000435634
17.7715	-0.68	1.16552	-0.05777	25.454	-0.88	1.66937	-0.21031	32.8588	-0.6	2.155	-0.05036	39.338	-0.72	2.57993	-0.05031	4	0.61818	0.11127	0.01001	0.00161	3	0.44002	0.0748	0.00601	0.000871268
3.15648	-0.17	1.20139	-0.05939	4.521	-0.08	1.72074	-0.2118	5.8362	-0.18	2.22132	-0.05185	6.987	0.08	2.65932	-0.0518	5	0.74863	0.13475	0.01502	0.00242	0	0	0	0.00901	0.00131
8.82586	-0.33	1.23726	-0.06102	12.6412	-0.66	1.77211	-0.21329	16.3186	-0.4	2.28763	-0.05334	19.5364	-0.5	2.73872	-0.05329	4	0.68	0.1224	0.02002	0.00322				0.01201	0.00174
36.9254	-1.77	1.27312	-0.06264	52.888	-1.555	1.82348	-0.21478	68.2736	-1.513	2.35395	-0.05482	81.736	-1.395	2.81811	-0.05478	0	0	0	0.02503	0.00403				0.01502	0.00218
1.93382	-0.15	1.30899	-0.06427	2.7698	-0.14	1.87486	-0.21626	3.57556	-0.19	2.42027	-0.05631	4.2806	0.02	2.89751	-0.05626				0.03003	0.00483				0.01802	0.00261
5.36525	-0.25	1.34486	-0.06589	7.6846	-0.53	1.92623	-0.21775	9.92012	-0.28	2.48659	-0.0578	11.8762	-0.37	2.9769	-0.05775				0.03504	0.00564				0.02102	0.00305
1.09379	-0.11	1.38073	-0.06752	1.56662	-0.18	1.9776	-0.21924	2.02236	0.22	2.5529	-0.05928	2.42114	-0.02	3.05629	-0.05924				0.04004	0.00644				0.02402	0.00349
22.0416	-0.94	1.41659	-0.06914	31.57	-1.24	2.02897	-0.22073	40.754	-0.95	2.61922	-0.06077	48.79	-1.08	3.13569	-0.06073				0.04505	0.00725				0.02703	0.00392
		1.45246	-0.07077			2.08035	-0.22222	5.56924	-0.15	2.68554	-0.06226			3.21508	-0.06222				0.05005	0.00805				0.03003	0.00436
		1.48833	-0.07239			2.13172	-0.22371			2.75186	-0.06374			3.29448	-0.06371				0.05506	0.00886				0.03303	0.00479
		1.5242	-0.07402			2.18309	-0.2252			2.81817	-0.06523			3.37387	-0.0652				0.06006	0.00966				0.03604	0.00523
		1.56006	-0.07564			2.23447	-0.22669			2.88449	-0.06672			3.45327	-0.06669				0.06507	0.01047				0.03904	0.00566
		1.59593	-0.07727			2.28584	-0.22818			2.95081	-0.0682			3.53266	-0.06818				0.07007	0.01127				0.04204	0.0061
		1.6318	-0.07889			2.33721	-0.22967			3.01713	-0.06969			3.61205	-0.06967				0.07508	0.01208				0.04505	0.00653
		1.66767	-0.08051			2.38858	-0.23116			3.08344	-0.07118			3.69145	-0.07116				0.08008	0.01289				0.04805	0.00697
		1.70353	-0.08214			2.43996	-0.23265			3.14976	-0.07266			3.77084	-0.07265				0.08509	0.01369				0.05105	0.00741
		1.7394	-0.08376			2.49133	-0.23414			3.21608	-0.07415			3.85024	-0.07414				0.09009	0.0145				0.05405	0.00784
		1.77527	-0.08539			2.5427	-0.23563			3.2824	-0.07564			3.92963	-0.07563				0.0951	0.0153				0.05706	0.00828
		1.81114	-0.08701			2.59408	-0.23712			3.34872	-0.07712			4.00903	-0.07712				0.1001	0.01611				0.06006	0.00871
		1.847	-0.08864			2.64545	-0.23861			3.41503	-0.07861			4.08842	-0.07861				0.10511	0.01691				0.06306	0.00915
		1.88287	-0.09026			2.69682	-0.2401			3.48135	-0.08009			4.16781	-0.0801				0.11011	0.01772				0.06607	0.00958
		1.91874	-0.09189			2.74819	-0.24159			3.54767	-0.08158			4.24721	-0.08159				0.11512	0.01852				0.06907	0.01002
		1.95461	-0.09351			2.79957	-0.24308			3.61399	-0.08307			4.3266	-0.08308				0.12012	0.01933				0.07207	0.01046
		1.99047	-0.09514			2.85094	-0.24457			3.6803	-0.08455			4.406	-0.08457				0.12513	0.02013				0.07508	0.01089
		2.02634	-0.09676			2.90231	-0.24606			3.74662	-0.08604			4.48539	-0.08606				0.13013	0.02094				0.07808	0.01133
		2.06221	-0.09839			2.95368	-0.24755			3.81294	-0.08753			4.56478	-0.08755				0.13514	0.02174				0.08108	0.01176
		2.09808	-0.10001			3.00506	-0.24904			3.87926	-0.08901			4.64418	-0.08904				0.14014	0.02255				0.08408	0.0122
		2.13394	-0.10164			3.05643	-0.25053			3.94557	-0.0905			4.72357	-0.09053				0.14515	0.02335				0.08709	0.01263
		2.16981	-0.10326			3.1078	-0.25202			4.01189	-0.09199			4.80297	-0.09202				0.15015	0.02416				0.09009	0.01307
		2.20568	-0.10489			3.15918	-0.25351			4.07821	-0.09347			4.88236	-0.09351				0.15516	0.02496				0.09309	0.0135
		2.24155	-0.10651			3.21055	-0.255			4.14453	-0.09496			4.96176	-0.095				0.16016	0.02577				0.0961	0.01394
		2.27741	-0.10813			3.26192	-0.25649			4.21084	-0.09645			5.04115	-0.09649				0.16517	0.02658				0.0991	0.01438
		2.31328	-0.10976			3.31329	-0.25798			4.27716	-0.09793			5.12054	-0.09798				0.17017	0.02738				0.1021	0.01481
		2.34915	-0.11138			3.36467	-0.25947			4.34348	-0.09942			5.19994	-0.09947				0.17518	0.02819				0.10511	0.01525
		2.38502	-0.11301			3.41604	-0.26096			4.4098	-0.10091			5.27933	-0.10096				0.18018	0.02899				0.10811	0.01568
		2.42088	-0.11463			3.46741	-0.26245			4.47611	-0.10239			5.35873	-0.10245				0.18519	0.0298				0.11111	0.01612
		2.45675	-0.11626			3.51878	-0.26394			4.54243	-0.10388			5.43812	-0.10394				0.19019	0.0306				0.11411	0.01655
		2.49262	-0.11788			3.57016	-0.26543			4.60875	-0.10537			5.51752	-0.10543				0.1952	0.03141				0.11712	0.01699
		2.52849	-0.11951			3.62153	-0.26692			4.67507	-0.10685			5.59691	-0.10692				0.2002	0.03221				0.12012	0.01743
		2.56435	-0.12113			3.6729	-0.26841			4.74138	-0.10834			5.6763	-0.10841				0.20521	0.03302				0.12312	0.01786
		2.60022	-0.12276			3.72428	-0.2699			4.8077	-0.10982			5.7557	-0.1099				0.21021	0.03382				0.12613	0.0183
		2.63609	-0.12438			3.77565	-0.27139			4.87402	-0.11131			5.83509	-0.11139				0.21522	0.03463				0.12913	0.01873
		2.67196	-0.12601			3.82702	-0.27288			4.94034	-0.1128			5.91449	-0.11288				0.22022	0.03543				0.13213	0.01917
		2.70782	-0.12763			3.87839	-0.27437			5.00665	-0.11428			5.99388	-0.11437				0.22523	0.03624				0.13514	0.0196
		2.74369	-0.12926			3.92977	-0.27586			5.07297	-0.11577			6.07328	-0.11586				0.23023	0.03704				0.13814	0.02004
		2.77956	-0.13088			3.98114	-0.27735			5.13929	-0.11726			6.15267	-0.11735				0.23524	0.03785				0.14114	0.02047
		2.81543	-0.13251			4.03251	-0.27884			5.20561	-0.11874			6.23206	-0.11884				0.24024	0.03866				0.14414	0.02091
		2.85129	-0.13413			4.08388	-0.28033			5.27192	-0.12023			6.31146	-0.12033				0.24525	0.03946				0.14715	0.02135
		2.88716	-0.13576			4.13526	-0.28182			5.33824	-0.12172			6.39085	-0.12182				0.25025	0.04027				0.15015	0.02178
		2.92303	-0.13738			4.18663	-0.28331			5.40456	-0.1232			6.47025	-0.12331				0.25526	0.04107				0.15315	0.02222
		2.9589	-0.139			4.238	-0.2848			5.47088	-0.12469			6.54964	-0.1248				0.26026	0.04188				0.15616	0.02265
		2.99476	-0.14063			4.28938	-0.28629			5.53719	-0.12618			6.62904	-0.12629				0.26527	0.04268				0.15916	0.02309
		3.03063	-0.14225			4.34075	-0.28778			5.60351	-0.12766			6.70843	-0.12778				0.27027	0.04349				0.16216	0.02352
		3.0665	-0.14388			4.39212	-0.28927			5.66983	-0.12915			6.78782	-0.12927				0.27528	0.04429				0.16517	0.02396
		3.10237	-0.1455			4.44349	-0.29076			5.73615	-0.13064			6.86722	-0.13076				0.28028	0.0451				0.16817	0.0244
		3.13823	-0.14713			4.49487	-0.29225			5.80246	-0.13212			6.94661	-0.13225				0.28529	0.0459				0.17117	0.02483
		3.1741	-0.14875			4.54624	-0.29374			5.86878	-0.13361			7.02601	-0.13374				0.29029	0.04671				0.17417	0.02527
		3.20997	-0.15038			4.59761	-0.29523			5.9351	-0.1351			7.1054	-0.13523				0.2953	0.04751				0.17718	0.0257
		3.24584	-0.152			4.64899	-0.29672			6.00142	-0.13658			7.1848	-0.13672				0.3003	0.04832				0.18018	0.02614
		3.2817	-0.15363			4.70036	-0.29821			6.06773	-0.13807			7.26419	-0.13821				0.30531	0.04912				0.18318	0.02657
		3.31757	-0.15525			4.75173	-0.2997			6.13405	-0.13955			7.34358	-0.1397				0.31031	0.04993				0.18619	0.02701
		3.35344	-0.15688			4.8031	-0.30119			6.20037	-0.14104			7.42298	-0.14119				0.31532	0.05073				0.18919	0.02744
		3.38931	-0.1585			4.85448	-0.30268			6.26669	-0.14253			7.50237	-0.14268				0.32032	0.05154				0.19219	0.02788
		3.42517	-0.16013			4.90585	-0.30417			6.333	-0.14401			7.58177	-0.14417				0.32533	0.05235				0.1952	0.02832
		3.46104	-0.16175			4.95722	-0.30566			6.39932	-0.1455			7.66116	-0.14566				0.33033	0.05315				0.1982	0.02875
		3.49691	-0.16338			5.00859	-0.30715			6.46564	-0.14699			7.74056	-0.14715				0.33534	0.05396				0.2012	0.02919
		3.53278	-0.165			5.05997	-0.30864			6.53196	-0.14847			7.81995	-0.14864				0.34034	0.05476				0.2042	0.02962
		3.56864	-0.16662			5.11134	-0.31013			6.59828	-0.14996			7.89934	-0.15013				0.34535	0.05557				0.20721	0.03006
		3.60451	-0.16825			5.16271	-0.31162			6.66459	-0.15145			7.97874	-0.15162				0.35035	0.05637				0.21021	0.03049
		3.64038	-0.16987			5.21409	-0.31311			6.73091	-0.15293			8.05813	-0.15311				0.35536	0.05718				0.21321	0.03093
		3.67625	-0.1715			5.26546	-0.3146			6.79723	-0.15442			8.13753	-0.1546				0.36036	0.05798				0.21622	0.03137
		3.71211	-0.17312			5.31683	-0.31609			6.86355	-0.15591			8.21692	-0.15609				0.36537	0.05879				0.21922	0.0318
		3.74798	-0.17475			5.3682	-0.31758			6.92986	-0.15739			8.29631	-0.15758				0.37037	0.05959				0.22222	0.03224
		3.78385	-0.17637			5.41958	-0.31907			6.99618	-0.15888			8.37571	-0.15907				0.37538	0.0604				0.22523	0.03267
		3.81972	-0.178			5.47095	-0.32056			7.0625	-0.16037			8.4551	-0.16056				0.38038	0.0612				0.22823	0.03311
		3.85558	-0.17962			5.52232	-0.32204			7.12882	-0.16185			8.5345	-0.16204				0.38539	0.06201				0.23123	0.03354
		3.89145	-0.18125			5.57369	-0.32353			7.19513	-0.16334			8.61389	-0.16353				0.39039	0.06281				0.23423	0.03398
		3.92732	-0.18287			5.62507	-0.32502			7.26145	-0.16482			8.69329	-0.16502				0.3954	0.06362				0.23724	0.03442
		3.96319	-0.1845			5.67644	-0.32651			7.32777	-0.16631			8.77268	-0.16651				0.4004	0.06443				0.24024	0.03485
		3.99905	-0.18612			5.72781	-0.328			7.39409	-0.1678			8.85207	-0.168				0.40541	0.06523				0.24324	0.03529
		4.03492	-0.18775			5.77919	-0.32949			7.4604	-0.16928			8.93147	-0.16949				0.41041	0.06604				0.24625	0.03572
		4.07079	-0.18937			5.83056	-0.33098			7.52672	-0.17077			9.01086	-0.17098				0.41542	0.06684				0.24925	0.03616
		4.10666	-0.191			5.88193	-0.33247			7.59304	-0.17226			9.09026	-0.17247				0.42042	0.06765				0.25225	0.03659
		4.14252	-0.19262			5.9333	-0.33396			7.65936	-0.17374			9.16965	-0.17396				0.42543	0.06845				0.25526	0.03703
		4.17839	-0.19425			5.98468	-0.33545			7.72567	-0.17523			9.24905	-0.17545				0.43043	0.06926				0.25826	0.03746
		4.21426	-0.19587			6.03605	-0.33694			7.79199	-0.17672			9.32844	-0.17694				0.43544	0.07006				0.26126	0.0379
		4.25013	-0.19749			6.08742	-0.33843			7.85831	-0.1782			9.40783	-0.17843				0.44044	0.07087				0.26426	0.03834
		4.286	-0.19912			6.13879	-0.33992			7.92463	-0.17969			9.48723	-0.17992				0.44545	0.07167				0.26727	0.03877
		4.32186	-0.20074			6.19017	-0.34141			7.99094	-0.18118			9.56662	-0.18141				0.45045	0.07248				0.27027	0.03921
		4.35773	-0.20237			6.24154	-0.3429			8.05726	-0.18266			9.64602	-0.1829				0.45546	0.07328				0.27327	0.03964
		4.3936	-0.20399			6.29291	-0.34439			8.12358	-0.18415			9.72541	-0.18439				0.46046	0.07409				0.27628	0.04008
		4.42947	-0.20562			6.34429	-0.34588			8.1899	-0.18564			9.80481	-0.18588				0.46547	0.07489				0.27928	0.04051
		4.46533	-0.20724			6.39566	-0.34737			8.25621	-0.18712			9.8842	-0.18737				0.47047	0.0757				0.28228	0.04095
		4.5012	-0.20887			6.44703	-0.34886			8.32253	-0.18861			9.96359	-0.18886				0.47548	0.0765				0.28529	0.04139
		4.53707	-0.21049			6.4984	-0.35035			8.38885	-0.1901			10.043	-0.19035				0.48048	0.07731				0.28829	0.04182
		4.57294	-0.21212			6.54978	-0.35184			8.45517	-0.19158			10.1224	-0.19184				0.48549	0.07812				0.29129	0.04226
		4.6088	-0.21374			6.60115	-0.35333			8.52148	-0.19307			10.2018	-0.19333				0.49049	0.07892				0.29429	0.04269
		4.64467	-0.21537			6.65252	-0.35482			8.5878	-0.19455			10.2812	-0.19482				0.4955	0.07973				0.2973	0.04313
		4.68054	-0.21699			6.7039	-0.35631			8.65412	-0.19604			10.3606	-0.19631				0.5005	0.08053				0.3003	0.04356
		4.71641	-0.21862			6.75527	-0.3578			8.72044	-0.19753			10.44	-0.1978				0.50551	0.08134				0.3033	0.044
		4.75227	-0.22024			6.80664	-0.35929			8.78675	-0.19901			10.5193	-0.19929				0.51051	0.08214				0.30631	0.04443
		4.78814	-0.22187			6.85801	-0.36078			8.85307	-0.2005			10.5988	-0.20078				0.51552	0.08295				0.30931	0.04487
		4.82401	-0.22349			6.90939	-0.36227			8.91939	-0.20199			10.6781	-0.20227				0.52052	0.08375				0.31231	0.04531
		4.85988	-0.22511			6.96076	-0.36376			8.98571	-0.20347			10.7575	-0.20376				0.52553	0.08456				0.31532	0.04574
		4.89574	-0.22674			7.01213	-0.36525			9.05202	-0.20496			10.8369	-0.20525				0.53053	0.08536				0.31832	0.04618
		4.93161	-0.22836			7.0635	-0.36674			9.11834	-0.20645			10.9163	-0.20674				0.53554	0.08617				0.32132	0.04661
		4.96748	-0.22999			7.11488	-0.36823			9.18466	-0.20793			10.9957	-0.20823				0.54054	0.08697				0.32432	0.04705
		5.00335	-0.23161			7.16625	-0.36972			9.25098	-0.20942			11.0751	-0.20972				0.54555	0.08778				0.32733	0.04748
		5.03921	-0.23324			7.21762	-0.37121			9.31729	-0.21091			11.1545	-0.21121				0.55055	0.08858				0.33033	0.04792
		5.07508	-0.23486			7.269	-0.3727			9.38361	-0.21239			11.2339	-0.2127				0.55556	0.08939				0.33333	0.04836
		5.11095	-0.23649			7.32037	-0.37419			9.44993	-0.21388			11.3133	-0.21419				0.56056	0.0902				0.33634	0.04879
		5.14682	-0.23811			7.37174	-0.37568			9.51625	-0.21537			11.3927	-0.21568				0.56557	0.091				0.33934	0.04923
		5.18268	-0.23974			7.42311	-0.37717			9.58257	-0.21685			11.4721	-0.21717				0.57057	0.09181				0.34234	0.04966
		5.21855	-0.24136			7.47449	-0.37866			9.64888	-0.21834			11.5515	-0.21866				0.57558	0.09261				0.34535	0.0501
		5.25442	-0.24299			7.52586	-0.38015			9.7152	-0.21983			11.6309	-0.22015				0.58058	0.09342				0.34835	0.05053
		5.29029	-0.24461			7.57723	-0.38164			9.78152	-0.22131			11.7103	-0.22164				0.58559	0.09422				0.35135	0.05097
		5.32615	-0.24624			7.6286	-0.38313			9.84784	-0.2228			11.7897	-0.22313				0.59059	0.09503				0.35435	0.0514
		5.36202	-0.24786			7.67998	-0.38462			9.91415	-0.22428			11.8691	-0.22462				0.5956	0.09583				0.35736	0.05184
		5.39789	-0.24949			7.73135	-0.38611			9.98047	-0.22577			11.9484	-0.22611				0.6006	0.09664				0.36036	0.05228
		5.43376	-0.25111			7.78272	-0.3876			10.0468	-0.22726			12.0278	-0.2276				0.60561	0.09744				0.36336	0.05271
		5.46962	-0.25274			7.8341	-0.38909			10.1131	-0.22874			12.1072	-0.22909				0.61061	0.09825				0.36637	0.05315
		5.50549	-0.25436			7.88547	-0.39058			10.1794	-0.23023			12.1866	-0.23058				0.61562	0.09905				0.36937	0.05358
		5.54136	-0.25598			7.93684	-0.39207			10.2457	-0.23172			12.266	-0.23207				0.62062	0.09986				0.37237	0.05402
		5.57723	-0.25761			7.98821	-0.39356			10.3121	-0.2332			12.3454	-0.23356				0.62563	0.10066				0.37538	0.05445
		5.61309	-0.25923			8.03959	-0.39505			10.3784	-0.23469			12.4248	-0.23505				0.63063	0.10147				0.37838	0.05489
		5.64896	-0.26086			8.09096	-0.39654			10.4447	-0.23618			12.5042	-0.23654				0.63564	0.10227				0.38138	0.05533
		5.68483	-0.26248			8.14233	-0.39803			10.511	-0.23766			12.5836	-0.23803				0.64064	0.10308				0.38438	0.05576
		5.7207	-0.26411			8.19371	-0.39952			10.5773	-0.23915			12.663	-0.23952				0.64565	0.10389				0.38739	0.0562
		5.75656	-0.26573			8.24508	-0.40101			10.6436	-0.24064			12.7424	-0.24101				0.65065	0.10469				0.39039	0.05663
		5.79243	-0.26736			8.29645	-0.4025			10.71	-0.24212			12.8218	-0.2425				0.65566	0.1055				0.39339	0.05707
		5.8283	-0.26898			8.34782	-0.40399			10.7763	-0.24361			12.9012	-0.24399				0.66066	0.1063				0.3964	0.0575
		5.86417	-0.27061			8.3992	-0.40548			10.8426	-0.2451			12.9806	-0.24548				0.66567	0.10711				0.3994	0.05794
		5.90003	-0.27223			8.45057	-0.40697			10.9089	-0.24658			13.06	-0.24697				0.67067	0.10791				0.4024	0.05837
		5.9359	-0.27386			8.50194	-0.40846			10.9752	-0.24807			13.1394	-0.24846				0.67568	0.10872				0.40541	0.05881
		5.97177	-0.27548			8.55331	-0.40995			11.0416	-0.24956			13.2188	-0.24995				0.68068	0.10952				0.40841	0.05925
		6.00764	-0.27711			8.60469	-0.41144			11.1079	-0.25104			13.2981	-0.25144				0.68569	0.11033				0.41141	0.05968
		6.0435	-0.27873			8.65606	-0.41293			11.1742	-0.25253			13.3775	-0.25293				0.69069	0.11113				0.41441	0.06012
		6.07937	-0.28036			8.70743	-0.41442			11.2405	-0.25401			13.4569	-0.25442				0.6957	0.11194				0.41742	0.06055
		6.11524	-0.28198			8.75881	-0.41591			11.3068	-0.2555			13.5363	-0.25591				0.7007	0.11274				0.42042	0.06099
		6.15111	-0.28361			8.81018	-0.4174			11.3731	-0.25699			13.6157	-0.2574				0.70571	0.11355				0.42342	0.06142
		6.18697	-0.28523			8.86155	-0.41889			11.4395	-0.25847			13.6951	-0.25889				0.71071	0.11435				0.42643	0.06186
		6.22284	-0.28685			8.91292	-0.42038			11.5058	-0.25996			13.7745	-0.26038				0.71572	0.11516				0.42943	0.0623
		6.25871	-0.28848			8.9643	-0.42187			11.5721	-0.26145			13.8539	-0.26187				0.72072	0.11597				0.43243	0.06273
		6.29458	-0.2901			9.01567	-0.42336			11.6384	-0.26293			13.9333	-0.26336				0.72573	0.11677				0.43544	0.06317
		6.33044	-0.29173			9.06704	-0.42485			11.7047	-0.26442			14.0127	-0.26485				0.73073	0.11758				0.43844	0.0636
		6.36631	-0.29335			9.11841	-0.42633			11.771	-0.26591			14.0921	-0.26633				0.73574	0.11838				0.44144	0.06404
		6.40218	-0.29498			9.16979	-0.42782			11.8374	-0.26739			14.1715	-0.26782				0.74074	0.11919				0.44444	0.06447
		6.43805	-0.2966			9.22116	-0.42931			11.9037	-0.26888			14.2509	-0.26931				0.74575	0.11999				0.44745	0.06491
		6.47391	-0.29823			9.27253	-0.4308			11.97	-0.27037			14.3303	-0.2708				0.75075	0.1208				0.45045	0.06535
		6.50978	-0.29985			9.32391	-0.43229			12.0363	-0.27185			14.4097	-0.27229				0.75576	0.1216				0.45345	0.06578
		6.54565	-0.30148			9.37528	-0.43378			12.1026	-0.27334			14.4891	-0.27378				0.76076	0.12241				0.45646	0.06622
		6.58152	-0.3031			9.42665	-0.43527			12.169	-0.27483			14.5685	-0.27527				0.76577	0.12321				0.45946	0.06665
		6.61738	-0.30473			9.47802	-0.43676			12.2353	-0.27631			14.6479	-0.27676				0.77077	0.12402				0.46246	0.06709
		6.65325	-0.30635			9.5294	-0.43825			12.3016	-0.2778			14.7272	-0.27825				0.77578	0.12482				0.46547	0.06752
		6.68912	-0.30798			9.58077	-0.43974			12.3679	-0.27928			14.8066	-0.27974				0.78078	0.12563				0.46847	0.06796
		6.72499	-0.3096			9.63214	-0.44123			12.4342	-0.28077			14.886	-0.28123				0.78579	0.12643				0.47147	0.06839
		6.76085	-0.31123			9.68351	-0.44272			12.5005	-0.28226			14.9654	-0.28272				0.79079	0.12724				0.47447	0.06883
		6.79672	-0.31285			9.73489	-0.44421			12.5669	-0.28374			15.0448	-0.28421				0.7958	0.12805				0.47748	0.06927
		6.83259	-0.31447			9.78626	-0.4457			12.6332	-0.28523			15.1242	-0.2857				0.8008	0.12885				0.48048	0.0697
		6.86846	-0.3161			9.83763	-0.44719			12.6995	-0.28672			15.2036	-0.28719				0.80581	0.12966				0.48348	0.07014
		6.90432	-0.31772			9.88901	-0.44868			12.7658	-0.2882			15.283	-0.28868				0.81081	0.13046				0.48649	0.07057
		6.94019	-0.31935			9.94038	-0.45017			12.8321	-0.28969			15.3624	-0.29017				0.81582	0.13127				0.48949	0.07101
		6.97606	-0.32097			9.99175	-0.45166			12.8984	-0.29118			15.4418	-0.29166				0.82082	0.13207				0.49249	0.07144
		7.01193	-0.3226			10.0431	-0.45315			12.9648	-0.29266			15.5212	-0.29315				0.82583	0.13288				0.4955	0.07188
		7.04779	-0.32422			10.0945	-0.45464			13.0311	-0.29415			15.6006	-0.29464				0.83083	0.13368				0.4985	0.07232
		7.08366	-0.32585			10.1459	-0.45613			13.0974	-0.29564			15.68	-0.29613				0.83584	0.13449				0.5015	0.07275
		7.11953	-0.32747			10.1972	-0.45762			13.1637	-0.29712			15.7594	-0.29762				0.84084	0.13529				0.5045	0.07319
		7.1554	-0.3291			10.2486	-0.45911			13.23	-0.29861			15.8388	-0.29911				0.84585	0.1361				0.50751	0.07362
		7.19126	-0.33072			10.3	-0.4606			13.2964	-0.3001			15.9182	-0.3006				0.85085	0.1369				0.51051	0.07406
		7.22713	-0.33235			10.3514	-0.46209			13.3627	-0.30158			15.9976	-0.30209				0.85586	0.13771				0.51351	0.07449
		7.263	-0.33397			10.4027	-0.46358			13.429	-0.30307			16.077	-0.30358				0.86086	0.13851				0.51652	0.07493
		7.29887	-0.3356			10.4541	-0.46507			13.4953	-0.30456			16.1563	-0.30507				0.86587	0.13932				0.51952	0.07536
		7.33473	-0.33722			10.5055	-0.46656			13.5616	-0.30604			16.2357	-0.30656				0.87087	0.14012				0.52252	0.0758
		7.3706	-0.33885			10.5569	-0.46805			13.6279	-0.30753			16.3151	-0.30805				0.87588	0.14093				0.52553	0.07624
		7.40647	-0.34047			10.6082	-0.46954			13.6943	-0.30901			16.3945	-0.30954				0.88088	0.14174				0.52853	0.07667
		7.44234	-0.3421			10.6596	-0.47103			13.7606	-0.3105			16.4739	-0.31103				0.88589	0.14254				0.53153	0.07711
		7.4782	-0.34372			10.711	-0.47252			13.8269	-0.31199			16.5533	-0.31252				0.89089	0.14335				0.53453	0.07754
		7.51407	-0.34534			10.7623	-0.47401			13.8932	-0.31347			16.6327	-0.31401				0.8959	0.14415				0.53754	0.07798
		7.54994	-0.34697			10.8137	-0.4755			13.9595	-0.31496			16.7121	-0.3155				0.9009	0.14496				0.54054	0.07841
		7.58581	-0.34859			10.8651	-0.47699			14.0258	-0.31645			16.7915	-0.31699				0.90591	0.14576				0.54354	0.07885
		7.62167	-0.35022			10.9165	-0.47848			14.0922	-0.31793			16.8709	-0.31848				0.91091	0.14657				0.54655	0.07929
		7.65754	-0.35184			10.9678	-0.47997			14.1585	-0.31942			16.9503	-0.31997				0.91592	0.14737				0.54955	0.07972
		7.69341	-0.35347			11.0192	-0.48146			14.2248	-0.32091			17.0297	-0.32146				0.92092	0.14818				0.55255	0.08016
		7.72928	-0.35509			11.0706	-0.48295			14.2911	-0.32239			17.1091	-0.32295				0.92593	0.14898				0.55556	0.08059
		7.76514	-0.35672			11.122	-0.48444			14.3574	-0.32388			17.1885	-0.32444				0.93093	0.14979				0.55856	0.08103
		7.80101	-0.35834			11.1733	-0.48593			14.4238	-0.32537			17.2679	-0.32593				0.93594	0.15059				0.56156	0.08146
		7.83688	-0.35997			11.2247	-0.48742			14.4901	-0.32685			17.3473	-0.32742				0.94094	0.1514				0.56456	0.0819
		7.87275	-0.36159			11.2761	-0.48891			14.5564	-0.32834			17.4266	-0.32891				0.94595	0.1522				0.56757	0.08233
		7.90861	-0.36322			11.3274	-0.4904			14.6227	-0.32983			17.506	-0.3304				0.95095	0.15301				0.57057	0.08277
		7.94448	-0.36484			11.3788	-0.49189			14.689	-0.33131			17.5854	-0.33189				0.95596	0.15382				0.57357	0.08321
		7.98035	-0.36647			11.4302	-0.49338			14.7553	-0.3328			17.6648	-0.33338				0.96096	0.15462				0.57658	0.08364
		8.01622	-0.36809			11.4816	-0.49487			14.8216	-0.33429			17.7442	-0.33487				0.96597	0.15543				0.57958	0.08408
		8.05208	-0.36972			11.5329	-0.49636			14.888	-0.33577			17.8236	-0.33636				0.97097	0.15623				0.58258	0.08451
		8.08795	-0.37134			11.5843	-0.49785			14.9543	-0.33726			17.903	-0.33785				0.97598	0.15704				0.58559	0.08495
		8.12382	-0.37296			11.6357	-0.49934			15.0206	-0.33874			17.9824	-0.33934				0.98098	0.15784				0.58859	0.08538
		8.15969	-0.37459			11.687	-0.50083			15.0869	-0.34023			18.0618	-0.34083				0.98599	0.15865				0.59159	0.08582
		8.19555	-0.37621			11.7384	-0.50232			15.1532	-0.34172			18.1412	-0.34232				0.99099	0.15945				0.59459	0.08626
		8.23142	-0.37784			11.7898	-0.50381			15.2196	-0.3432			18.2206	-0.34381				0.996	0.16026				0.5976	0.08669
		8.26729	-0.37946			11.8412	-0.5053			15.2859	-0.34469			18.3	-0.3453				1.001	0.16106				0.6006	0.08713
		8.30316	-0.38109			11.8925	-0.50679			15.3522	-0.34618			18.3794	-0.34679				1.00601	0.16187				0.6036	0.08756
		8.33903	-0.38271			11.9439	-0.50828			15.4185	-0.34766			18.4588	-0.34828				1.01101	0.16267				0.60661	0.088
		8.37489	-0.38434			11.9953	-0.50977			15.4848	-0.34915			18.5382	-0.34977				1.01602	0.16348				0.60961	0.08843
		8.41076	-0.38596			12.0467	-0.51126			15.5511	-0.35064			18.6176	-0.35126				1.02102	0.16428				0.61261	0.08887
		8.44663	-0.38759			12.098	-0.51275			15.6175	-0.35212			18.697	-0.35275				1.02603	0.16509				0.61562	0.0893
		8.4825	-0.38921			12.1494	-0.51424			15.6838	-0.35361			18.7764	-0.35424				1.03103	0.16589				0.61862	0.08974
		8.51836	-0.39084			12.2008	-0.51573			15.7501	-0.3551			18.8558	-0.35573				1.03604	0.1667				0.62162	0.09018
		8.55423	-0.39246			12.2522	-0.51722			15.8164	-0.35658			18.9351	-0.35722				1.04104	0.16751				0.62462	0.09061
		8.5901	-0.39409			12.3035	-0.51871			15.8827	-0.35807			19.0145	-0.35871				1.04605	0.16831				0.62763	0.09105
		8.62597	-0.39571			12.3549	-0.5202			15.949	-0.35956			19.0939	-0.3602				1.05105	0.16912				0.63063	0.09148
		8.66183	-0.39734			12.4063	-0.52169			16.0154	-0.36104			19.1733	-0.36169				1.05606	0.16992				0.63363	0.09192
		8.6977	-0.39896			12.4576	-0.52318			16.0817	-0.36253			19.2527	-0.36318				1.06106	0.17073				0.63664	0.09235
		8.73357	-0.40059			12.509	-0.52467			16.148	-0.36402			19.3321	-0.36467				1.06607	0.17153				0.63964	0.09279
		8.76944	-0.40221			12.5604	-0.52616			16.2143	-0.3655			19.4115	-0.36616				1.07107	0.17234				0.64264	0.09323
		8.8053	-0.40383			12.6118	-0.52765			16.2806	-0.36699			19.4909	-0.36765				1.07608	0.17314				0.64565	0.09366
		8.84117	-0.40546			12.6631	-0.52914			16.347	-0.36847			19.5703	-0.36914				1.08108	0.17395				0.64865	0.0941
		8.87704	-0.40708			12.7145	-0.53062			16.4133	-0.36996			19.6497	-0.37062				1.08609	0.17475				0.65165	0.09453
		8.91291	-0.40871			12.7659	-0.53211			16.4796	-0.37145			19.7291	-0.37211				1.09109	0.17556				0.65465	0.09497
		8.94877	-0.41033			12.8172	-0.5336			16.5459	-0.37293			19.8085	-0.3736				1.0961	0.17636				0.65766	0.0954
		8.98464	-0.41196			12.8686	-0.53509			16.6122	-0.37442			19.8879	-0.37509				1.1011	0.17717				0.66066	0.09584
		9.02051	-0.41358			12.92	-0.53658			16.6785	-0.37591			19.9673	-0.37658				1.10611	0.17797				0.66366	0.09628
		9.05638	-0.41521			12.9714	-0.53807			16.7449	-0.37739			20.0467	-0.37807				1.11111	0.17878				0.66667	0.09671
		9.09224	-0.41683			13.0227	-0.53956			16.8112	-0.37888			20.1261	-0.37956				1.11612	0.17959				0.66967	0.09715
		9.12811	-0.41846			13.0741	-0.54105			16.8775	-0.38037			20.2054	-0.38105				1.12112	0.18039				0.67267	0.09758
		9.16398	-0.42008			13.1255	-0.54254			16.9438	-0.38185			20.2848	-0.38254				1.12613	0.1812				0.67568	0.09802
		9.19985	-0.42171			13.1769	-0.54403			17.0101	-0.38334			20.3642	-0.38403				1.13113	0.182				0.67868	0.09845
		9.23571	-0.42333			13.2282	-0.54552			17.0765	-0.38483			20.4436	-0.38552				1.13614	0.18281				0.68168	0.09889
		9.27158	-0.42496			13.2796	-0.54701			17.1428	-0.38631			20.523	-0.38701				1.14114	0.18361				0.68468	0.09932
		9.30745	-0.42658			13.331	-0.5485			17.2091	-0.3878			20.6024	-0.3885				1.14615	0.18442				0.68769	0.09976
		9.34332	-0.42821			13.3824	-0.54999			17.2754	-0.38929			20.6818	-0.38999				1.15115	0.18522				0.69069	0.1002
		9.37918	-0.42983			13.4337	-0.55148			17.3417	-0.39077			20.7612	-0.39148				1.15616	0.18603				0.69369	0.10063
		9.41505	-0.43145			13.4851	-0.55297			17.408	-0.39226			20.8406	-0.39297				1.16116	0.18683				0.6967	0.10107
		9.45092	-0.43308			13.5365	-0.55446			17.4744	-0.39374			20.92	-0.39446				1.16617	0.18764				0.6997	0.1015
		9.48679	-0.4347			13.5878	-0.55595			17.5407	-0.39523			20.9994	-0.39595				1.17117	0.18844				0.7027	0.10194
		9.52265	-0.43633			13.6392	-0.55744			17.607	-0.39672			21.0788	-0.39744				1.17618	0.18925				0.70571	0.10237
		9.55852	-0.43795			13.6906	-0.55893			17.6733	-0.3982			21.1582	-0.39893				1.18118	0.19005				0.70871	0.10281
		9.59439	-0.43958			13.742	-0.56042			17.7396	-0.39969			21.2376	-0.40042				1.18619	0.19086				0.71171	0.10325
		9.63026	-0.4412			13.7933	-0.56191			17.8059	-0.40118			21.317	-0.40191				1.19119	0.19166				0.71471	0.10368
		9.66612	-0.44283			13.8447	-0.5634			17.8723	-0.40266			21.3964	-0.4034				1.1962	0.19247				0.71772	0.10412
		9.70199	-0.44445			13.8961	-0.56489			17.9386	-0.40415			21.4758	-0.40489				1.2012	0.19328				0.72072	0.10455
		9.73786	-0.44608			13.9474	-0.56638			18.0049	-0.40564			21.5552	-0.40638				1.20621	0.19408				0.72372	0.10499
		9.77373	-0.4477			13.9988	-0.56787			18.0712	-0.40712			21.6346	-0.40787				1.21121	0.19489				0.72673	0.10542
		9.80959	-0.44933			14.0502	-0.56936			18.1375	-0.40861			21.7139	-0.40936				1.21622	0.19569				0.72973	0.10586
		9.84546	-0.45095			14.1016	-0.57085			18.2038	-0.4101			21.7933	-0.41085				1.22122	0.1965				0.73273	0.10629
		9.88133	-0.45258			14.1529	-0.57234			18.2702	-0.41158			21.8727	-0.41234				1.22623	0.1973				0.73574	0.10673
		9.9172	-0.4542			14.2043	-0.57383			18.3365	-0.41307			21.9521	-0.41383				1.23123	0.19811				0.73874	0.10717
		9.95306	-0.45583			14.2557	-0.57532			18.4028	-0.41456			22.0315	-0.41532				1.23624	0.19891				0.74174	0.1076
		9.98893	-0.45745			14.3071	-0.57681			18.4691	-0.41604			22.1109	-0.41681				1.24124	0.19972				0.74474	0.10804
		10.0248	-0.45908			14.3584	-0.5783			18.5354	-0.41753			22.1903	-0.4183				1.24625	0.20052				0.74775	0.10847
		10.0607	-0.4607			14.4098	-0.57979			18.6017	-0.41902			22.2697	-0.41979				1.25125	0.20133				0.75075	0.10891
		10.0965	-0.46232			14.4612	-0.58128			18.6681	-0.4205			22.3491	-0.42128				1.25626	0.20213				0.75375	0.10934
		10.1324	-0.46395			14.5125	-0.58277			18.7344	-0.42199			22.4285	-0.42277				1.26126	0.20294				0.75676	0.10978
		10.1683	-0.46557			14.5639	-0.58426			18.8007	-0.42347			22.5079	-0.42426				1.26627	0.20374				0.75976	0.11022
		10.2041	-0.4672			14.6153	-0.58575			18.867	-0.42496			22.5873	-0.42575				1.27127	0.20455				0.76276	0.11065
		10.24	-0.46882			14.6667	-0.58724			18.9333	-0.42645			22.6667	-0.42724				1.27628	0.20536				0.76577	0.11109
		10.2759	-0.47045			14.718	-0.58873			18.9997	-0.42793			22.7461	-0.42873				1.28128	0.20616				0.76877	0.11152
		10.3117	-0.47207			14.7694	-0.59022			19.066	-0.42942			22.8255	-0.43022				1.28629	0.20697				0.77177	0.11196
		10.3476	-0.4737			14.8208	-0.59171			19.1323	-0.43091			22.9049	-0.43171				1.29129	0.20777				0.77477	0.11239
		10.3835	-0.47532			14.8722	-0.5932			19.1986	-0.43239			22.9842	-0.4332				1.2963	0.20858				0.77778	0.11283
		10.4193	-0.47695			14.9235	-0.59469			19.2649	-0.43388			23.0636	-0.43469				1.3013	0.20938				0.78078	0.11326
		10.4552	-0.47857			14.9749	-0.59618			19.3313	-0.43537			23.143	-0.43618				1.30631	0.21019				0.78378	0.1137
		10.4911	-0.4802			15.0263	-0.59767			19.3976	-0.43685			23.2224	-0.43767				1.31131	0.21099				0.78679	0.11414
		10.5269	-0.48182			15.0777	-0.59916			19.4639	-0.43834			23.3018	-0.43916				1.31632	0.2118				0.78979	0.11457
		10.5628	-0.48345			15.129	-0.60065			19.5302	-0.43983			23.3812	-0.44065				1.32132	0.2126				0.79279	0.11501
		10.5987	-0.48507			15.1804	-0.60214			19.5965	-0.44131			23.4606	-0.44214				1.32633	0.21341				0.7958	0.11544
		10.6346	-0.4867			15.2318	-0.60363			19.6628	-0.4428			23.54	-0.44363				1.33133	0.21421				0.7988	0.11588
		10.6704	-0.48832			15.2831	-0.60512			19.7292	-0.44429			23.6194	-0.44512				1.33634	0.21502				0.8018	0.11631
		10.7063	-0.48994			15.3345	-0.60661			19.7955	-0.44577			23.6988	-0.44661				1.34134	0.21582				0.8048	0.11675
		10.7422	-0.49157			15.3859	-0.6081			19.8618	-0.44726			23.7782	-0.4481				1.34635	0.21663				0.80781	0.11719
		10.778	-0.49319			15.4373	-0.60959			19.9281	-0.44875			23.8576	-0.44959				1.35135	0.21743				0.81081	0.11762
		10.8139	-0.49482			15.4886	-0.61108			19.9944	-0.45023			23.937	-0.45108				1.35636	0.21824				0.81381	0.11806
		10.8498	-0.49644			15.54	-0.61257			20.0607	-0.45172			24.0164	-0.45257				1.36136	0.21905				0.81682	0.11849
		10.8856	-0.49807			15.5914	-0.61406			20.1271	-0.4532			24.0958	-0.45406				1.36637	0.21985				0.81982	0.11893
		10.9215	-0.49969			15.6427	-0.61555			20.1934	-0.45469			24.1752	-0.45555				1.37137	0.22066				0.82282	0.11936
		10.9573	-0.50132			15.6941	-0.61704			20.2597	-0.45618			24.2546	-0.45704				1.37638	0.22146				0.82583	0.1198
		10.9932	-0.50294			15.7455	-0.61853			20.326	-0.45766			24.334	-0.45853				1.38138	0.22227				0.82883	0.12023
		11.0291	-0.50457			15.7969	-0.62002			20.3923	-0.45915			24.4134	-0.46002				1.38639	0.22307				0.83183	0.12067
		11.065	-0.50619			15.8483	-0.62151			20.4586	-0.46064			24.4927	-0.46151				1.39139	0.22388				0.83483	0.12111
		11.1008	-0.50782			15.8996	-0.623			20.525	-0.46212			24.5721	-0.463				1.3964	0.22468				0.83784	0.12154
		11.1367	-0.50944			15.951	-0.62449			20.5913	-0.46361			24.6515	-0.46449				1.4014	0.22549				0.84084	0.12198
		11.1726	-0.51107			16.0024	-0.62598			20.6576	-0.4651			24.7309	-0.46598				1.40641	0.22629				0.84384	0.12241
		11.2084	-0.51269			16.0537	-0.62747			20.7239	-0.46658			24.8103	-0.46747				1.41141	0.2271				0.84685	0.12285
		11.2443	-0.51432			16.1051	-0.62896			20.7902	-0.46807			24.8897	-0.46896				1.41642	0.2279				0.84985	0.12328
		11.2802	-0.51594			16.1565	-0.63045			20.8565	-0.46956			24.9691	-0.47045				1.42142	0.22871				0.85285	0.12372
		11.316	-0.51757			16.2079	-0.63194			20.9229	-0.47104			25.0485	-0.47194				1.42643	0.22951				0.85586	0.12416
		11.3519	-0.51919			16.2592	-0.63343			20.9892	-0.47253			25.1279	-0.47343				1.43143	0.23032				0.85886	0.12459
		11.3878	-0.52081			16.3106	-0.63492			21.0555	-0.47402			25.2073	-0.47492				1.43644	0.23113				0.86186	0.12503
		11.4236	-0.52244			16.362	-0.6364			21.1218	-0.4755			25.2867	-0.4764				1.44144	0.23193				0.86486	0.12546
		11.4595	-0.52406			16.4134	-0.63789			21.1881	-0.47699			25.3661	-0.47789				1.44645	0.23274				0.86787	0.1259
		11.4954	-0.52569			16.4647	-0.63938			21.2544	-0.47848			25.4455	-0.47938				1.45145	0.23354				0.87087	0.12633
		11.5312	-0.52731			16.5161	-0.64087			21.3208	-0.47996			25.5249	-0.48087				1.45646	0.23435				0.87387	0.12677
		11.5671	-0.52894			16.5675	-0.64236			21.3871	-0.48145			25.6043	-0.48236				1.46146	0.23515				0.87688	0.12721
		11.603	-0.53056			16.6188	-0.64385			21.4534	-0.48293			25.6837	-0.48385				1.46647	0.23596				0.87988	0.12764
		11.6388	-0.53219			16.6702	-0.64534			21.5197	-0.48442			25.763	-0.48534				1.47147	0.23676				0.88288	0.12808
		11.6747	-0.53381			16.7216	-0.64683			21.586	-0.48591			25.8424	-0.48683				1.47648	0.23757				0.88589	0.12851
		11.7106	-0.53544			16.773	-0.64832			21.6524	-0.48739			25.9218	-0.48832				1.48148	0.23837				0.88889	0.12895
		11.7464	-0.53706			16.8243	-0.64981			21.7187	-0.48888			26.0012	-0.48981				1.48649	0.23918				0.89189	0.12938
		11.7823	-0.53869			16.8757	-0.6513			21.785	-0.49037			26.0806	-0.4913				1.49149	0.23998				0.89489	0.12982
		11.8182	-0.54031			16.9271	-0.65279			21.8513	-0.49185			26.16	-0.49279				1.4965	0.24079				0.8979	0.13025
		11.854	-0.54194			16.9784	-0.65428			21.9176	-0.49334			26.2394	-0.49428				1.5015	0.24159				0.9009	0.13069
		11.8899	-0.54356			17.0298	-0.65577			21.984	-0.49483			26.3188	-0.49577				1.50651	0.2424				0.9039	0.13113
		11.9258	-0.54519			17.0812	-0.65726			22.0503	-0.49631			26.3982	-0.49726				1.51151	0.2432				0.90691	0.13156
		11.9616	-0.54681			17.1326	-0.65875			22.1166	-0.4978			26.4776	-0.49875				1.51652	0.24401				0.90991	0.132
		11.9975	-0.54844			17.1839	-0.66024			22.1829	-0.49929			26.557	-0.50024				1.52152	0.24482				0.91291	0.13243
		12.0334	-0.55006			17.2353	-0.66173			22.2492	-0.50077			26.6364	-0.50173				1.52653	0.24562				0.91592	0.13287
		12.0693	-0.55168			17.2867	-0.66322			22.3155	-0.50226			26.7158	-0.50322				1.53153	0.24643				0.91892	0.1333
		12.1051	-0.55331			17.3381	-0.66471			22.3819	-0.50375			26.7952	-0.50471				1.53654	0.24723				0.92192	0.13374
		12.141	-0.55493			17.3894	-0.6662			22.4482	-0.50523			26.8746	-0.5062				1.54154	0.24804				0.92492	0.13418
		12.1768	-0.55656			17.4408	-0.66769			22.5145	-0.50672			26.954	-0.50769				1.54655	0.24884				0.92793	0.13461
		12.2127	-0.55818			17.4922	-0.66918			22.5808	-0.50821			27.0334	-0.50918				1.55155	0.24965				0.93093	0.13505
		12.2486	-0.55981			17.5435	-0.67067			22.6471	-0.50969			27.1127	-0.51067				1.55656	0.25045				0.93393	0.13548
		12.2844	-0.56143			17.5949	-0.67216			22.7134	-0.51118			27.1922	-0.51216				1.56156	0.25126				0.93694	0.13592
		12.3203	-0.56306			17.6463	-0.67365			22.7798	-0.51266			27.2715	-0.51365				1.56657	0.25206				0.93994	0.13635
		12.3562	-0.56468			17.6977	-0.67514			22.8461	-0.51415			27.3509	-0.51514				1.57157	0.25287				0.94294	0.13679
		12.3921	-0.56631			17.749	-0.67663			22.9124	-0.51564			27.4303	-0.51663				1.57658	0.25367				0.94595	0.13722
		12.4279	-0.56793			17.8004	-0.67812			22.9787	-0.51712			27.5097	-0.51812				1.58158	0.25448				0.94895	0.13766
		12.4638	-0.56956			17.8518	-0.67961			23.045	-0.51861			27.5891	-0.51961				1.58659	0.25528				0.95195	0.1381
		12.4997	-0.57118			17.9032	-0.6811			23.1114	-0.5201			27.6685	-0.5211				1.59159	0.25609				0.95495	0.13853
		12.5355	-0.57281			17.9545	-0.68259			23.1777	-0.52158			27.7479	-0.52259				1.5966	0.2569				0.95796	0.13897
		12.5714	-0.57443			18.0059	-0.68408			23.244	-0.52307			27.8273	-0.52408				1.6016	0.2577				0.96096	0.1394
		12.6073	-0.57606			18.0573	-0.68557			23.3103	-0.52456			27.9067	-0.52557				1.60661	0.25851				0.96396	0.13984
		12.6431	-0.57768			18.1087	-0.68706			23.3766	-0.52604			27.9861	-0.52706				1.61161	0.25931				0.96697	0.14027
		12.679	-0.5793			18.16	-0.68855			23.4429	-0.52753			28.0655	-0.52855				1.61662	0.26012				0.96997	0.14071
		12.7149	-0.58093			18.2114	-0.69004			23.5093	-0.52902			28.1449	-0.53004				1.62162	0.26092				0.97297	0.14115
		12.7507	-0.58255			18.2628	-0.69153			23.5756	-0.5305			28.2243	-0.53153				1.62663	0.26173				0.97598	0.14158
		12.7866	-0.58418			18.3141	-0.69302			23.6419	-0.53199			28.3037	-0.53302				1.63163	0.26253				0.97898	0.14202
		12.8225	-0.5858			18.3655	-0.69451			23.7082	-0.53348			28.3831	-0.53451				1.63664	0.26334				0.98198	0.14245
		12.8583	-0.58743			18.4169	-0.696			23.7745	-0.53496			28.4625	-0.536				1.64164	0.26414				0.98498	0.14289
		12.8942	-0.58905			18.4683	-0.69749			23.8408	-0.53645			28.5419	-0.53749				1.64665	0.26495				0.98799	0.14332
		12.9301	-0.59068			18.5196	-0.69898			23.9072	-0.53793			28.6212	-0.53898				1.65165	0.26575				0.99099	0.14376
		12.9659	-0.5923			18.571	-0.70047			23.9735	-0.53942			28.7006	-0.54047				1.65666	0.26656				0.99399	0.14419
		13.0018	-0.59393			18.6224	-0.70196			24.0398	-0.54091			28.78	-0.54196				1.66166	0.26736				0.997	0.14463
		13.0377	-0.59555			18.6737	-0.70345			24.1061	-0.54239			28.8594	-0.54345				1.66667	0.26817				1	0.14507
		13.0735	-0.59718			18.7251	-0.70494			24.1724	-0.54388			28.9388	-0.54494				1.67167	0.26898				1.003	0.1455
		13.1094	-0.5988			18.7765	-0.70643			24.2387	-0.54537			29.0182	-0.54643				1.67668	0.26978				1.00601	0.14594
		13.1453	-0.60043			18.8279	-0.70792			24.3051	-0.54685			29.0976	-0.54792				1.68168	0.27059				1.00901	0.14637
		13.1811	-0.60205			18.8792	-0.70941			24.3714	-0.54834			29.177	-0.54941				1.68669	0.27139				1.01201	0.14681
		13.217	-0.60368			18.9306	-0.7109			24.4377	-0.54983			29.2564	-0.5509				1.69169	0.2722				1.01502	0.14724
		13.2529	-0.6053			18.982	-0.71239			24.504	-0.55131			29.3358	-0.55239				1.6967	0.273				1.01802	0.14768
		13.2887	-0.60693			19.0334	-0.71388			24.5703	-0.5528			29.4152	-0.55388				1.7017	0.27381				1.02102	0.14812
		13.3246	-0.60855			19.0847	-0.71537			24.6366	-0.55429			29.4946	-0.55537				1.70671	0.27461				1.02402	0.14855
		13.3605	-0.61017			19.1361	-0.71686			24.703	-0.55577			29.574	-0.55686				1.71171	0.27542				1.02703	0.14899
		13.3963	-0.6118			19.1875	-0.71835			24.7693	-0.55726			29.6534	-0.55835				1.71672	0.27622				1.03003	0.14942
		13.4322	-0.61342			19.2388	-0.71984			24.8356	-0.55875			29.7328	-0.55984				1.72172	0.27703				1.03303	0.14986
		13.4681	-0.61505			19.2902	-0.72133			24.9019	-0.56023			29.8122	-0.56133				1.72673	0.27783				1.03604	0.15029
		13.5039	-0.61667			19.3416	-0.72282			24.9682	-0.56172			29.8915	-0.56282				1.73173	0.27864				1.03904	0.15073
		13.5398	-0.6183			19.393	-0.72431			25.0346	-0.56321			29.9709	-0.56431				1.73674	0.27944				1.04204	0.15117
		13.5757	-0.61992			19.4443	-0.7258			25.1009	-0.56469			30.0503	-0.5658				1.74174	0.28025				1.04505	0.1516
		13.6115	-0.62155			19.4957	-0.72729			25.1672	-0.56618			30.1297	-0.56729				1.74675	0.28105				1.04805	0.15204
		13.6474	-0.62317			19.5471	-0.72878			25.2335	-0.56766			30.2091	-0.56878				1.75175	0.28186				1.05105	0.15247
		13.6833	-0.6248			19.5985	-0.73027			25.2998	-0.56915			30.2885	-0.57027				1.75676	0.28267				1.05405	0.15291
		13.7192	-0.62642			19.6498	-0.73176			25.3661	-0.57064			30.3679	-0.57176				1.76176	0.28347				1.05706	0.15334
		13.755	-0.62805			19.7012	-0.73325			25.4325	-0.57212			30.4473	-0.57325				1.76677	0.28428				1.06006	0.15378
		13.7909	-0.62967			19.7526	-0.73474			25.4988	-0.57361			30.5267	-0.57474				1.77177	0.28508				1.06306	0.15421
		13.8268	-0.6313			19.804	-0.73623			25.5651	-0.5751			30.6061	-0.57623				1.77678	0.28589				1.06607	0.15465
		13.8626	-0.63292			19.8553	-0.73772			25.6314	-0.57658			30.6855	-0.57772				1.78178	0.28669				1.06907	0.15509
		13.8985	-0.63455			19.9067	-0.73921			25.6977	-0.57807			30.7649	-0.57921				1.78679	0.2875				1.07207	0.15552
		13.9344	-0.63617			19.9581	-0.74069			25.7641	-0.57956			30.8443	-0.58069				1.79179	0.2883				1.07508	0.15596
		13.9702	-0.63779			20.0094	-0.74218			25.8304	-0.58104			30.9237	-0.58218				1.7968	0.28911				1.07808	0.15639
		14.0061	-0.63942			20.0608	-0.74367			25.8967	-0.58253			31.0031	-0.58367				1.8018	0.28991				1.08108	0.15683
		14.042	-0.64104			20.1122	-0.74516			25.963	-0.58402			31.0825	-0.58516				1.80681	0.29072				1.08408	0.15726
		14.0778	-0.64267			20.1636	-0.74665			26.0293	-0.5855			31.1619	-0.58665				1.81181	0.29152				1.08709	0.1577
		14.1137	-0.64429			20.2149	-0.74814			26.0956	-0.58699			31.2413	-0.58814				1.81682	0.29233				1.09009	0.15814
		14.1496	-0.64592			20.2663	-0.74963			26.162	-0.58848			31.3207	-0.58963				1.82182	0.29313				1.09309	0.15857
		14.1854	-0.64754			20.3177	-0.75112			26.2283	-0.58996			31.4	-0.59112				1.82683	0.29394				1.0961	0.15901
		14.2213	-0.64917			20.3691	-0.75261			26.2946	-0.59145			31.4794	-0.59261				1.83183	0.29475				1.0991	0.15944
		14.2572	-0.65079			20.4204	-0.7541			26.3609	-0.59294			31.5588	-0.5941				1.83684	0.29555				1.1021	0.15988
		14.293	-0.65242			20.4718	-0.75559			26.4272	-0.59442			31.6382	-0.59559				1.84184	0.29636				1.10511	0.16031
		14.3289	-0.65404			20.5232	-0.75708			26.4935	-0.59591			31.7176	-0.59708				1.84685	0.29716				1.10811	0.16075
		14.3648	-0.65567			20.5745	-0.75857			26.5599	-0.59739			31.797	-0.59857				1.85185	0.29797				1.11111	0.16118
		14.4006	-0.65729			20.6259	-0.76006			26.6262	-0.59888			31.8764	-0.60006				1.85686	0.29877				1.11411	0.16162
		14.4365	-0.65892			20.6773	-0.76155			26.6925	-0.60037			31.9558	-0.60155				1.86186	0.29958				1.11712	0.16206
		14.4724	-0.66054			20.7287	-0.76304			26.7588	-0.60185			32.0352	-0.60304				1.86687	0.30038				1.12012	0.16249
		14.5082	-0.66217			20.78	-0.76453			26.8251	-0.60334			32.1146	-0.60453				1.87187	0.30119				1.12312	0.16293
		14.5441	-0.66379			20.8314	-0.76602			26.8914	-0.60483			32.194	-0.60602				1.87688	0.30199				1.12613	0.16336
		14.58	-0.66542			20.8828	-0.76751			26.9578	-0.60631			32.2734	-0.60751				1.88188	0.3028				1.12913	0.1638
		14.6158	-0.66704			20.9341	-0.769			27.0241	-0.6078			32.3528	-0.609				1.88689	0.3036				1.13213	0.16423
		14.6517	-0.66866			20.9855	-0.77049			27.0904	-0.60929			32.4322	-0.61049				1.89189	0.30441				1.13514	0.16467
		14.6876	-0.67029			21.0369	-0.77198			27.1567	-0.61077			32.5116	-0.61198				1.8969	0.30521				1.13814	0.16511
		14.7234	-0.67191			21.0883	-0.77347			27.223	-0.61226			32.591	-0.61347				1.9019	0.30602				1.14114	0.16554
		14.7593	-0.67354			21.1396	-0.77496			27.2893	-0.61375			32.6703	-0.61496				1.90691	0.30682				1.14414	0.16598
		14.7952	-0.67516			21.191	-0.77645			27.3557	-0.61523			32.7497	-0.61645				1.91191	0.30763				1.14715	0.16641
		14.831	-0.67679			21.2424	-0.77794			27.422	-0.61672			32.8291	-0.61794				1.91692	0.30844				1.15015	0.16685
		14.8669	-0.67841			21.2938	-0.77943			27.4883	-0.61821			32.9085	-0.61943				1.92192	0.30924				1.15315	0.16728
		14.9028	-0.68004			21.3451	-0.78092			27.5546	-0.61969			32.9879	-0.62092				1.92693	0.31005				1.15616	0.16772
		14.9387	-0.68166			21.3965	-0.78241			27.6209	-0.62118			33.0673	-0.62241				1.93193	0.31085				1.15916	0.16815
		14.9745	-0.68329			21.4479	-0.7839			27.6873	-0.62267			33.1467	-0.6239				1.93694	0.31166				1.16216	0.16859
		15.0104	-0.68491			21.4992	-0.78539			27.7536	-0.62415			33.2261	-0.62539				1.94194	0.31246				1.16517	0.16903
		15.0463	-0.68654			21.5506	-0.78688			27.8199	-0.62564			33.3055	-0.62688				1.94695	0.31327				1.16817	0.16946
		15.0821	-0.68816			21.602	-0.78837			27.8862	-0.62712			33.3849	-0.62837				1.95195	0.31407				1.17117	0.1699
		15.118	-0.68979			21.6534	-0.78986			27.9525	-0.62861			33.4643	-0.62986				1.95696	0.31488				1.17417	0.17033
		15.1539	-0.69141			21.7047	-0.79135			28.0188	-0.6301			33.5437	-0.63135				1.96196	0.31568				1.17718	0.17077
		15.1897	-0.69304			21.7561	-0.79284			28.0852	-0.63158			33.6231	-0.63284				1.96697	0.31649				1.18018	0.1712
		15.2256	-0.69466			21.8075	-0.79433			28.1515	-0.63307			33.7025	-0.63433				1.97197	0.31729				1.18318	0.17164
		15.2615	-0.69628			21.8589	-0.79582			28.2178	-0.63456			33.7819	-0.63582				1.97698	0.3181				1.18619	0.17208
		15.2973	-0.69791			21.9102	-0.79731			28.2841	-0.63604			33.8613	-0.63731				1.98198	0.3189				1.18919	0.17251
		15.3332	-0.69953			21.9616	-0.7988			28.3504	-0.63753			33.9407	-0.6388				1.98699	0.31971				1.19219	0.17295
		15.3691	-0.70116			22.013	-0.80029			28.4168	-0.63902			34.02	-0.64029				1.99199	0.32052				1.1952	0.17338
		15.4049	-0.70278			22.0644	-0.80178			28.4831	-0.6405			34.0994	-0.64178				1.997	0.32132				1.1982	0.17382
		15.4408	-0.70441			22.1157	-0.80327			28.5494	-0.64199			34.1788	-0.64327				2.002	0.32213				1.2012	0.17425
		15.4767	-0.70603			22.1671	-0.80476			28.6157	-0.64348			34.2582	-0.64476				2.00701	0.32293				1.2042	0.17469
		15.5125	-0.70766			22.2185	-0.80625			28.682	-0.64496			34.3376	-0.64625				2.01201	0.32374				1.20721	0.17512
		15.5484	-0.70928			22.2698	-0.80774			28.7483	-0.64645			34.417	-0.64774				2.01702	0.32454				1.21021	0.17556
		15.5843	-0.71091			22.3212	-0.80923			28.8147	-0.64794			34.4964	-0.64923				2.02202	0.32535				1.21321	0.176
		15.6201	-0.71253			22.3726	-0.81072			28.881	-0.64942			34.5758	-0.65072				2.02703	0.32615				1.21622	0.17643
		15.656	-0.71416			22.424	-0.81221			28.9473	-0.65091			34.6552	-0.65221				2.03203	0.32696				1.21922	0.17687
		15.6919	-0.71578			22.4753	-0.8137			29.0136	-0.65239			34.7346	-0.6537				2.03704	0.32776				1.22222	0.1773
		15.7277	-0.71741			22.5267	-0.81519			29.0799	-0.65388			34.814	-0.65519				2.04204	0.32857				1.22523	0.17774
		15.7636	-0.71903			22.5781	-0.81668			29.1462	-0.65537			34.8934	-0.65668				2.04705	0.32937				1.22823	0.17817
		15.7995	-0.72066			22.6294	-0.81817			29.2126	-0.65685			34.9728	-0.65817				2.05205	0.33018				1.23123	0.17861
		15.8353	-0.72228			22.6808	-0.81966			29.2789	-0.65834			35.0522	-0.65966				2.05706	0.33098				1.23423	0.17905
		15.8712	-0.72391			22.7322	-0.82115			29.3452	-0.65983			35.1316	-0.66115				2.06206	0.33179				1.23724	0.17948
		15.9071	-0.72553			22.7836	-0.82264			29.4115	-0.66131			35.211	-0.66264				2.06707	0.33259				1.24024	0.17992
		15.9429	-0.72715			22.8349	-0.82413			29.4778	-0.6628			35.2904	-0.66413				2.07207	0.3334				1.24324	0.18035
		15.9788	-0.72878			22.8863	-0.82562			29.5441	-0.66429			35.3698	-0.66562				2.07708	0.33421				1.24625	0.18079
		16.0147	-0.7304			22.9377	-0.82711			29.6105	-0.66577			35.4492	-0.66711				2.08208	0.33501				1.24925	0.18122
		16.0505	-0.73203			22.9891	-0.8286			29.6768	-0.66726			35.5285	-0.6686				2.08709	0.33582				1.25225	0.18166
		16.0864	-0.73365			23.0404	-0.83009			29.7431	-0.66875			35.6079	-0.67009				2.09209	0.33662				1.25526	0.1821
		16.1223	-0.73528			23.0918	-0.83158			29.8094	-0.67023			35.6873	-0.67158				2.0971	0.33743				1.25826	0.18253
		16.1581	-0.7369			23.1432	-0.83307			29.8757	-0.67172			35.7667	-0.67307				2.1021	0.33823				1.26126	0.18297
		16.194	-0.73853			23.1945	-0.83456			29.942	-0.67321			35.8461	-0.67456				2.10711	0.33904				1.26426	0.1834
		16.2299	-0.74015			23.2459	-0.83605			30.0084	-0.67469			35.9255	-0.67605				2.11211	0.33984				1.26727	0.18384
		16.2658	-0.74178			23.2973	-0.83754			30.0747	-0.67618			36.0049	-0.67754				2.11712	0.34065				1.27027	0.18427
		16.3016	-0.7434			23.3487	-0.83903			30.141	-0.67767			36.0843	-0.67903				2.12212	0.34145				1.27327	0.18471
		16.3375	-0.74503			23.4	-0.84052			30.2073	-0.67915			36.1637	-0.68052				2.12713	0.34226				1.27628	0.18514
		16.3733	-0.74665			23.4514	-0.84201			30.2736	-0.68064			36.2431	-0.68201				2.13213	0.34306				1.27928	0.18558
		16.4092	-0.74828			23.5028	-0.8435			30.34	-0.68212			36.3225	-0.6835				2.13714	0.34387				1.28228	0.18602
		16.4451	-0.7499			23.5542	-0.84499			30.4063	-0.68361			36.4019	-0.68499				2.14214	0.34467				1.28529	0.18645
		16.4809	-0.75153			23.6055	-0.84647			30.4726	-0.6851			36.4813	-0.68647				2.14715	0.34548				1.28829	0.18689
		16.5168	-0.75315			23.6569	-0.84796			30.5389	-0.68658			36.5607	-0.68796				2.15215	0.34629				1.29129	0.18732
		16.5527	-0.75477			23.7083	-0.84945			30.6052	-0.68807			36.6401	-0.68945				2.15716	0.34709				1.29429	0.18776
		16.5886	-0.7564			23.7597	-0.85094			30.6715	-0.68956			36.7195	-0.69094				2.16216	0.3479				1.2973	0.18819
		16.6244	-0.75802			23.811	-0.85243			30.7379	-0.69104			36.7989	-0.69243				2.16717	0.3487				1.3003	0.18863
		16.6603	-0.75965			23.8624	-0.85392			30.8042	-0.69253			36.8783	-0.69392				2.17217	0.34951				1.3033	0.18907
		16.6962	-0.76127			23.9138	-0.85541			30.8705	-0.69402			36.9576	-0.69541				2.17718	0.35031				1.30631	0.1895
		16.732	-0.7629			23.9651	-0.8569			30.9368	-0.6955			37.037	-0.6969				2.18218	0.35112				1.30931	0.18994
		16.7679	-0.76452			24.0165	-0.85839			31.0031	-0.69699			37.1164	-0.69839				2.18719	0.35192				1.31231	0.19037
		16.8038	-0.76615			24.0679	-0.85988			31.0694	-0.69848			37.1958	-0.69988				2.19219	0.35273				1.31532	0.19081
		16.8396	-0.76777			24.1193	-0.86137			31.1358	-0.69996			37.2752	-0.70137				2.1972	0.35353				1.31832	0.19124
		16.8755	-0.7694			24.1706	-0.86286			31.2021	-0.70145			37.3546	-0.70286				2.2022	0.35434				1.32132	0.19168
		16.9114	-0.77102			24.222	-0.86435			31.2684	-0.70294			37.434	-0.70435				2.20721	0.35514				1.32432	0.19211
		16.9472	-0.77265			24.2734	-0.86584			31.3347	-0.70442			37.5134	-0.70584				2.21221	0.35595				1.32733	0.19255
		16.9831	-0.77427			24.3248	-0.86733			31.401	-0.70591			37.5928	-0.70733				2.21722	0.35675				1.33033	0.19299
		17.019	-0.7759			24.3761	-0.86882			31.4674	-0.7074			37.6722	-0.70882				2.22222	0.35756				1.33333	0.19342
		17.0548	-0.77752			24.4275	-0.87031			31.5337	-0.70888			37.7516	-0.71031				2.22723	0.35836				1.33634	0.19386
		17.0907	-0.77915			24.4789	-0.8718			31.6	-0.71037			37.831	-0.7118				2.23223	0.35917				1.33934	0.19429
		17.1266	-0.78077			24.5302	-0.87329			31.6663	-0.71185			37.9104	-0.71329				2.23724	0.35998				1.34234	0.19473
		17.1624	-0.7824			24.5816	-0.87478			31.7326	-0.71334			37.9898	-0.71478				2.24224	0.36078				1.34535	0.19516
		17.1983	-0.78402			24.633	-0.87627			31.799	-0.71483			38.0692	-0.71627				2.24725	0.36159				1.34835	0.1956
		17.2342	-0.78564			24.6844	-0.87776			31.8653	-0.71631			38.1486	-0.71776				2.25225	0.36239				1.35135	0.19604
		17.27	-0.78727			24.7357	-0.87925			31.9316	-0.7178			38.2279	-0.71925				2.25726	0.3632				1.35435	0.19647
		17.3059	-0.78889			24.7871	-0.88074			31.9979	-0.71929			38.3073	-0.72074				2.26226	0.364				1.35736	0.19691
		17.3418	-0.79052			24.8385	-0.88223			32.0642	-0.72077			38.3867	-0.72223				2.26727	0.36481				1.36036	0.19734
		17.3776	-0.79214			24.8898	-0.88372			32.1305	-0.72226			38.4661	-0.72372				2.27227	0.36561				1.36336	0.19778
		17.4135	-0.79377			24.9412	-0.88521			32.1968	-0.72375			38.5455	-0.72521				2.27728	0.36642				1.36637	0.19821
		17.4494	-0.79539			24.9926	-0.8867			32.2632	-0.72523			38.6249	-0.7267				2.28228	0.36722				1.36937	0.19865
		17.4852	-0.79702			25.044	-0.88819			32.3295	-0.72672			38.7043	-0.72819				2.28729	0.36803				1.37237	0.19908
		17.5211	-0.79864			25.0953	-0.88968			32.3958	-0.72821			38.7837	-0.72968				2.29229	0.36883				1.37538	0.19952
		17.557	-0.80027			25.1467	-0.89117			32.4621	-0.72969			38.8631	-0.73117				2.2973	0.36964				1.37838	0.19996
		17.5928	-0.80189			25.1981	-0.89266			32.5284	-0.73118			38.9425	-0.73266				2.3023	0.37044				1.38138	0.20039
		17.6287	-0.80352			25.2495	-0.89415			32.5948	-0.73267			39.0219	-0.73415				2.30731	0.37125				1.38438	0.20083
		17.6646	-0.80514			25.3008	-0.89564			32.6611	-0.73415			39.1013	-0.73564				2.31231	0.37206				1.38739	0.20126
		17.7005	-0.80677			25.3522	-0.89713			32.7274	-0.73564			39.1807	-0.73713				2.31732	0.37286				1.39039	0.2017
		17.7363	-0.80839			25.4036	-0.89862			32.7937	-0.73713			39.2601	-0.73862				2.32232	0.37367				1.39339	0.20213
		17.7722	-0.81002			25.455	-0.90011			32.86	-0.73861			39.3395	-0.74011				2.32733	0.37447				1.3964	0.20257
		17.8081	-0.81164			25.5063	-0.9016			32.9263	-0.7401			39.4189	-0.7416				2.33233	0.37528				1.3994	0.20301
		17.8439	-0.81326			25.5577	-0.90309			32.9927	-0.74158			39.4983	-0.74309				2.33734	0.37608				1.4024	0.20344
		17.8798	-0.81489			25.6091	-0.90458			33.059	-0.74307			39.5776	-0.74458				2.34234	0.37689				1.40541	0.20388
		17.9156	-0.81651			25.6604	-0.90607			33.1253	-0.74456			39.657	-0.74607				2.34735	0.37769				1.40841	0.20431
		17.9515	-0.81814			25.7118	-0.90756			33.1916	-0.74604			39.7364	-0.74756				2.35235	0.3785				1.41141	0.20475
		17.9874	-0.81976			25.7632	-0.90905			33.2579	-0.74753			39.8158	-0.74905				2.35736	0.3793				1.41441	0.20518
		18.0233	-0.82139			25.8146	-0.91054			33.3242	-0.74902			39.8952	-0.75054				2.36236	0.38011				1.41742	0.20562
		18.0591	-0.82301			25.8659	-0.91203			33.3906	-0.7505			39.9746	-0.75203				2.36737	0.38091				1.42042	0.20605
		18.095	-0.82464			25.9173	-0.91352			33.4569	-0.75199			40.054	-0.75352				2.37237	0.38172				1.42342	0.20649
		18.1309	-0.82626			25.9687	-0.91501			33.5232	-0.75348			40.1334	-0.75501				2.37738	0.38252				1.42643	0.20693
		18.1667	-0.82789			26.0201	-0.9165			33.5895	-0.75496			40.2128	-0.7565				2.38238	0.38333				1.42943	0.20736
		18.2026	-0.82951			26.0714	-0.91799			33.6558	-0.75645			40.2922	-0.75799				2.38739	0.38414				1.43243	0.2078
		18.2385	-0.83114			26.1228	-0.91948			33.7221	-0.75794			40.3716	-0.75948				2.39239	0.38494				1.43544	0.20823
		18.2743	-0.83276			26.1742	-0.92097			33.7885	-0.75942			40.451	-0.76097				2.3974	0.38575				1.43844	0.20867
		18.3102	-0.83439			26.2255	-0.92246			33.8548	-0.76091			40.5304	-0.76246				2.4024	0.38655				1.44144	0.2091
		18.3461	-0.83601			26.2769	-0.92395			33.9211	-0.7624			40.6098	-0.76395				2.40741	0.38736				1.44444	0.20954
		18.3819	-0.83764			26.3283	-0.92544			33.9874	-0.76388			40.6892	-0.76544				2.41241	0.38816				1.44745	0.20998
		18.4178	-0.83926			26.3797	-0.92693			34.0537	-0.76537			40.7686	-0.76693				2.41742	0.38897				1.45045	0.21041
		18.4537	-0.84089			26.431	-0.92842			34.1201	-0.76685			40.848	-0.76842				2.42242	0.38977				1.45345	0.21085
		18.4895	-0.84251			26.4824	-0.92991			34.1864	-0.76834			40.9273	-0.76991				2.42743	0.39058				1.45646	0.21128
		18.5254	-0.84413			26.5338	-0.9314			34.2527	-0.76983			41.0067	-0.7714				2.43243	0.39138				1.45946	0.21172
		18.5613	-0.84576			26.5851	-0.93289			34.319	-0.77131			41.0861	-0.77289				2.43744	0.39219				1.46246	0.21215
		18.5971	-0.84738			26.6365	-0.93438			34.3853	-0.7728			41.1655	-0.77438				2.44244	0.39299				1.46547	0.21259
		18.633	-0.84901			26.6879	-0.93587			34.4517	-0.77429			41.2449	-0.77587				2.44745	0.3938				1.46847	0.21303
		18.6689	-0.85063			26.7393	-0.93736			34.518	-0.77577			41.3243	-0.77736				2.45245	0.3946				1.47147	0.21346
		18.7047	-0.85226			26.7906	-0.93885			34.5843	-0.77726			41.4037	-0.77885				2.45746	0.39541				1.47447	0.2139
		18.7406	-0.85388			26.842	-0.94034			34.6506	-0.77875			41.4831	-0.78034				2.46246	0.39621				1.47748	0.21433
		18.7765	-0.85551			26.8934	-0.94183			34.7169	-0.78023			41.5625	-0.78183				2.46747	0.39702				1.48048	0.21477
		18.8123	-0.85713			26.9448	-0.94332			34.7832	-0.78172			41.6419	-0.78332				2.47247	0.39783				1.48348	0.2152
		18.8482	-0.85876			26.9961	-0.94481			34.8496	-0.78321			41.7213	-0.78481				2.47748	0.39863				1.48649	0.21564
		18.8841	-0.86038			27.0475	-0.9463			34.9159	-0.78469			41.8007	-0.7863				2.48248	0.39944				1.48949	0.21607
		18.9199	-0.86201			27.0989	-0.94779			34.9822	-0.78618			41.8801	-0.78779				2.48749	0.40024				1.49249	0.21651
		18.9558	-0.86363			27.1502	-0.94928			35.0485	-0.78767			41.9595	-0.78928				2.49249	0.40105				1.4955	0.21695
		18.9917	-0.86526			27.2016	-0.95076			35.1148	-0.78915			42.0389	-0.79076				2.4975	0.40185				1.4985	0.21738
		19.0276	-0.86688			27.253	-0.95225			35.1811	-0.79064			42.1183	-0.79225				2.5025	0.40266				1.5015	0.21782
		19.0634	-0.86851			27.3044	-0.95374			35.2475	-0.79213			42.1977	-0.79374				2.50751	0.40346				1.5045	0.21825
		19.0993	-0.87013			27.3557	-0.95523			35.3138	-0.79361			42.2771	-0.79523				2.51251	0.40427				1.50751	0.21869
		19.1351	-0.87176			27.4071	-0.95672			35.3801	-0.7951			42.3565	-0.79672				2.51752	0.40507				1.51051	0.21912
		19.171	-0.87338			27.4585	-0.95821			35.4464	-0.79658			42.4358	-0.79821				2.52252	0.40588				1.51351	0.21956
		19.2069	-0.875			27.5099	-0.9597			35.5127	-0.79807			42.5152	-0.7997				2.52753	0.40668				1.51652	0.22
		19.2428	-0.87663			27.5612	-0.96119			35.5791	-0.79956			42.5946	-0.80119				2.53253	0.40749				1.51952	0.22043
		19.2786	-0.87825			27.6126	-0.96268			35.6454	-0.80104			42.674	-0.80268				2.53754	0.40829				1.52252	0.22087
		19.3145	-0.87988			27.664	-0.96417			35.7117	-0.80253			42.7534	-0.80417				2.54254	0.4091				1.52553	0.2213
		19.3503	-0.8815			27.7154	-0.96566			35.778	-0.80402			42.8328	-0.80566				2.54755	0.40991				1.52853	0.22174
		19.3862	-0.88313			27.7667	-0.96715			35.8443	-0.8055			42.9122	-0.80715				2.55255	0.41071				1.53153	0.22217
		19.4221	-0.88475			27.8181	-0.96864			35.9106	-0.80699			42.9916	-0.80864				2.55756	0.41152				1.53453	0.22261
		19.458	-0.88638			27.8695	-0.97013			35.977	-0.80848			43.071	-0.81013				2.56256	0.41232				1.53754	0.22304
		19.4938	-0.888			27.9208	-0.97162			36.0433	-0.80996			43.1504	-0.81162				2.56757	0.41313				1.54054	0.22348
		19.5297	-0.88963			27.9722	-0.97311			36.1096	-0.81145			43.2298	-0.81311				2.57257	0.41393				1.54354	0.22392
		19.5656	-0.89125			28.0236	-0.9746			36.1759	-0.81294			43.3092	-0.8146				2.57758	0.41474				1.54655	0.22435
		19.6014	-0.89288			28.075	-0.97609			36.2422	-0.81442			43.3886	-0.81609				2.58258	0.41554				1.54955	0.22479
		19.6373	-0.8945			28.1263	-0.97758			36.3085	-0.81591			43.468	-0.81758				2.58759	0.41635				1.55255	0.22522
		19.6732	-0.89613			28.1777	-0.97907			36.3749	-0.8174			43.5474	-0.81907				2.59259	0.41715				1.55556	0.22566
		19.709	-0.89775			28.2291	-0.98056			36.4412	-0.81888			43.6268	-0.82056				2.5976	0.41796				1.55856	0.22609
		19.7449	-0.89938			28.2804	-0.98205			36.5075	-0.82037			43.7062	-0.82205				2.6026	0.41876				1.56156	0.22653
		19.7808	-0.901			28.3318	-0.98354			36.5738	-0.82186			43.7856	-0.82354				2.60761	0.41957				1.56456	0.22697
		19.8166	-0.90262			28.3832	-0.98503			36.6401	-0.82334			43.8649	-0.82503				2.61261	0.42037				1.56757	0.2274
		19.8525	-0.90425			28.4346	-0.98652			36.7064	-0.82483			43.9443	-0.82652				2.61762	0.42118				1.57057	0.22784
		19.8884	-0.90587			28.4859	-0.98801			36.7728	-0.82631			44.0237	-0.82801				2.62262	0.42198				1.57357	0.22827
		19.9242	-0.9075			28.5373	-0.9895			36.8391	-0.8278			44.1031	-0.8295				2.62763	0.42279				1.57658	0.22871
		19.9601	-0.90912			28.5887	-0.99099			36.9054	-0.82929			44.1825	-0.83099				2.63263	0.4236				1.57958	0.22914
		19.996	-0.91075			28.6401	-0.99248			36.9717	-0.83077			44.2619	-0.83248				2.63764	0.4244				1.58258	0.22958
		20.0318	-0.91237			28.6914	-0.99397			37.038	-0.83226			44.3413	-0.83397				2.64264	0.42521				1.58559	0.23001
		20.0677	-0.914			28.7428	-0.99546			37.1043	-0.83375			44.4207	-0.83546				2.64765	0.42601				1.58859	0.23045
		20.1036	-0.91562			28.7942	-0.99695			37.1707	-0.83523			44.5001	-0.83695				2.65265	0.42682				1.59159	0.23089
		20.1394	-0.91725			28.8455	-0.99844			37.237	-0.83672			44.5795	-0.83844				2.65766	0.42762				1.59459	0.23132
		20.1753	-0.91887			28.8969	-0.99993			37.3033	-0.83821			44.6589	-0.83993				2.66266	0.42843				1.5976	0.23176
		20.2112	-0.9205			28.9483	-1.00142			37.3696	-0.83969			44.7383	-0.84142				2.66767	0.42923				1.6006	0.23219
		20.247	-0.92212			28.9997	-1.00291			37.4359	-0.84118			44.8177	-0.84291				2.67267	0.43004				1.6036	0.23263
		20.2829	-0.92375			29.051	-1.0044			37.5023	-0.84267			44.8971	-0.8444				2.67768	0.43084				1.60661	0.23306
		20.3188	-0.92537			29.1024	-1.00589			37.5686	-0.84415			44.9765	-0.84589				2.68268	0.43165				1.60961	0.2335
		20.3546	-0.927			29.1538	-1.00738			37.6349	-0.84564			45.0558	-0.84738				2.68769	0.43245				1.61261	0.23394
		20.3905	-0.92862			29.2052	-1.00887			37.7012	-0.84713			45.1352	-0.84887				2.69269	0.43326				1.61562	0.23437
		20.4264	-0.93025			29.2565	-1.01036			37.7675	-0.84861			45.2146	-0.85036				2.6977	0.43406				1.61862	0.23481
		20.4623	-0.93187			29.3079	-1.01185			37.8338	-0.8501			45.294	-0.85185				2.7027	0.43487				1.62162	0.23524
		20.4981	-0.93349			29.3593	-1.01334			37.9002	-0.85159			45.3734	-0.85334				2.70771	0.43568				1.62462	0.23568
		20.534	-0.93512			29.4107	-1.01483			37.9665	-0.85307			45.4528	-0.85483				2.71271	0.43648				1.62763	0.23611
		20.5698	-0.93674			29.462	-1.01632			38.0328	-0.85456			45.5322	-0.85632				2.71772	0.43729				1.63063	0.23655
		20.6057	-0.93837			29.5134	-1.01781			38.0991	-0.85604			45.6116	-0.85781				2.72272	0.43809				1.63363	0.23698
		20.6416	-0.93999			29.5648	-1.0193			38.1654	-0.85753			45.691	-0.8593				2.72773	0.4389				1.63664	0.23742
		20.6775	-0.94162			29.6161	-1.02079			38.2317	-0.85902			45.7704	-0.86079				2.73273	0.4397				1.63964	0.23786
		20.7133	-0.94324			29.6675	-1.02228			38.2981	-0.8605			45.8498	-0.86228				2.73774	0.44051				1.64264	0.23829
		20.7492	-0.94487			29.7189	-1.02377			38.3644	-0.86199			45.9292	-0.86377				2.74274	0.44131				1.64565	0.23873
		20.7851	-0.94649			29.7703	-1.02526			38.4307	-0.86348			46.0086	-0.86526				2.74775	0.44212				1.64865	0.23916
		20.8209	-0.94812			29.8216	-1.02675			38.497	-0.86496			46.088	-0.86675				2.75275	0.44292				1.65165	0.2396
		20.8568	-0.94974			29.873	-1.02824			38.5633	-0.86645			46.1674	-0.86824				2.75776	0.44373				1.65465	0.24003
		20.8927	-0.95137			29.9244	-1.02973			38.6296	-0.86794			46.2468	-0.86973				2.76276	0.44453				1.65766	0.24047
		20.9285	-0.95299			29.9758	-1.03122			38.696	-0.86942			46.3262	-0.87122				2.76777	0.44534				1.66066	0.24091
		20.9644	-0.95462			30.0271	-1.03271			38.7623	-0.87091			46.4056	-0.87271				2.77277	0.44614				1.66366	0.24134
		21.0003	-0.95624			30.0785	-1.0342			38.8286	-0.8724			46.4849	-0.8742				2.77778	0.44695				1.66667	0.24178
		21.0361	-0.95787			30.1299	-1.03569			38.8949	-0.87388			46.5643	-0.87569				2.78278	0.44775				1.66967	0.24221
		21.072	-0.95949			30.1812	-1.03718			38.9612	-0.87537			46.6437	-0.87718				2.78779	0.44856				1.67267	0.24265
		21.1079	-0.96111			30.2326	-1.03867			39.0276	-0.87686			46.7231	-0.87867				2.79279	0.44937				1.67568	0.24308
		21.1437	-0.96274			30.284	-1.04016			39.0939	-0.87834			46.8025	-0.88016				2.7978	0.45017				1.67868	0.24352
		21.1796	-0.96436			30.3354	-1.04165			39.1602	-0.87983			46.8819	-0.88165				2.8028	0.45098				1.68168	0.24396
		21.2155	-0.96599			30.3867	-1.04314			39.2265	-0.88131			46.9613	-0.88314				2.80781	0.45178				1.68468	0.24439
		21.2513	-0.96761			30.4381	-1.04463			39.2928	-0.8828			47.0407	-0.88463				2.81281	0.45259				1.68769	0.24483
		21.2872	-0.96924			30.4895	-1.04612			39.3591	-0.88429			47.1201	-0.88612				2.81782	0.45339				1.69069	0.24526
		21.3231	-0.97086			30.5408	-1.04761			39.4255	-0.88577			47.1995	-0.88761				2.82282	0.4542				1.69369	0.2457
		21.3589	-0.97249			30.5922	-1.0491			39.4918	-0.88726			47.2789	-0.8891				2.82783	0.455				1.6967	0.24613
		21.3948	-0.97411			30.6436	-1.05059			39.5581	-0.88875			47.3583	-0.89059				2.83283	0.45581				1.6997	0.24657
		21.4307	-0.97574			30.695	-1.05208			39.6244	-0.89023			47.4377	-0.89208				2.83784	0.45661				1.7027	0.247
		21.4665	-0.97736			30.7463	-1.05357			39.6907	-0.89172			47.5171	-0.89357				2.84284	0.45742				1.70571	0.24744
		21.5024	-0.97899			30.7977	-1.05505			39.757	-0.89321			47.5965	-0.89505				2.84785	0.45822				1.70871	0.24788
		21.5383	-0.98061			30.8491	-1.05654			39.8234	-0.89469			47.6759	-0.89654				2.85285	0.45903				1.71171	0.24831
		21.5741	-0.98224			30.9005	-1.05803			39.8897	-0.89618			47.7553	-0.89803				2.85786	0.45983				1.71471	0.24875
		21.61	-0.98386			30.9518	-1.05952			39.956	-0.89767			47.8347	-0.89952				2.86286	0.46064				1.71772	0.24918
		21.6459	-0.98549			31.0032	-1.06101			40.0223	-0.89915			47.9141	-0.90101				2.86787	0.46145				1.72072	0.24962
		21.6817	-0.98711			31.0546	-1.0625			40.0886	-0.90064			47.9934	-0.9025				2.87287	0.46225				1.72372	0.25005
		21.7176	-0.98874			31.1059	-1.06399			40.155	-0.90213			48.0728	-0.90399				2.87788	0.46306				1.72673	0.25049
		21.7535	-0.99036			31.1573	-1.06548			40.2213	-0.90361			48.1522	-0.90548				2.88288	0.46386				1.72973	0.25093
		21.7893	-0.99198			31.2087	-1.06697			40.2876	-0.9051			48.2316	-0.90697				2.88789	0.46467				1.73273	0.25136
		21.8252	-0.99361			31.2601	-1.06846			40.3539	-0.90659			48.311	-0.90846				2.89289	0.46547				1.73574	0.2518
		21.8611	-0.99523			31.3114	-1.06995			40.4202	-0.90807			48.3904	-0.90995				2.8979	0.46628				1.73874	0.25223
		21.897	-0.99686			31.3628	-1.07144			40.4866	-0.90956			48.4698	-0.91144				2.9029	0.46708				1.74174	0.25267
		21.9328	-0.99848			31.4142	-1.07293			40.5529	-0.91104			48.5492	-0.91293				2.90791	0.46789				1.74474	0.2531
		21.9687	-1.00011			31.4656	-1.07442			40.6192	-0.91253			48.6286	-0.91442				2.91291	0.46869				1.74775	0.25354
		22.0045	-1.00173			31.5169	-1.07591			40.6855	-0.91402			48.708	-0.91591				2.91792	0.4695				1.75075	0.25397
		22.0404	-1.00336			31.5683	-1.0774			40.7518	-0.9155			48.7874	-0.9174				2.92292	0.4703				1.75375	0.25441
		22.0763	-1.00498			31.6197	-1.07889			40.8181	-0.91699			48.8668	-0.91889				2.92793	0.47111				1.75676	0.25485
		22.1121	-1.00661			31.6711	-1.08038			40.8845	-0.91848			48.9462	-0.92038				2.93293	0.47191				1.75976	0.25528
		22.148	-1.00823			31.7224	-1.08187			40.9508	-0.91996			49.0256	-0.92187				2.93794	0.47272				1.76276	0.25572
		22.1839	-1.00986			31.7738	-1.08336			41.0171	-0.92145			49.105	-0.92336				2.94294	0.47352				1.76577	0.25615
		22.2198	-1.01148			31.8252	-1.08485			41.0834	-0.92294			49.1844	-0.92485				2.94795	0.47433				1.76877	0.25659
		22.2556	-1.01311			31.8765	-1.08634			41.1497	-0.92442			49.2638	-0.92634				2.95295	0.47514				1.77177	0.25702
		22.2915	-1.01473			31.9279	-1.08783			41.216	-0.92591			49.3431	-0.92783				2.95796	0.47594				1.77477	0.25746
		22.3274	-1.01636			31.9793	-1.08932			41.2824	-0.9274			49.4225	-0.92932				2.96296	0.47675				1.77778	0.2579
		22.3632	-1.01798			32.0307	-1.09081			41.3487	-0.92888			49.5019	-0.93081				2.96797	0.47755				1.78078	0.25833
		22.3991	-1.0196			32.082	-1.0923			41.415	-0.93037			49.5813	-0.9323				2.97297	0.47836				1.78378	0.25877
		22.435	-1.02123			32.1334	-1.09379			41.4813	-0.93186			49.6607	-0.93379				2.97798	0.47916				1.78679	0.2592
		22.4708	-1.02285			32.1848	-1.09528			41.5476	-0.93334			49.7401	-0.93528				2.98298	0.47997				1.78979	0.25964
		22.5067	-1.02448			32.2362	-1.09677			41.6139	-0.93483			49.8195	-0.93677				2.98799	0.48077				1.79279	0.26007
		22.5426	-1.0261			32.2875	-1.09826			41.6803	-0.93632			49.8989	-0.93826				2.99299	0.48158				1.7958	0.26051
		22.5784	-1.02773			32.3389	-1.09975			41.7466	-0.9378			49.9783	-0.93975				2.998	0.48238				1.7988	0.26094
		22.6143	-1.02935			32.3903	-1.10124			41.8129	-0.93929			50.0577	-0.94124				3.003	0.48319				1.8018	0.26138
		22.6502	-1.03098			32.4416	-1.10273			41.8792	-0.94077			50.1371	-0.94273				3.00801	0.48399				1.8048	0.26182
		22.686	-1.0326			32.493	-1.10422			41.9455	-0.94226			50.2165	-0.94422				3.01301	0.4848				1.80781	0.26225
		22.7219	-1.03423			32.5444	-1.10571			42.0119	-0.94375			50.2959	-0.94571				3.01802	0.4856				1.81081	0.26269
		22.7578	-1.03585			32.5958	-1.1072			42.0782	-0.94523			50.3753	-0.9472				3.02302	0.48641				1.81381	0.26312
		22.7936	-1.03748			32.6471	-1.10869			42.1445	-0.94672			50.4547	-0.94869				3.02803	0.48722				1.81682	0.26356
		22.8295	-1.0391			32.6985	-1.11018			42.2108	-0.94821			50.5341	-0.95018				3.03303	0.48802				1.81982	0.26399
		22.8654	-1.04073			32.7499	-1.11167			42.2771	-0.94969			50.6135	-0.95167				3.03804	0.48883				1.82282	0.26443
		22.9012	-1.04235			32.8013	-1.11316			42.3434	-0.95118			50.6928	-0.95316				3.04304	0.48963				1.82583	0.26487
		22.9371	-1.04398			32.8526	-1.11465			42.4098	-0.95267			50.7722	-0.95465				3.04805	0.49044				1.82883	0.2653
		22.973	-1.0456			32.904	-1.11614			42.4761	-0.95415			50.8516	-0.95614				3.05305	0.49124				1.83183	0.26574
		23.0088	-1.04723			32.9554	-1.11763			42.5424	-0.95564			50.931	-0.95763				3.05806	0.49205				1.83483	0.26617
		23.0447	-1.04885			33.0067	-1.11912			42.6087	-0.95713			51.0104	-0.95912				3.06306	0.49285				1.83784	0.26661
		23.0806	-1.05047			33.0581	-1.12061			42.675	-0.95861			51.0898	-0.96061				3.06807	0.49366				1.84084	0.26704
		23.1164	-1.0521			33.1095	-1.1221			42.7413	-0.9601			51.1692	-0.9621				3.07307	0.49446				1.84384	0.26748
		23.1523	-1.05372			33.1609	-1.12359			42.8077	-0.96159			51.2486	-0.96359				3.07808	0.49527				1.84685	0.26791
		23.1882	-1.05535			33.2122	-1.12508			42.874	-0.96307			51.328	-0.96508				3.08308	0.49607				1.84985	0.26835
		23.224	-1.05697			33.2636	-1.12657			42.9403	-0.96456			51.4074	-0.96657				3.08809	0.49688				1.85285	0.26879
		23.2599	-1.0586			33.315	-1.12806			43.0066	-0.96605			51.4868	-0.96806				3.09309	0.49768				1.85586	0.26922
		23.2958	-1.06022			33.3663	-1.12955			43.0729	-0.96753			51.5662	-0.96955				3.0981	0.49849				1.85886	0.26966
		23.3316	-1.06185			33.4177	-1.13104			43.1392	-0.96902			51.6456	-0.97104				3.1031	0.49929				1.86186	0.27009
		23.3675	-1.06347			33.4691	-1.13253			43.2056	-0.9705			51.725	-0.97253				3.10811	0.5001				1.86486	0.27053
		23.4034	-1.0651			33.5205	-1.13402			43.2719	-0.97199			51.8044	-0.97402				3.11311	0.50091				1.86787	0.27096
		23.4393	-1.06672			33.5718	-1.13551			43.3382	-0.97348			51.8838	-0.97551				3.11812	0.50171				1.87087	0.2714
		23.4751	-1.06835			33.6232	-1.137			43.4045	-0.97496			51.9631	-0.977				3.12312	0.50252				1.87387	0.27184
		23.511	-1.06997			33.6746	-1.13849			43.4708	-0.97645			52.0425	-0.97849				3.12813	0.50332				1.87688	0.27227
		23.5468	-1.0716			33.726	-1.13998			43.5371	-0.97794			52.1219	-0.97998				3.13313	0.50413				1.87988	0.27271
		23.5827	-1.07322			33.7773	-1.14147			43.6035	-0.97942			52.2013	-0.98147				3.13814	0.50493				1.88288	0.27314
		23.6186	-1.07485			33.8287	-1.14296			43.6698	-0.98091			52.2807	-0.98296				3.14314	0.50574				1.88589	0.27358
		23.6545	-1.07647			33.8801	-1.14445			43.7361	-0.9824			52.3601	-0.98445				3.14815	0.50654				1.88889	0.27401
		23.6903	-1.07809			33.9314	-1.14594			43.8024	-0.98388			52.4395	-0.98594				3.15315	0.50735				1.89189	0.27445
		23.7262	-1.07972			33.9828	-1.14743			43.8687	-0.98537			52.5189	-0.98743				3.15816	0.50815				1.89489	0.27489
		23.7621	-1.08134			34.0342	-1.14892			43.9351	-0.98686			52.5983	-0.98892				3.16316	0.50896				1.8979	0.27532
		23.7979	-1.08297			34.0856	-1.15041			44.0014	-0.98834			52.6777	-0.99041				3.16817	0.50976				1.9009	0.27576
		23.8338	-1.08459			34.1369	-1.1519			44.0677	-0.98983			52.7571	-0.9919				3.17317	0.51057				1.9039	0.27619
		23.8697	-1.08622			34.1883	-1.15339			44.134	-0.99132			52.8365	-0.99339				3.17818	0.51137				1.90691	0.27663
		23.9055	-1.08784			34.2397	-1.15488			44.2003	-0.9928			52.9159	-0.99488				3.18318	0.51218				1.90991	0.27706
		23.9414	-1.08947			34.2911	-1.15637			44.2666	-0.99429			52.9953	-0.99637				3.18819	0.51299				1.91291	0.2775
		23.9773	-1.09109			34.3424	-1.15786			44.333	-0.99578			53.0747	-0.99786				3.19319	0.51379				1.91592	0.27793
		24.0131	-1.09272			34.3938	-1.15935			44.3993	-0.99726			53.1541	-0.99935				3.1982	0.5146				1.91892	0.27837
		24.049	-1.09434			34.4452	-1.16083			44.4656	-0.99875			53.2335	-1.00083				3.2032	0.5154				1.92192	0.27881
		24.0849	-1.09597			34.4965	-1.16232			44.5319	-1.00023			53.3129	-1.00232				3.20821	0.51621				1.92492	0.27924
		24.1207	-1.09759			34.5479	-1.16381			44.5982	-1.00172			53.3922	-1.00381				3.21321	0.51701				1.92793	0.27968
		24.1566	-1.09922			34.5993	-1.1653			44.6645	-1.00321			53.4716	-1.0053				3.21822	0.51782				1.93093	0.28011
		24.1925	-1.10084			34.6507	-1.16679			44.7309	-1.00469			53.551	-1.00679				3.22322	0.51862				1.93393	0.28055
		24.2283	-1.10247			34.702	-1.16828			44.7972	-1.00618			53.6304	-1.00828				3.22823	0.51943				1.93694	0.28098
		24.2642	-1.10409			34.7534	-1.16977			44.8635	-1.00767			53.7098	-1.00977				3.23323	0.52023				1.93994	0.28142
		24.3001	-1.10572			34.8048	-1.17126			44.9298	-1.00915			53.7892	-1.01126				3.23824	0.52104				1.94294	0.28186
		24.3359	-1.10734			34.8562	-1.17275			44.9961	-1.01064			53.8686	-1.01275				3.24324	0.52184				1.94595	0.28229
		24.3718	-1.10896			34.9075	-1.17424			45.0625	-1.01213			53.948	-1.01424				3.24825	0.52265				1.94895	0.28273
		24.4077	-1.11059			34.9589	-1.17573			45.1288	-1.01361			54.0274	-1.01573				3.25325	0.52345				1.95195	0.28316
		24.4435	-1.11221			35.0103	-1.17722			45.1951	-1.0151			54.1068	-1.01722				3.25826	0.52426				1.95495	0.2836
		24.4794	-1.11384			35.0617	-1.17871			45.2614	-1.01659			54.1862	-1.01871				3.26326	0.52507				1.95796	0.28403
		24.5153	-1.11546			35.113	-1.1802			45.3277	-1.01807			54.2656	-1.0202				3.26827	0.52587				1.96096	0.28447
		24.5511	-1.11709			35.1644	-1.18169			45.394	-1.01956			54.345	-1.02169				3.27327	0.52668				1.96396	0.2849
		24.587	-1.11871			35.2158	-1.18318			45.4604	-1.02105			54.4244	-1.02318				3.27828	0.52748				1.96697	0.28534
		24.6229	-1.12034			35.2672	-1.18467			45.5267	-1.02253			54.5038	-1.02467				3.28328	0.52829				1.96997	0.28578
		24.6588	-1.12196			35.3185	-1.18616			45.593	-1.02402			54.5832	-1.02616				3.28829	0.52909				1.97297	0.28621
		24.6946	-1.12359			35.3699	-1.18765			45.6593	-1.0255			54.6626	-1.02765				3.29329	0.5299				1.97598	0.28665
		24.7305	-1.12521			35.4213	-1.18914			45.7256	-1.02699			54.742	-1.02914				3.2983	0.5307				1.97898	0.28708
		24.7663	-1.12684			35.4726	-1.19063			45.7919	-1.02848			54.8214	-1.03063				3.3033	0.53151				1.98198	0.28752
		24.8022	-1.12846			35.524	-1.19212			45.8583	-1.02996			54.9007	-1.03212				3.30831	0.53231				1.98498	0.28795
		24.8381	-1.13009			35.5754	-1.19361			45.9246	-1.03145			54.9801	-1.03361				3.31331	0.53312				1.98799	0.28839
		24.874	-1.13171			35.6268	-1.1951			45.9909	-1.03294			55.0595	-1.0351				3.31832	0.53392				1.99099	0.28883
		24.9098	-1.13334			35.6781	-1.19659			46.0572	-1.03442			55.1389	-1.03659				3.32332	0.53473				1.99399	0.28926
		24.9457	-1.13496			35.7295	-1.19808			46.1235	-1.03591			55.2183	-1.03808				3.32833	0.53553				1.997	0.2897
		24.9816	-1.13659			35.7809	-1.19957			46.1898	-1.0374			55.2977	-1.03957				3.33333	0.53634				2	0.29013
		25.0174	-1.13821			35.8323	-1.20106			46.2562	-1.03888			55.3771	-1.04106				3.33834	0.53714				2.003	0.29057
		25.0533	-1.13983			35.8836	-1.20255			46.3225	-1.04037			55.4565	-1.04255				3.34334	0.53795				2.00601	0.291
		25.0892	-1.14146			35.935	-1.20404			46.3888	-1.04186			55.5359	-1.04404				3.34835	0.53876				2.00901	0.29144
		25.125	-1.14308			35.9864	-1.20553			46.4551	-1.04334			55.6153	-1.04553				3.35335	0.53956				2.01201	0.29187
		25.1609	-1.14471			36.0377	-1.20702			46.5214	-1.04483			55.6947	-1.04702				3.35836	0.54037				2.01502	0.29231
		25.1968	-1.14633			36.0891	-1.20851			46.5878	-1.04632			55.7741	-1.04851				3.36336	0.54117				2.01802	0.29275
		25.2326	-1.14796			36.1405	-1.21			46.6541	-1.0478			55.8535	-1.05				3.36837	0.54198				2.02102	0.29318
		25.2685	-1.14958			36.1919	-1.21149			46.7204	-1.04929			55.9329	-1.05149				3.37337	0.54278				2.02402	0.29362
		25.3044	-1.15121			36.2432	-1.21298			46.7867	-1.05078			56.0123	-1.05298				3.37838	0.54359				2.02703	0.29405
		25.3402	-1.15283			36.2946	-1.21447			46.853	-1.05226			56.0917	-1.05447				3.38338	0.54439				2.03003	0.29449
		25.3761	-1.15446			36.346	-1.21596			46.9194	-1.05375			56.1711	-1.05596				3.38839	0.5452				2.03303	0.29492
		25.412	-1.15608			36.3974	-1.21745			46.9857	-1.05523			56.2504	-1.05745				3.39339	0.546				2.03604	0.29536
		25.4478	-1.15771			36.4487	-1.21894			47.052	-1.05672			56.3298	-1.05894				3.3984	0.54681				2.03904	0.2958
		25.4837	-1.15933			36.5001	-1.22043			47.1183	-1.05821			56.4092	-1.06043				3.4034	0.54761				2.04204	0.29623
		25.5196	-1.16096			36.5515	-1.22192			47.1846	-1.05969			56.4886	-1.06192				3.40841	0.54842				2.04505	0.29667
		25.5554	-1.16258			36.6028	-1.22341			47.2509	-1.06118			56.568	-1.06341				3.41341	0.54922				2.04805	0.2971
		25.5913	-1.16421			36.6542	-1.2249			47.3173	-1.06267			56.6474	-1.0649				3.41842	0.55003				2.05105	0.29754
		25.6272	-1.16583			36.7056	-1.22639			47.3836	-1.06415			56.7268	-1.06639				3.42342	0.55084				2.05405	0.29797
		25.663	-1.16745			36.757	-1.22788			47.4499	-1.06564			56.8062	-1.06788				3.42843	0.55164				2.05706	0.29841
		25.6989	-1.16908			36.8083	-1.22937			47.5162	-1.06713			56.8856	-1.06937				3.43343	0.55245				2.06006	0.29884
		25.7348	-1.1707			36.8597	-1.23086			47.5825	-1.06861			56.965	-1.07086				3.43844	0.55325				2.06306	0.29928
		25.7706	-1.17233			36.9111	-1.23235			47.6488	-1.0701			57.0444	-1.07235				3.44344	0.55406				2.06607	0.29972
		25.8065	-1.17395			36.9624	-1.23384			47.7152	-1.07159			57.1238	-1.07384				3.44845	0.55486				2.06907	0.30015
		25.8424	-1.17558			37.0138	-1.23533			47.7815	-1.07307			57.2032	-1.07533				3.45345	0.55567				2.07207	0.30059
		25.8782	-1.1772			37.0652	-1.23682			47.8478	-1.07456			57.2826	-1.07682				3.45846	0.55647				2.07508	0.30102
		25.9141	-1.17883			37.1166	-1.23831			47.9141	-1.07605			57.362	-1.07831				3.46346	0.55728				2.07808	0.30146
		25.95	-1.18045			37.1679	-1.2398			47.9804	-1.07753			57.4414	-1.0798				3.46847	0.55808				2.08108	0.30189
		25.9858	-1.18208			37.2193	-1.24129			48.0468	-1.07902			57.5207	-1.08129				3.47347	0.55889				2.08408	0.30233
		26.0217	-1.1837			37.2707	-1.24278			48.1131	-1.08051			57.6001	-1.08278				3.47848	0.55969				2.08709	0.30277
		26.0576	-1.18533			37.3221	-1.24427			48.1794	-1.08199			57.6795	-1.08427				3.48348	0.5605				2.09009	0.3032
		26.0935	-1.18695			37.3734	-1.24576			48.2457	-1.08348			57.7589	-1.08576				3.48849	0.5613				2.09309	0.30364
		26.1293	-1.18858			37.4248	-1.24725			48.312	-1.08496			57.8383	-1.08725				3.49349	0.56211				2.0961	0.30407
		26.1652	-1.1902			37.4762	-1.24874			48.3783	-1.08645			57.9177	-1.08874				3.4985	0.56291				2.0991	0.30451
		26.201	-1.19183			37.5275	-1.25023			48.4447	-1.08794			57.9971	-1.09023				3.5035	0.56372				2.1021	0.30494
		26.2369	-1.19345			37.5789	-1.25172			48.511	-1.08942			58.0765	-1.09172				3.50851	0.56453				2.10511	0.30538
		26.2728	-1.19508			37.6303	-1.25321			48.5773	-1.09091			58.1559	-1.09321				3.51351	0.56533				2.10811	0.30582
		26.3087	-1.1967			37.6817	-1.2547			48.6436	-1.0924			58.2353	-1.0947				3.51852	0.56614				2.11111	0.30625
		26.3445	-1.19832			37.733	-1.25619			48.7099	-1.09388			58.3147	-1.09619				3.52352	0.56694				2.11411	0.30669
		26.3804	-1.19995			37.7844	-1.25768			48.7762	-1.09537			58.3941	-1.09768				3.52853	0.56775				2.11712	0.30712
		26.4163	-1.20157			37.8358	-1.25917			48.8426	-1.09686			58.4735	-1.09917				3.53353	0.56855				2.12012	0.30756
		26.4521	-1.2032			37.8872	-1.26066			48.9089	-1.09834			58.5529	-1.10066				3.53854	0.56936				2.12312	0.30799
		26.488	-1.20482			37.9385	-1.26215			48.9752	-1.09983			58.6323	-1.10215				3.54354	0.57016				2.12613	0.30843
		26.5239	-1.20645			37.9899	-1.26364			49.0415	-1.10132			58.7117	-1.10364				3.54855	0.57097				2.12913	0.30886
		26.5597	-1.20807			38.0413	-1.26512			49.1078	-1.1028			58.7911	-1.10512				3.55355	0.57177				2.13213	0.3093
		26.5956	-1.2097			38.0926	-1.26661			49.1741	-1.10429			58.8704	-1.10661				3.55856	0.57258				2.13514	0.30974
		26.6315	-1.21132			38.144	-1.2681			49.2405	-1.10578			58.9498	-1.1081				3.56356	0.57338				2.13814	0.31017
		26.6673	-1.21295			38.1954	-1.26959			49.3068	-1.10726			59.0292	-1.10959				3.56857	0.57419				2.14114	0.31061
		26.7032	-1.21457			38.2468	-1.27108			49.3731	-1.10875			59.1086	-1.11108				3.57357	0.57499				2.14414	0.31104
		26.7391	-1.2162			38.2981	-1.27257			49.4394	-1.11024			59.188	-1.11257				3.57858	0.5758				2.14715	0.31148
		26.7749	-1.21782			38.3495	-1.27406			49.5057	-1.11172			59.2674	-1.11406				3.58358	0.57661				2.15015	0.31191
		26.8108	-1.21945			38.4009	-1.27555			49.572	-1.11321			59.3468	-1.11555				3.58859	0.57741				2.15315	0.31235
		26.8467	-1.22107			38.4523	-1.27704			49.6384	-1.11469			59.4262	-1.11704				3.59359	0.57822				2.15616	0.31279
		26.8825	-1.2227			38.5036	-1.27853			49.7047	-1.11618			59.5056	-1.11853				3.5986	0.57902				2.15916	0.31322
		26.9184	-1.22432			38.555	-1.28002			49.771	-1.11767			59.585	-1.12002				3.6036	0.57983				2.16216	0.31366
		26.9543	-1.22594			38.6064	-1.28151			49.8373	-1.11915			59.6644	-1.12151				3.60861	0.58063				2.16517	0.31409
		26.9901	-1.22757			38.6578	-1.283			49.9036	-1.12064			59.7438	-1.123				3.61361	0.58144				2.16817	0.31453
		27.026	-1.22919			38.7091	-1.28449			49.97	-1.12213			59.8232	-1.12449				3.61862	0.58224				2.17117	0.31496
		27.0619	-1.23082			38.7605	-1.28598			50.0363	-1.12361			59.9026	-1.12598				3.62362	0.58305				2.17417	0.3154
		27.0977	-1.23244			38.8119	-1.28747			50.1026	-1.1251			59.982	-1.12747				3.62863	0.58385				2.17718	0.31583
		27.1336	-1.23407			38.8632	-1.28896			50.1689	-1.12659			60.0614	-1.12896				3.63363	0.58466				2.18018	0.31627
		27.1695	-1.23569			38.9146	-1.29045			50.2352	-1.12807			60.1408	-1.13045				3.63864	0.58546				2.18318	0.31671
		27.2053	-1.23732			38.966	-1.29194			50.3015	-1.12956			60.2202	-1.13194				3.64364	0.58627				2.18619	0.31714
		27.2412	-1.23894			39.0174	-1.29343			50.3679	-1.13105			60.2996	-1.13343				3.64865	0.58707				2.18919	0.31758
		27.2771	-1.24057			39.0687	-1.29492			50.4342	-1.13253			60.379	-1.13492				3.65365	0.58788				2.19219	0.31801
		27.3129	-1.24219			39.1201	-1.29641			50.5005	-1.13402			60.4583	-1.13641				3.65866	0.58868				2.1952	0.31845
		27.3488	-1.24382			39.1715	-1.2979			50.5668	-1.13551			60.5377	-1.1379				3.66366	0.58949				2.1982	0.31888
		27.3847	-1.24544			39.2229	-1.29939			50.6331	-1.13699			60.6171	-1.13939				3.66867	0.5903				2.2012	0.31932
		27.4205	-1.24707			39.2742	-1.30088			50.6994	-1.13848			60.6965	-1.14088				3.67367	0.5911				2.2042	0.31976
		27.4564	-1.24869			39.3256	-1.30237			50.7658	-1.13996			60.7759	-1.14237				3.67868	0.59191				2.20721	0.32019
		27.4923	-1.25032			39.377	-1.30386			50.8321	-1.14145			60.8553	-1.14386				3.68368	0.59271				2.21021	0.32063
		27.5282	-1.25194			39.4283	-1.30535			50.8984	-1.14294			60.9347	-1.14535				3.68869	0.59352				2.21321	0.32106
		27.564	-1.25357			39.4797	-1.30684			50.9647	-1.14442			61.0141	-1.14684				3.69369	0.59432				2.21622	0.3215
		27.5999	-1.25519			39.5311	-1.30833			51.031	-1.14591			61.0935	-1.14833				3.6987	0.59513				2.21922	0.32193
		27.6358	-1.25681			39.5825	-1.30982			51.0973	-1.1474			61.1729	-1.14982				3.7037	0.59593				2.22222	0.32237
		27.6716	-1.25844			39.6338	-1.31131			51.1637	-1.14888			61.2523	-1.15131				3.70871	0.59674				2.22523	0.3228
		27.7075	-1.26006			39.6852	-1.3128			51.23	-1.15037			61.3317	-1.1528				3.71371	0.59754				2.22823	0.32324
		27.7433	-1.26169			39.7366	-1.31429			51.2963	-1.15186			61.4111	-1.15429				3.71872	0.59835				2.23123	0.32368
		27.7792	-1.26331			39.788	-1.31578			51.3626	-1.15334			61.4905	-1.15578				3.72372	0.59915				2.23423	0.32411
		27.8151	-1.26494			39.8393	-1.31727			51.4289	-1.15483			61.5699	-1.15727				3.72873	0.59996				2.23724	0.32455
		27.851	-1.26656			39.8907	-1.31876			51.4953	-1.15632			61.6493	-1.15876				3.73373	0.60076				2.24024	0.32498
		27.8868	-1.26819			39.9421	-1.32025			51.5616	-1.1578			61.7287	-1.16025				3.73874	0.60157				2.24324	0.32542
		27.9227	-1.26981			39.9934	-1.32174			51.6279	-1.15929			61.808	-1.16174				3.74374	0.60238				2.24625	0.32585
		27.9586	-1.27144			40.0448	-1.32323			51.6942	-1.16078			61.8874	-1.16323				3.74875	0.60318				2.24925	0.32629
		27.9944	-1.27306			40.0962	-1.32472			51.7605	-1.16226			61.9668	-1.16472				3.75375	0.60399				2.25225	0.32673
		28.0303	-1.27469			40.1476	-1.32621			51.8269	-1.16375			62.0462	-1.16621				3.75876	0.60479				2.25526	0.32716
		28.0662	-1.27631			40.1989	-1.3277			51.8932	-1.16524			62.1256	-1.1677				3.76376	0.6056				2.25826	0.3276
		28.102	-1.27794			40.2503	-1.32919			51.9595	-1.16672			62.205	-1.16919				3.76877	0.6064				2.26126	0.32803
		28.1379	-1.27956			40.3017	-1.33068			52.0258	-1.16821			62.2844	-1.17068				3.77377	0.60721				2.26426	0.32847
		28.1738	-1.28119			40.3531	-1.33217			52.0921	-1.16969			62.3638	-1.17217				3.77878	0.60801				2.26727	0.3289
		28.2096	-1.28281			40.4044	-1.33366			52.1584	-1.17118			62.4432	-1.17366				3.78378	0.60882				2.27027	0.32934
		28.2455	-1.28443			40.4558	-1.33515			52.2248	-1.17267			62.5226	-1.17515				3.78879	0.60962				2.27327	0.32977
		28.2814	-1.28606			40.5072	-1.33664			52.2911	-1.17415			62.602	-1.17664				3.79379	0.61043				2.27628	0.33021
		28.3172	-1.28768			40.5585	-1.33813			52.3574	-1.17564			62.6814	-1.17813				3.7988	0.61123				2.27928	0.33065
		28.3531	-1.28931			40.6099	-1.33962			52.4237	-1.17713			62.7608	-1.17962				3.8038	0.61204				2.28228	0.33108
		28.389	-1.29093			40.6613	-1.34111			52.49	-1.17861			62.8402	-1.18111				3.80881	0.61284				2.28529	0.33152
		28.4248	-1.29256			40.7127	-1.3426			52.5563	-1.1801			62.9196	-1.1826				3.81381	0.61365				2.28829	0.33195
		28.4607	-1.29418			40.764	-1.34409			52.6227	-1.18159			62.999	-1.18409				3.81882	0.61445				2.29129	0.33239
		28.4966	-1.29581			40.8154	-1.34558			52.689	-1.18307			63.0784	-1.18558				3.82382	0.61526				2.29429	0.33282
		28.5324	-1.29743			40.8668	-1.34707			52.7553	-1.18456			63.1577	-1.18707				3.82883	0.61607				2.2973	0.33326
		28.5683	-1.29906			40.9181	-1.34856			52.8216	-1.18605			63.2371	-1.18856				3.83383	0.61687				2.3003	0.3337
		28.6042	-1.30068			40.9695	-1.35005			52.8879	-1.18753			63.3165	-1.19005				3.83884	0.61768				2.3033	0.33413
		28.64	-1.30231			41.0209	-1.35154			52.9543	-1.18902			63.3959	-1.19154				3.84384	0.61848				2.30631	0.33457
		28.6759	-1.30393			41.0723	-1.35303			53.0206	-1.19051			63.4753	-1.19303				3.84885	0.61929				2.30931	0.335
		28.7118	-1.30556			41.1236	-1.35452			53.0869	-1.19199			63.5547	-1.19452				3.85385	0.62009				2.31231	0.33544
		28.7477	-1.30718			41.175	-1.35601			53.1532	-1.19348			63.6341	-1.19601				3.85886	0.6209				2.31532	0.33587
		28.7835	-1.30881			41.2264	-1.3575			53.2195	-1.19497			63.7135	-1.1975				3.86386	0.6217				2.31832	0.33631
		28.8194	-1.31043			41.2778	-1.35899			53.2858	-1.19645			63.7929	-1.19899				3.86887	0.62251				2.32132	0.33675
		28.8553	-1.31206			41.3291	-1.36048			53.3522	-1.19794			63.8723	-1.20048				3.87387	0.62331				2.32432	0.33718
		28.8911	-1.31368			41.3805	-1.36197			53.4185	-1.19942			63.9517	-1.20197				3.87888	0.62412				2.32733	0.33762
		28.927	-1.3153			41.4319	-1.36346			53.4848	-1.20091			64.0311	-1.20346				3.88388	0.62492				2.33033	0.33805
		28.9628	-1.31693			41.4832	-1.36495			53.5511	-1.2024			64.1105	-1.20495				3.88889	0.62573				2.33333	0.33849
		28.9987	-1.31855			41.5346	-1.36644			53.6174	-1.20388			64.1899	-1.20644				3.89389	0.62653				2.33634	0.33892
		29.0346	-1.32018			41.586	-1.36793			53.6837	-1.20537			64.2693	-1.20793				3.8989	0.62734				2.33934	0.33936
		29.0705	-1.3218			41.6374	-1.36941			53.7501	-1.20686			64.3487	-1.20941				3.9039	0.62815				2.34234	0.33979
		29.1063	-1.32343			41.6887	-1.3709			53.8164	-1.20834			64.428	-1.2109				3.90891	0.62895				2.34535	0.34023
		29.1422	-1.32505			41.7401	-1.37239			53.8827	-1.20983			64.5075	-1.21239				3.91391	0.62976				2.34835	0.34067
		29.1781	-1.32668			41.7915	-1.37388			53.949	-1.21132			64.5868	-1.21388				3.91892	0.63056				2.35135	0.3411
		29.2139	-1.3283			41.8429	-1.37537			54.0153	-1.2128			64.6662	-1.21537				3.92392	0.63137				2.35435	0.34154
		29.2498	-1.32993			41.8942	-1.37686			54.0816	-1.21429			64.7456	-1.21686				3.92893	0.63217				2.35736	0.34197
		29.2857	-1.33155			41.9456	-1.37835			54.148	-1.21578			64.825	-1.21835				3.93393	0.63298				2.36036	0.34241
		29.3215	-1.33318			41.997	-1.37984			54.2143	-1.21726			64.9044	-1.21984				3.93894	0.63378				2.36336	0.34284
		29.3574	-1.3348			42.0483	-1.38133			54.2806	-1.21875			64.9838	-1.22133				3.94394	0.63459				2.36637	0.34328
		29.3933	-1.33643			42.0997	-1.38282			54.3469	-1.22024			65.0632	-1.22282				3.94895	0.63539				2.36937	0.34372
		29.4291	-1.33805			42.1511	-1.38431			54.4132	-1.22172			65.1426	-1.22431				3.95395	0.6362				2.37237	0.34415
		29.465	-1.33968			42.2025	-1.3858			54.4796	-1.22321			65.222	-1.2258				3.95896	0.637				2.37538	0.34459
		29.5009	-1.3413			42.2538	-1.38729			54.5459	-1.2247			65.3014	-1.22729				3.96396	0.63781				2.37838	0.34502
		29.5367	-1.34292			42.3052	-1.38878			54.6122	-1.22618			65.3808	-1.22878				3.96897	0.63861				2.38138	0.34546
		29.5726	-1.34455			42.3566	-1.39027			54.6785	-1.22767			65.4602	-1.23027				3.97397	0.63942				2.38438	0.34589
		29.6085	-1.34617			42.408	-1.39176			54.7448	-1.22915			65.5396	-1.23176				3.97898	0.64023				2.38739	0.34633
		29.6443	-1.3478			42.4593	-1.39325			54.8111	-1.23064			65.619	-1.23325				3.98398	0.64103				2.39039	0.34676
		29.6802	-1.34942			42.5107	-1.39474			54.8775	-1.23213			65.6984	-1.23474				3.98899	0.64184				2.39339	0.3472
		29.7161	-1.35105			42.5621	-1.39623			54.9438	-1.23361			65.7777	-1.23623				3.99399	0.64264				2.3964	0.34764
		29.7519	-1.35267			42.6135	-1.39772			55.0101	-1.2351			65.8572	-1.23772				3.999	0.64345				2.3994	0.34807
		29.7878	-1.3543			42.6648	-1.39921			55.0764	-1.23659			65.9365	-1.23921				4.004	0.64425				2.4024	0.34851
		29.8237	-1.35592			42.7162	-1.4007			55.1427	-1.23807			66.0159	-1.2407				4.00901	0.64506				2.40541	0.34894
		29.8595	-1.35755			42.7676	-1.40219			55.209	-1.23956			66.0953	-1.24219				4.01401	0.64586				2.40841	0.34938
		29.8954	-1.35917			42.8189	-1.40368			55.2754	-1.24105			66.1747	-1.24368				4.01902	0.64667				2.41141	0.34981
		29.9313	-1.3608			42.8703	-1.40517			55.3417	-1.24253			66.2541	-1.24517				4.02402	0.64747				2.41441	0.35025
		29.9671	-1.36242			42.9217	-1.40666			55.408	-1.24402			66.3335	-1.24666				4.02903	0.64828				2.41742	0.35069
		30.003	-1.36405			42.9731	-1.40815			55.4743	-1.24551			66.4129	-1.24815				4.03403	0.64908				2.42042	0.35112
		30.0389	-1.36567			43.0244	-1.40964			55.5406	-1.24699			66.4923	-1.24964				4.03904	0.64989				2.42342	0.35156
		30.0747	-1.3673			43.0758	-1.41113			55.6069	-1.24848			66.5717	-1.25113				4.04404	0.65069				2.42643	0.35199
		30.1106	-1.36892			43.1272	-1.41262			55.6733	-1.24997			66.6511	-1.25262				4.04905	0.6515				2.42943	0.35243
		30.1465	-1.37055			43.1786	-1.41411			55.7396	-1.25145			66.7305	-1.25411				4.05405	0.6523				2.43243	0.35286
		30.1823	-1.37217			43.2299	-1.4156			55.8059	-1.25294			66.8099	-1.2556				4.05906	0.65311				2.43544	0.3533
		30.2182	-1.37379			43.2813	-1.41709			55.8722	-1.25442			66.8893	-1.25709				4.06406	0.65392				2.43844	0.35373
		30.2541	-1.37542			43.3327	-1.41858			55.9385	-1.25591			66.9687	-1.25858				4.06907	0.65472				2.44144	0.35417
		30.29	-1.37704			43.384	-1.42007			56.0048	-1.2574			67.0481	-1.26007				4.07407	0.65553				2.44444	0.35461
		30.3258	-1.37867			43.4354	-1.42156			56.0712	-1.25888			67.1275	-1.26156				4.07908	0.65633				2.44745	0.35504
		30.3617	-1.38029			43.4868	-1.42305			56.1375	-1.26037			67.2069	-1.26305				4.08408	0.65714				2.45045	0.35548
		30.3975	-1.38192			43.5382	-1.42454			56.2038	-1.26186			67.2862	-1.26454				4.08909	0.65794				2.45345	0.35591
		30.4334	-1.38354			43.5895	-1.42603			56.2701	-1.26334			67.3656	-1.26603				4.09409	0.65875				2.45646	0.35635
		30.4693	-1.38517			43.6409	-1.42752			56.3364	-1.26483			67.445	-1.26752				4.0991	0.65955				2.45946	0.35678
		30.5052	-1.38679			43.6923	-1.42901			56.4028	-1.26632			67.5244	-1.26901				4.1041	0.66036				2.46246	0.35722
		30.541	-1.38842			43.7437	-1.4305			56.4691	-1.2678			67.6038	-1.2705				4.10911	0.66116				2.46547	0.35766
		30.5769	-1.39004			43.795	-1.43199			56.5354	-1.26929			67.6832	-1.27199				4.11411	0.66197				2.46847	0.35809
		30.6128	-1.39167			43.8464	-1.43348			56.6017	-1.27078			67.7626	-1.27348				4.11912	0.66277				2.47147	0.35853
		30.6486	-1.39329			43.8978	-1.43497			56.668	-1.27226			67.842	-1.27497				4.12412	0.66358				2.47447	0.35896
		30.6845	-1.39492			43.9491	-1.43646			56.7343	-1.27375			67.9214	-1.27646				4.12913	0.66438				2.47748	0.3594
		30.7204	-1.39654			44.0005	-1.43795			56.8007	-1.27524			68.0008	-1.27795				4.13413	0.66519				2.48048	0.35983
		30.7562	-1.39817			44.0519	-1.43944			56.867	-1.27672			68.0802	-1.27944				4.13914	0.666				2.48348	0.36027
		30.7921	-1.39979			44.1033	-1.44093			56.9333	-1.27821			68.1596	-1.28093				4.14414	0.6668				2.48649	0.3607
		30.828	-1.40142			44.1546	-1.44242			56.9996	-1.2797			68.239	-1.28242				4.14915	0.66761				2.48949	0.36114
		30.8638	-1.40304			44.206	-1.44391			57.0659	-1.28118			68.3184	-1.28391				4.15415	0.66841				2.49249	0.36158
		30.8997	-1.40466			44.2574	-1.4454			57.1322	-1.28267			68.3978	-1.2854				4.15916	0.66922				2.4955	0.36201
		30.9356	-1.40629			44.3088	-1.44689			57.1986	-1.28415			68.4772	-1.28689				4.16416	0.67002				2.4985	0.36245
		30.9714	-1.40791			44.3601	-1.44838			57.2649	-1.28564			68.5566	-1.28838				4.16917	0.67083				2.5015	0.36288
		31.0073	-1.40954			44.4115	-1.44987			57.3312	-1.28713			68.6359	-1.28987				4.17417	0.67163				2.5045	0.36332
		31.0432	-1.41116			44.4629	-1.45136			57.3975	-1.28861			68.7153	-1.29136				4.17918	0.67244				2.50751	0.36375
		31.079	-1.41279			44.5142	-1.45285			57.4638	-1.2901			68.7947	-1.29285				4.18418	0.67324				2.51051	0.36419
		31.1149	-1.41441			44.5656	-1.45434			57.5302	-1.29159			68.8741	-1.29434				4.18919	0.67405				2.51351	0.36463
		31.1508	-1.41604			44.617	-1.45583			57.5965	-1.29307			68.9535	-1.29583				4.19419	0.67485				2.51652	0.36506
		31.1866	-1.41766			44.6684	-1.45732			57.6628	-1.29456			69.0329	-1.29732				4.1992	0.67566				2.51952	0.3655
		31.2225	-1.41929			44.7197	-1.45881			57.7291	-1.29605			69.1123	-1.29881				4.2042	0.67646				2.52252	0.36593
		31.2584	-1.42091			44.7711	-1.4603			57.7954	-1.29753			69.1917	-1.3003				4.20921	0.67727				2.52553	0.36637
		31.2942	-1.42254			44.8225	-1.46179			57.8617	-1.29902			69.2711	-1.30179				4.21421	0.67807				2.52853	0.3668
		31.3301	-1.42416			44.8738	-1.46328			57.9281	-1.30051			69.3505	-1.30328				4.21922	0.67888				2.53153	0.36724
		31.366	-1.42579			44.9252	-1.46477			57.9944	-1.30199			69.4299	-1.30477				4.22422	0.67969				2.53453	0.36768
		31.4018	-1.42741			44.9766	-1.46626			58.0607	-1.30348			69.5093	-1.30626				4.22923	0.68049				2.53754	0.36811
		31.4377	-1.42904			45.028	-1.46775			58.127	-1.30497			69.5887	-1.30775				4.23423	0.6813				2.54054	0.36855
		31.4736	-1.43066			45.0793	-1.46924			58.1933	-1.30645			69.6681	-1.30924				4.23924	0.6821				2.54354	0.36898
		31.5094	-1.43228			45.1307	-1.47073			58.2597	-1.30794			69.7475	-1.31073				4.24424	0.68291				2.54655	0.36942
		31.5453	-1.43391			45.1821	-1.47222			58.326	-1.30943			69.8269	-1.31222				4.24925	0.68371				2.54955	0.36985
		31.5812	-1.43553			45.2335	-1.47371			58.3923	-1.31091			69.9063	-1.31371				4.25425	0.68452				2.55255	0.37029
		31.617	-1.43716			45.2848	-1.47519			58.4586	-1.3124			69.9857	-1.31519				4.25926	0.68532				2.55556	0.37072
		31.6529	-1.43878			45.3362	-1.47668			58.5249	-1.31388			70.065	-1.31668				4.26426	0.68613				2.55856	0.37116
		31.6888	-1.44041			45.3876	-1.47817			58.5912	-1.31537			70.1444	-1.31817				4.26927	0.68693				2.56156	0.3716
		31.7247	-1.44203			45.4389	-1.47966			58.6576	-1.31686			70.2238	-1.31966				4.27427	0.68774				2.56456	0.37203
		31.7605	-1.44366			45.4903	-1.48115			58.7239	-1.31834			70.3032	-1.32115				4.27928	0.68854				2.56757	0.37247
		31.7964	-1.44528			45.5417	-1.48264			58.7902	-1.31983			70.3826	-1.32264				4.28428	0.68935				2.57057	0.3729
		31.8322	-1.44691			45.5931	-1.48413			58.8565	-1.32132			70.462	-1.32413				4.28929	0.69015				2.57357	0.37334
		31.8681	-1.44853			45.6444	-1.48562			58.9228	-1.3228			70.5414	-1.32562				4.29429	0.69096				2.57658	0.37377
		31.904	-1.45016			45.6958	-1.48711			58.9891	-1.32429			70.6208	-1.32711				4.2993	0.69177				2.57958	0.37421
		31.9398	-1.45178			45.7472	-1.4886			59.0555	-1.32578			70.7002	-1.3286				4.3043	0.69257				2.58258	0.37465
		31.9757	-1.45341			45.7986	-1.49009			59.1218	-1.32726			70.7796	-1.33009				4.30931	0.69338				2.58559	0.37508
		32.0116	-1.45503			45.8499	-1.49158			59.1881	-1.32875			70.859	-1.33158				4.31431	0.69418				2.58859	0.37552
		32.0475	-1.45666			45.9013	-1.49307			59.2544	-1.33024			70.9384	-1.33307				4.31932	0.69499				2.59159	0.37595
		32.0833	-1.45828			45.9527	-1.49456			59.3207	-1.33172			71.0178	-1.33456				4.32432	0.69579				2.59459	0.37639
		32.1192	-1.45991			46.004	-1.49605			59.3871	-1.33321			71.0972	-1.33605				4.32933	0.6966				2.5976	0.37682
		32.1551	-1.46153			46.0554	-1.49754			59.4534	-1.3347			71.1766	-1.33754				4.33433	0.6974				2.6006	0.37726
		32.1909	-1.46315			46.1068	-1.49903			59.5197	-1.33618			71.256	-1.33903				4.33934	0.69821				2.6036	0.37769
		32.2268	-1.46478			46.1582	-1.50052			59.586	-1.33767			71.3354	-1.34052				4.34434	0.69901				2.60661	0.37813
		32.2627	-1.4664			46.2095	-1.50201			59.6523	-1.33916			71.4147	-1.34201				4.34935	0.69982				2.60961	0.37857
		32.2985	-1.46803			46.2609	-1.5035			59.7186	-1.34064			71.4941	-1.3435				4.35435	0.70062				2.61261	0.379
		32.3344	-1.46965			46.3123	-1.50499			59.785	-1.34213			71.5735	-1.34499				4.35936	0.70143				2.61562	0.37944
		32.3703	-1.47128			46.3637	-1.50648			59.8513	-1.34361			71.6529	-1.34648				4.36436	0.70223				2.61862	0.37987
		32.4061	-1.4729			46.415	-1.50797			59.9176	-1.3451			71.7323	-1.34797				4.36937	0.70304				2.62162	0.38031
		32.442	-1.47453			46.4664	-1.50946			59.9839	-1.34659			71.8117	-1.34946				4.37437	0.70384				2.62462	0.38074
		32.4779	-1.47615			46.5178	-1.51095			60.0502	-1.34807			71.8911	-1.35095				4.37938	0.70465				2.62763	0.38118
		32.5137	-1.47778			46.5692	-1.51244			60.1165	-1.34956			71.9705	-1.35244				4.38438	0.70546				2.63063	0.38162
		32.5496	-1.4794			46.6205	-1.51393			60.1829	-1.35105			72.0499	-1.35393				4.38939	0.70626				2.63363	0.38205
		32.5855	-1.48103			46.6719	-1.51542			60.2492	-1.35253			72.1293	-1.35542				4.39439	0.70707				2.63664	0.38249
		32.6213	-1.48265			46.7233	-1.51691			60.3155	-1.35402			72.2087	-1.35691				4.3994	0.70787				2.63964	0.38292
		32.6572	-1.48428			46.7746	-1.5184			60.3818	-1.35551			72.2881	-1.3584				4.4044	0.70868				2.64264	0.38336
		32.6931	-1.4859			46.826	-1.51989			60.4481	-1.35699			72.3675	-1.35989				4.40941	0.70948				2.64565	0.38379
		32.7289	-1.48753			46.8774	-1.52138			60.5144	-1.35848			72.4469	-1.36138				4.41441	0.71029				2.64865	0.38423
		32.7648	-1.48915			46.9288	-1.52287			60.5808	-1.35997			72.5263	-1.36287				4.41942	0.71109				2.65165	0.38466
		32.8007	-1.49077			46.9801	-1.52436			60.6471	-1.36145			72.6057	-1.36436				4.42442	0.7119				2.65465	0.3851
		32.8365	-1.4924			47.0315	-1.52585			60.7134	-1.36294			72.6851	-1.36585				4.42943	0.7127				2.65766	0.38554
		32.8724	-1.49402			47.0829	-1.52734			60.7797	-1.36443			72.7644	-1.36734				4.43443	0.71351				2.66066	0.38597
		32.9083	-1.49565			47.1343	-1.52883			60.846	-1.36591			72.8438	-1.36883				4.43944	0.71431				2.66366	0.38641
		32.9442	-1.49727			47.1856	-1.53032			60.9124	-1.3674			72.9232	-1.37032				4.44444	0.71512				2.66667	0.38684
		32.98	-1.4989			47.237	-1.53181			60.9787	-1.36888			73.0026	-1.37181				4.44945	0.71592				2.66967	0.38728
		33.0159	-1.50052			47.2884	-1.5333			61.045	-1.37037			73.082	-1.3733				4.45445	0.71673				2.67267	0.38771
		33.0517	-1.50215			47.3397	-1.53479			61.1113	-1.37186			73.1614	-1.37479				4.45946	0.71754				2.67568	0.38815
		33.0876	-1.50377			47.3911	-1.53628			61.1776	-1.37334			73.2408	-1.37628				4.46446	0.71834				2.67868	0.38859
		33.1235	-1.5054			47.4425	-1.53777			61.2439	-1.37483			73.3202	-1.37777				4.46947	0.71915				2.68168	0.38902
		33.1594	-1.50702			47.4939	-1.53926			61.3103	-1.37632			73.3996	-1.37926				4.47447	0.71995				2.68468	0.38946
		33.1952	-1.50865			47.5452	-1.54075			61.3766	-1.3778			73.479	-1.38075				4.47948	0.72076				2.68769	0.38989
		33.2311	-1.51027			47.5966	-1.54224			61.4429	-1.37929			73.5584	-1.38224				4.48448	0.72156				2.69069	0.39033
		33.267	-1.5119			47.648	-1.54373			61.5092	-1.38078			73.6378	-1.38373				4.48949	0.72237				2.69369	0.39076
		33.3028	-1.51352			47.6994	-1.54522			61.5755	-1.38226			73.7172	-1.38522				4.49449	0.72317				2.6967	0.3912
		33.3387	-1.51515			47.7507	-1.54671			61.6418	-1.38375			73.7966	-1.38671				4.4995	0.72398				2.6997	0.39164
		33.3746	-1.51677			47.8021	-1.5482			61.7082	-1.38524			73.876	-1.3882				4.5045	0.72478				2.7027	0.39207
		33.4104	-1.5184			47.8535	-1.54969			61.7745	-1.38672			73.9554	-1.38969				4.50951	0.72559				2.70571	0.39251
		33.4463	-1.52002			47.9048	-1.55118			61.8408	-1.38821			74.0348	-1.39118				4.51451	0.72639				2.70871	0.39294
		33.4822	-1.52164			47.9562	-1.55267			61.9071	-1.3897			74.1141	-1.39267				4.51952	0.7272				2.71171	0.39338
		33.518	-1.52327			48.0076	-1.55416			61.9734	-1.39118			74.1936	-1.39416				4.52452	0.728				2.71471	0.39381
		33.5539	-1.52489			48.059	-1.55565			62.0397	-1.39267			74.2729	-1.39565				4.52953	0.72881				2.71772	0.39425
		33.5898	-1.52652			48.1103	-1.55714			62.1061	-1.39416			74.3523	-1.39714				4.53453	0.72961				2.72072	0.39468
		33.6256	-1.52814			48.1617	-1.55863			62.1724	-1.39564			74.4317	-1.39863				4.53954	0.73042				2.72372	0.39512
		33.6615	-1.52977			48.2131	-1.56012			62.2387	-1.39713			74.5111	-1.40012				4.54454	0.73123				2.72673	0.39556
		33.6974	-1.53139			48.2644	-1.56161			62.305	-1.39861			74.5905	-1.40161				4.54955	0.73203				2.72973	0.39599
		33.7332	-1.53302			48.3158	-1.5631			62.3713	-1.4001			74.6699	-1.4031				4.55455	0.73284				2.73273	0.39643
		33.7691	-1.53464			48.3672	-1.56459			62.4377	-1.40159			74.7493	-1.40459				4.55956	0.73364				2.73574	0.39686
		33.805	-1.53627			48.4186	-1.56608			62.504	-1.40307			74.8287	-1.40608				4.56456	0.73445				2.73874	0.3973
		33.8408	-1.53789			48.4699	-1.56757			62.5703	-1.40456			74.9081	-1.40757				4.56957	0.73525				2.74174	0.39773
		33.8767	-1.53952			48.5213	-1.56906			62.6366	-1.40605			74.9875	-1.40906				4.57457	0.73606				2.74474	0.39817
		33.9126	-1.54114			48.5727	-1.57055			62.7029	-1.40753			75.0669	-1.41055				4.57958	0.73686				2.74775	0.39861
		33.9484	-1.54277			48.6241	-1.57204			62.7692	-1.40902			75.1463	-1.41204				4.58458	0.73767				2.75075	0.39904
		33.9843	-1.54439			48.6754	-1.57353			62.8356	-1.41051			75.2257	-1.41353				4.58959	0.73847				2.75375	0.39948
		34.0202	-1.54602			48.7268	-1.57502			62.9019	-1.41199			75.3051	-1.41502				4.59459	0.73928				2.75676	0.39991
		34.056	-1.54764			48.7782	-1.57651			62.9682	-1.41348			75.3845	-1.41651				4.5996	0.74008				2.75976	0.40035
		34.0919	-1.54926			48.8295	-1.578			63.0345	-1.41497			75.4638	-1.418				4.6046	0.74089				2.76276	0.40078
		34.1278	-1.55089			48.8809	-1.57948			63.1008	-1.41645			75.5433	-1.41948				4.60961	0.74169				2.76577	0.40122
		34.1636	-1.55251			48.9323	-1.58097			63.1671	-1.41794			75.6226	-1.42097				4.61461	0.7425				2.76877	0.40165
		34.1995	-1.55414			48.9837	-1.58246			63.2335	-1.41943			75.702	-1.42246				4.61962	0.74331				2.77177	0.40209
		34.2354	-1.55576			49.035	-1.58395			63.2998	-1.42091			75.7814	-1.42395				4.62462	0.74411				2.77477	0.40253
		34.2712	-1.55739			49.0864	-1.58544			63.3661	-1.4224			75.8608	-1.42544				4.62963	0.74492				2.77778	0.40296
		34.3071	-1.55901			49.1378	-1.58693			63.4324	-1.42389			75.9402	-1.42693				4.63463	0.74572				2.78078	0.4034
		34.343	-1.56064			49.1892	-1.58842			63.4987	-1.42537			76.0196	-1.42842				4.63964	0.74653				2.78378	0.40383
		34.3788	-1.56226			49.2405	-1.58991			63.565	-1.42686			76.099	-1.42991				4.64464	0.74733				2.78679	0.40427
		34.4147	-1.56389			49.2919	-1.5914			63.6314	-1.42834			76.1784	-1.4314				4.64965	0.74814				2.78979	0.4047
		34.4506	-1.56551			49.3433	-1.59289			63.6977	-1.42983			76.2578	-1.43289				4.65465	0.74894				2.79279	0.40514
		34.4864	-1.56714			49.3946	-1.59438			63.764	-1.43132			76.3372	-1.43438				4.65966	0.74975				2.7958	0.40558
		34.5223	-1.56876			49.446	-1.59587			63.8303	-1.4328			76.4166	-1.43587				4.66466	0.75055				2.7988	0.40601
		34.5582	-1.57039			49.4974	-1.59736			63.8966	-1.43429			76.496	-1.43736				4.66967	0.75136				2.8018	0.40645
		34.5941	-1.57201			49.5488	-1.59885			63.963	-1.43578			76.5754	-1.43885				4.67467	0.75216				2.8048	0.40688
		34.6299	-1.57364			49.6001	-1.60034			64.0293	-1.43726			76.6548	-1.44034				4.67968	0.75297				2.80781	0.40732
		34.6658	-1.57526			49.6515	-1.60183			64.0956	-1.43875			76.7342	-1.44183				4.68468	0.75377				2.81081	0.40775
		34.7017	-1.57689			49.7029	-1.60332			64.1619	-1.44024			76.8136	-1.44332				4.68969	0.75458				2.81381	0.40819
		34.7375	-1.57851			49.7543	-1.60481			64.2282	-1.44172			76.8929	-1.44481				4.69469	0.75538				2.81682	0.40862
		34.7734	-1.58013			49.8056	-1.6063			64.2946	-1.44321			76.9723	-1.4463				4.6997	0.75619				2.81982	0.40906
		34.8093	-1.58176			49.857	-1.60779			64.3609	-1.4447			77.0517	-1.44779				4.7047	0.757				2.82282	0.4095
		34.8451	-1.58338			49.9084	-1.60928			64.4272	-1.44618			77.1311	-1.44928				4.70971	0.7578				2.82583	0.40993
		34.881	-1.58501			49.9597	-1.61077			64.4935	-1.44767			77.2105	-1.45077				4.71471	0.75861				2.82883	0.41037
		34.9169	-1.58663			50.0111	-1.61226			64.5598	-1.44916			77.2899	-1.45226				4.71972	0.75941				2.83183	0.4108
		34.9527	-1.58826			50.0625	-1.61375			64.6261	-1.45064			77.3693	-1.45375				4.72472	0.76022				2.83483	0.41124
		34.9886	-1.58988			50.1139	-1.61524			64.6924	-1.45213			77.4487	-1.45524				4.72973	0.76102				2.83784	0.41167
		35.0245	-1.59151			50.1652	-1.61673			64.7588	-1.45362			77.5281	-1.45673				4.73473	0.76183				2.84084	0.41211
		35.0603	-1.59313			50.2166	-1.61822			64.8251	-1.4551			77.6075	-1.45822				4.73974	0.76263				2.84384	0.41255
		35.0962	-1.59476			50.268	-1.61971			64.8914	-1.45659			77.6869	-1.45971				4.74474	0.76344				2.84685	0.41298
		35.1321	-1.59638			50.3194	-1.6212			64.9577	-1.45807			77.7663	-1.4612				4.74975	0.76424				2.84985	0.41342
		35.1679	-1.59801			50.3707	-1.62269			65.024	-1.45956			77.8457	-1.46269				4.75475	0.76505				2.85285	0.41385
		35.2038	-1.59963			50.4221	-1.62418			65.0904	-1.46105			77.9251	-1.46418				4.75976	0.76585				2.85586	0.41429
		35.2397	-1.60126			50.4735	-1.62567			65.1567	-1.46253			78.0045	-1.46567				4.76476	0.76666				2.85886	0.41472
		35.2755	-1.60288			50.5249	-1.62716			65.223	-1.46402			78.0839	-1.46716				4.76977	0.76746				2.86186	0.41516
		35.3114	-1.60451			50.5762	-1.62865			65.2893	-1.46551			78.1633	-1.46865				4.77477	0.76827				2.86486	0.41559
		35.3473	-1.60613			50.6276	-1.63014			65.3556	-1.46699			78.2426	-1.47014				4.77978	0.76908				2.86787	0.41603
		35.3831	-1.60775			50.679	-1.63163			65.4219	-1.46848			78.3221	-1.47163				4.78478	0.76988				2.87087	0.41647
		35.419	-1.60938			50.7303	-1.63312			65.4883	-1.46997			78.4014	-1.47312				4.78979	0.77069				2.87387	0.4169
		35.4549	-1.611			50.7817	-1.63461			65.5546	-1.47145			78.4808	-1.47461				4.79479	0.77149				2.87688	0.41734
		35.4907	-1.61263			50.8331	-1.6361			65.6209	-1.47294			78.5602	-1.4761				4.7998	0.7723				2.87988	0.41777
		35.5266	-1.61425			50.8845	-1.63759			65.6872	-1.47443			78.6396	-1.47759				4.8048	0.7731				2.88288	0.41821
		35.5625	-1.61588			50.9358	-1.63908			65.7535	-1.47591			78.719	-1.47908				4.80981	0.77391				2.88589	0.41864
		35.5983	-1.6175			50.9872	-1.64057			65.8199	-1.4774			78.7984	-1.48057				4.81481	0.77471				2.88889	0.41908
		35.6342	-1.61913			51.0386	-1.64206			65.8862	-1.47889			78.8778	-1.48206				4.81982	0.77552				2.89189	0.41952
		35.6701	-1.62075			51.09	-1.64355			65.9525	-1.48037			78.9572	-1.48355				4.82482	0.77632				2.89489	0.41995
		35.7059	-1.62238			51.1413	-1.64504			66.0188	-1.48186			79.0366	-1.48504				4.82983	0.77713				2.8979	0.42039
		35.7418	-1.624			51.1927	-1.64653			66.0851	-1.48335			79.116	-1.48653				4.83483	0.77793				2.9009	0.42082
		35.7777	-1.62563			51.2441	-1.64802			66.1514	-1.48483			79.1954	-1.48802				4.83984	0.77874				2.9039	0.42126
		35.8135	-1.62725			51.2954	-1.64951			66.2178	-1.48632			79.2748	-1.48951				4.84484	0.77954				2.90691	0.42169
		35.8494	-1.62888			51.3468	-1.651			66.2841	-1.4878			79.3542	-1.491				4.84985	0.78035				2.90991	0.42213
		35.8853	-1.6305			51.3982	-1.65249			66.3504	-1.48929			79.4336	-1.49249				4.85485	0.78116				2.91291	0.42257
		35.9211	-1.63213			51.4496	-1.65398			66.4167	-1.49078			79.513	-1.49398				4.85986	0.78196				2.91592	0.423
		35.957	-1.63375			51.5009	-1.65547			66.483	-1.49226			79.5924	-1.49547				4.86486	0.78277				2.91892	0.42344
		35.9929	-1.63538			51.5523	-1.65696			66.5493	-1.49375			79.6718	-1.49696				4.86987	0.78357				2.92192	0.42387
		36.0288	-1.637			51.6037	-1.65845			66.6157	-1.49524			79.7511	-1.49845				4.87487	0.78438				2.92492	0.42431
		36.0646	-1.63862			51.6551	-1.65994			66.682	-1.49672			79.8305	-1.49994				4.87988	0.78518				2.92793	0.42474
		36.1005	-1.64025			51.7064	-1.66143			66.7483	-1.49821			79.9099	-1.50143				4.88488	0.78599				2.93093	0.42518
		36.1364	-1.64187			51.7578	-1.66292			66.8146	-1.4997			79.9893	-1.50292				4.88989	0.78679				2.93393	0.42561
		36.1722	-1.6435			51.8092	-1.66441			66.8809	-1.50118			80.0687	-1.50441				4.89489	0.7876				2.93694	0.42605
		36.2081	-1.64512			51.8605	-1.6659			66.9472	-1.50267			80.1481	-1.5059				4.8999	0.7884				2.93994	0.42649
		36.244	-1.64675			51.9119	-1.66739			67.0136	-1.50416			80.2275	-1.50739				4.9049	0.78921				2.94294	0.42692
		36.2798	-1.64837			51.9633	-1.66888			67.0799	-1.50564			80.3069	-1.50888				4.90991	0.79001				2.94595	0.42736
		36.3157	-1.65			52.0147	-1.67037			67.1462	-1.50713			80.3863	-1.51037				4.91491	0.79082				2.94895	0.42779
		36.3516	-1.65162			52.066	-1.67186			67.2125	-1.50862			80.4657	-1.51186				4.91992	0.79162				2.95195	0.42823
		36.3874	-1.65325			52.1174	-1.67335			67.2788	-1.5101			80.5451	-1.51335				4.92492	0.79243				2.95495	0.42866
		36.4233	-1.65487			52.1688	-1.67484			67.3452	-1.51159			80.6245	-1.51484				4.92993	0.79323				2.95796	0.4291
		36.4592	-1.6565			52.2201	-1.67633			67.4115	-1.51307			80.7039	-1.51633				4.93493	0.79404				2.96096	0.42954
		36.495	-1.65812			52.2715	-1.67782			67.4778	-1.51456			80.7833	-1.51782				4.93994	0.79485				2.96396	0.42997
		36.5309	-1.65975			52.3229	-1.67931			67.5441	-1.51605			80.8627	-1.51931				4.94494	0.79565				2.96697	0.43041
		36.5668	-1.66137			52.3743	-1.6808			67.6104	-1.51753			80.9421	-1.5208				4.94995	0.79646				2.96997	0.43084
		36.6026	-1.663			52.4256	-1.68229			67.6767	-1.51902			81.0215	-1.52229				4.95495	0.79726				2.97297	0.43128
		36.6385	-1.66462			52.477	-1.68378			67.7431	-1.52051			81.1008	-1.52378				4.95996	0.79807				2.97598	0.43171
		36.6744	-1.66625			52.5284	-1.68526			67.8094	-1.52199			81.1802	-1.52526				4.96496	0.79887				2.97898	0.43215
		36.7102	-1.66787			52.5798	-1.68675			67.8757	-1.52348			81.2596	-1.52675				4.96997	0.79968				2.98198	0.43258
		36.7461	-1.66949			52.6311	-1.68824			67.942	-1.52497			81.339	-1.52824				4.97497	0.80048				2.98498	0.43302
		36.782	-1.67112			52.6825	-1.68973			68.0083	-1.52645			81.4184	-1.52973				4.97998	0.80129				2.98799	0.43346
		36.8178	-1.67274			52.7339	-1.69122			68.0747	-1.52794			81.4978	-1.53122				4.98498	0.80209				2.99099	0.43389
		36.8537	-1.67437			52.7852	-1.69271			68.141	-1.52943			81.5772	-1.53271				4.98999	0.8029				2.99399	0.43433
		36.8896	-1.67599			52.8366	-1.6942			68.2073	-1.53091			81.6566	-1.5342				4.99499	0.8037				2.997	0.43476
		36.9254	-1.67762			52.888	-1.69569			68.2736	-1.5324			81.736	-1.53569				5	0.80451				3	0.4352
