# Supplementary material for: Extremely anisotropic van der Waals thermal conductors
Source: Nature. 2021 Sep 29;597(7878):660–5. doi: 10.1038/s41586-021-03867-8 (PMC8481126; doi:10.1038/s41586-021-03867-8)
Supplement: Supplementary file 3 — Source Data Fig. 4 [file 41586_2021_3867_MOESM3_ESM.xlsx]

## Sheet: Fig. 4
Fig. 4c						Fig. 4d				Fig. 4e
X: x (nm)	ΔT_Au surface (K) {Bare electrode}	X: x (nm)	ΔT_Au surface (K) {with r-MoS2}	X: x (nm)	ΔT_MoS2 surface (K) {with r-MoS2}	X: V (V)	I (mA) {Bare electrode}	X: V (V)	I (mA) {With r-MoS2}	Ic (mA) {Bare electrode}	Ic (mA) {with r-MoS2}
84.5741	78.5188	352.727	15.6155	-45.0167	72.9329	0.06	5.46906e-05	0.059	5.7488e-05	2.38	3.54
-75.8826	100.722	361.406	15.2769	-40	73.1223	0.12	0.000108664	0.118	0.000114259	3.03	2.87
-119.148	22.553	370.085	14.9442	-34.9833	73.2952	0.18	0.000162967	0.177	0.000177612	3.21	3.66
-93.2656	59.5839	153.802	39.3428	-20	73.7132	0.24	0.000217434	0.236	0.000236193	2.38	3.76
-145.031	14.5016	162.481	37.1079	-60	72.2685	0.3	0.000272065	0.295	0.000294444	2.36	3.43
-153.722	19.153	145.123	38.4594	-5.0167	73.9835	0.36	0.000325874	0.354	0.00035319	2.25	3.48
-499.463	5.33764	75.9216	102.784	-7.10543e-15	73.9803	0.42	0.000380341	0.413	0.000411935	2.39	3.49
-490.772	5.37372	84.6007	87.4626	5.0167	73.9272	0.48	0.000434644	0.472	0.000471503	1.994	3.65
-500	5.33543	93.2797	74.2213	40	73.1847	0.54	0.000489275	0.531	0.000529426	1.92	3.6
-464.889	5.48529	119.201	47.0606	45.0167	72.9993	0.6	0.000543907	0.59	0.000589323	2.403	2.95
-439.007	5.60144	-119.201	46.5464	20	73.727	0.66	0.000598209	0.649	0.000647575
-430.315	5.64495	-93.2797	73.4087	34.9833	73.3502	0.72	0.000661727	0.708	0.000707637
-421.624	5.69073	-84.6007	86.614	60	72.3278	0.78	0.000720966	0.767	0.000765066
-395.741	5.84046	-75.9216	101.932	380.085	37.2849	0.84	0.000780863	0.826	0.000823482
-369.858	6.01029	-145.123	38.5292	-371.406	38.1567	0.9	0.000840431	0.885	0.000882557
-361.167	6.06949	-153.802	39.4862	-449.286	30.9906	0.96	0.000900164	0.944	0.000939821
-326.593	6.2828	-499.808	11.1005	-440.607	31.7162	1.02	0.000961542	1.003	0.000999225
-300.71	6.60363	-491.129	11.3006	-431.928	32.4602	1.08	0.00102	1.062	0.00106
-292.019	6.74257	-500	11.0961	-406.006	34.791	1.14	0.00107	1.121	0.00112
-283.327	6.89718	-465.208	11.9293	-475.208	28.9322	1.2	0.00113	1.18	0.00117
-352.475	6.10104	-370.085	14.9345	-500	27.0967	1.26	0.00118	1.239	0.00123
-257.445	7.4505	-361.406	15.2709	-362.727	39.0319	1.32	0.00124	1.298	0.00129
145.908	15.0701	-439.286	12.6228	-336.805	41.7531	1.38	0.0013	1.357	0.00135
153.726	17.8675	-430.607	12.876	-310.884	44.6471	1.44	0.00136	1.416	0.00141
161.543	16.2407	-421.928	13.1397	-302.205	45.6546	1.5	0.00141	1.475	0.00146
188.301	11.837	-396.006	13.9901	-293.525	46.6815	1.56	0.00147	1.534	0.00152
215.059	8.9345	188.403	30.488	-267.604	49.864	1.62	0.00152	1.593	0.00158
222.876	8.36988	214.324	25.5945	-241.682	52.9397	1.68	0.00158	1.652	0.00164
230.694	7.93341	223.003	24.3419	-233.003	53.9856	1.74	0.00163	1.711	0.0017
257.451	7.40936	231.682	23.2827	-224.324	55.0396	1.8	0.00168	1.77	0.00175
76.7577	100.214	257.604	21.2716	-198.403	58.2358	1.86	0.00174	1.829	0.00181
84.5752	80.6025	491.129	11.3125	-172.481	61.504	1.92	0.00179	1.888	0.00186
92.3927	63.5366	499.808	11.1118	-163.802	62.6299	1.98	0.00185	1.947	0.00192
119.15	24.3916	500	11.1074	-155.123	63.5592	2.04	0.00191	2.006	0.00198
-162.414	17.0346	465.208	11.9446	-129.201	66.0764	2.1	0.00196	2.065	0.00203
-231.562	7.72604	300.884	18.243	-103.28	68.2934	2.16	0.00201	2.124	0.00209
-222.87	8.21059	326.805	16.7929	-94.6007	68.9686	2.22	0.00206	2.183	0.00215
-214.179	8.89222	283.525	19.3664	-85.9216	69.6102	2.28	0.0021	2.242	0.0022
-188.296	12.0895	292.205	18.7894	-60	71.326	2.34	0.00213	2.301	0.00226
491.661	5.36994	430.607	12.892	155.123	63.4337	2.4	0.00215	2.36	0.00232
499.478	5.33757	439.286	12.6389	163.802	62.5426	2.46	0.00215	2.419	0.00237
500	5.33542	396.006	14.0038	103.28	68.2117	2.52	0.00222	2.478	0.00243
464.903	5.48503	421.928	13.1555	129.201	65.9591	2.58	0.00222	2.537	0.00249
299.844	6.62409	-352.727	15.5922	85.9216	69.5677	2.64	0.00227	2.596	0.00254
326.602	6.29645	-326.805	16.7664	94.6007	68.905	2.7	0.00231	2.655	0.0026
284.209	6.87572	-300.884	18.2283	60	71.3648	2.76	0.00236	2.714	0.00265
292.027	6.74436	-292.205	18.7821	475.208	28.9822	2.82	7.17187e-07	2.773	0.0027
353.36	6.09884	-283.525	19.3681	500	27.1362	2.88	3.8808e-07	2.832	0.0027
361.177	6.06222	-257.604	21.3104	233.003	53.959	2.94	3.8808e-07	2.891	0.00275
368.995	6.0097	-162.481	36.9512	241.682	52.9164	3	7.17187e-07	2.95	0.00279
430.328	5.64476	-231.682	23.3176	198.403	58.1945			3.009	0.0028
438.145	5.60575	-223.003	24.3671	224.324	55.0096			3.068	0.00281
395.752	5.83766	-214.324	25.6061	267.604	49.8497			3.127	0.00288
422.51	5.68547	-188.403	30.4339	172.481	61.4503			3.186	0.00297
-50	285.116	-51.1128	122.344	440.607	31.7688			3.245	0.00303
-37.5231	285.242	-50	138.08	449.286	31.0403			3.304	0.00308
-16.6667	285.372	-43.7348	236.069	406.006	34.8698			3.363	0.00316
-4.18979	285.402	-32.547	236.172	431.928	32.5171			3.422	0.00321
16.6667	285.371	-15.5848	236.319	380.085	37.399			3.481	0.00324
29.1435	285.306	-15.0939	236.323	371.406	38.2792			3.54	0.00332
50	285.117	-14.1981	236.328	310.884	44.6936			3.599	0.00337
		1.34805	236.366	336.805	41.8347			3.658	0.00343
		8.66386	236.349	293.525	46.704			3.717	0.00348
		17.79	236.295	302.205	45.6892			3.776	0.00353
		32.1134	236.164	362.727	39.1476			3.835	0.00358
		33.895	236.147					3.894	0.00363
		38.0521	236.107					3.953	0.00366
		50	138.537					4.012	0.00366
		52.1973	108.721					4.071	2.09572e-05
								4.13	4.10327e-05
								4.189	6.32474e-05
								4.248	8.29937e-05
								4.307	9.56643e-05
								4.366	0.000105044
								4.425	0.00011212
								4.484	0.000118208
								4.543	0.000121499
								4.602	0.000124626
								4.661	0.00012298
								4.72	0.000136309
								4.779	0.000143878
								4.838	0.000157536
								4.897	0.000166916
								4.956	0.000177612
								5.015	0.000181561
								5.074	0.000195548
								5.133	0.000193738
								5.192	0.000194725
								5.251	0.000190776
								5.31	0.000200156
								5.369	0.000203117
								5.428	0.000200814
								5.487	0.00020213
								5.546	0.000201472
								5.605	0.000200978
								5.664	0.000200485
								5.723	0.000204763
								5.782	0.000187156
								5.841	0.000199497
								5.9	0.0002097
								5.959	0.000201636
								6.018	0.000197523
